# Supplementary material for: Insufficient epitope-specific T cell clones are responsible for impaired cellular immunity to inactivated SARS-CoV-2 vaccine in older adults
Source: Nat Aging. 2023 Mar 13;3(4):418–35. doi: 10.1038/s43587-023-00379-0 (PMC10154213; doi:10.1038/s43587-023-00379-0)
Supplement: Supplementary file 2 — Supplementary Tables 1–10 [file 43587_2023_379_MOESM2_ESM.xlsx]

## Sheet: Supplementary Table 1
Supplementary Table 1: Participants information of inactivated SARS-CoV-2 vaccine cohort.
Donor	HLA-A2	Sex	Age	BMI	Vaccine
code				(kg/m2)
1#	Yes	Female	20	17.7	CoronaVac
2#	Yes	Female	24	18.9	CoronaVac
3	Yes	Female	25	22.3	CoronaVac
4	Yes	Female	24	22.1	CoronaVac
5	No	Female	20	23.4	CoronaVac
6	Yes	male	22	23.8	BBIBP-CorV
7	Yes	Female	26	17.7	CoronaVac
8	No	Female	24	21.4	CoronaVac
9	Yes	Female	26	23	CoronaVac
10	Yes	Female	19	25.5	CoronaVac
11	No	Female	20	19	BBIBP-CorV
12#	Yes	male	20	17	BBIBP-CorV
13	No	male	22	17.6	CoronaVac
14	Yes	male	23	20.5	CoronaVac
15	No	male	23	22.1	CoronaVac
16	Yes	Female	20	21.1	CoronaVac
17	No	male	26	15.9	CoronaVac
18	Yes	Female	23	22	CoronaVac
19	Yes	Female	25	20.2	CoronaVac
20	No	Female	19	19.5	CoronaVac
21	No	male	20	21.7	CoronaVac
22	Yes	Female	21	22.9	CoronaVac
23	Yes	Female	20	17.9	CoronaVac
24	No	Female	23	19.4	CoronaVac
25	No	Female	24	20.2	BBIBP-CorV
26	No	Female	22	17.5	CoronaVac
27	Yes	Female	20	20.4	BBIBP-CorV
28	Yes	Female	21	21.1	CoronaVac
29	Yes	Female	20	22.9	CoronaVac
30	Yes	Female	21	20.3	CoronaVac
31	No	Female	20	22.6	CoronaVac
32	Yes	Female	20	21.1	CoronaVac
33	No	Female	21	30	CoronaVac
34	Yes	Female	19	19.5	CoronaVac
35	Yes	male	20	20.2	CoronaVac
36	No	male	21	18.8	CoronaVac
37	No	male	21	19.1	CoronaVac
38	Yes	Female	20	18.4	CoronaVac
39	Yes	Female	19	21	CoronaVac
40	Yes	Female	27	19.7	BBIBP-CorV
41	Yes	Female	19	20.5	CoronaVac
42	No	Female	24	19.6	CoronaVac
43	Yes	male	20	18.3	BBIBP-CorV
44	No	Female	24	20.3	CoronaVac
45	No	male	20	21.1	CoronaVac
46	Yes	male	21	20.8	CoronaVac
47	Yes	Female	21	22.5	CoronaVac
48	No	Female	20	21.9	CoronaVac
49	No	male	19	21.6	CoronaVac
50	No	male	19	21.6	CoronaVac
51	No	Female	26	20.1	CoronaVac
52	No	Female	23	22.1	CoronaVac
53	Yes	Female	24	21.1	CoronaVac
54	No	Female	23	19.5	CoronaVac
55	Yes	Female	20	20	BBIBP-CorV
56	Yes	Female	19	17.3	CoronaVac
57	Yes	Female	23	19.1	CoronaVac
58	No	Female	23	19.1	CoronaVac
59	No	Female	19	17.2	CoronaVac
60	Yes	Female	20	23.8	CoronaVac
61	No	Female	24	18.2	BBIBP-CorV
62	No	male	21	20.4	CoronaVac
63	No	Female	20	24.7	CoronaVac
64	No	Female	20	19.4	CoronaVac
65	No	male	20	18.9	CoronaVac
66	No	Female	20	19.6	CoronaVac
67	Yes	Female	20	26	CoronaVac
68	Yes	male	20	26.9	CoronaVac
69	No	Female	24	21	CoronaVac
70	Yes	male	19	21.2	CoronaVac
71	No	male	26	24.9	CoronaVac
72	Yes	male	20	24.2	CoronaVac
73	Yes	male	21	25.2	CoronaVac
74	No	Female	21	38.1	CoronaVac
75	Yes	Female	20	18.7	CoronaVac
76	Yes	male	21	21.8	CoronaVac
77	No	male	21	20.8	CoronaVac
78	Yes	male	24	25.1	CoronaVac
79	No	male	25	20.6	CoronaVac
80	Yes	male	26	28.6	CoronaVac
81	No	male	21	21	CoronaVac
82	Yes	Female	20	19.7	CoronaVac
83	Yes	male	20	22.6	CoronaVac
84	Yes	male	20	17.9	CoronaVac
85	Yes	Female	20	19.5	CoronaVac
86	No	Female	20	19.1	CoronaVac
87	Yes	Female	19	18.1	CoronaVac
88	Yes	Female	20	23.9	CoronaVac
89	No	Female	20	20.7	CoronaVac
90	Yes	male	20	25.9	BBIBP-CorV
91	Yes	male	20	23.7	CoronaVac
92	Yes	Female	20	20.9	BBIBP-CorV
93	Yes	Female	24	20.7	CoronaVac
94	Yes	Female	20	18.8	CoronaVac
95	No	Female	27	18.3	CoronaVac
96	No	Female	20	19.7	BBIBP-CorV
97	Yes	Female	21	20.3	BBIBP-CorV
98	No	Female	20	19.2	CoronaVac
99	No	Female	20	22	BBIBP-CorV
100	Yes	male	24	23.2	CoronaVac
101	Yes	Female	20	30.8	BBIBP-CorV
102	No	Female	19	25.1	CoronaVac
103	No	Female	19	18.7	CoronaVac
104	No	Female	20	23.4	CoronaVac
105	No	male	19	17.3	CoronaVac
106	No	Female	19	21.9	BBIBP-CorV
107	Yes	male	18	24.9	CoronaVac
108	No	male	19	25.6	CoronaVac
109	No	male	23	21.5	CoronaVac
110	No	Female	20	16.9	CoronaVac
111	No	Female	26	18.3	CoronaVac
112	Yes	male	20	19.8	CoronaVac
113	Yes	Female	28	18	CoronaVac
114	Yes	Female	21	19.4	CoronaVac
115	No	Female	20	21.6	CoronaVac
116	No	Female	20	22.9	CoronaVac
117	No	Female	19	21.3	CoronaVac
118	No	male	23	29.8	CoronaVac
119	No	male	20	30	BBIBP-CorV
120	Yes	Female	24	19.3	CoronaVac
121	Yes	Female	23	18.8	CoronaVac
122	Yes	Female	67	28.1	CoronaVac
123	Yes	male	66	27.3	BBIBP-CorV
124	Yes	Female	60	23.3	CoronaVac
125	Yes	Female	62	23.1	CoronaVac
126	Yes	male	65	27.1	BBIBP-CorV
127	Yes	Female	64	23	BBIBP-CorV
128	Yes	male	64	24.8	CoronaVac
129	Yes	Female	64	25.6	CoronaVac
130	Yes	Female	67	22.2	CoronaVac
131	Yes	male	66	22.3	CoronaVac
132	Yes	male	63	22.8	CoronaVac
133	Yes	male	70	23.9	CoronaVac
134	Yes	Female	65	21.7	CoronaVac
135	Yes	male	64	23.9	CoronaVac
136	Yes	male	74	23	CoronaVac
137	Yes	male	79	23.6	CoronaVac
138	Yes	Female	73	20	CoronaVac
139	Yes	male	66	25.5	CoronaVac
140	Yes	Female	68	22.2	CoronaVac
141	Yes	male	66	22.7	CoronaVac
142	Yes	Female	66	19.4	CoronaVac
143	Yes	Female	69	23.1	CoronaVac
144	Yes	Female	65	22.9	BBIBP-CorV
145	Yes	male	65	23.1	CoronaVac
146	Yes	Female	63	17.3	CoronaVac
147	Yes	Female	64	18.7	CoronaVac
148	Yes	Female	67	24.5	CoronaVac
149	Yes	male	64	19.4	CoronaVac
150	Yes	Female	66	19.4	CoronaVac
151	Yes	Female	64	22.1	CoronaVac
152	Yes	Female	65	21.7	CoronaVac
153	Yes	male	67	25.3	CoronaVac
154	Yes	Female	65	22	CoronaVac
155	No	male	64	24.4	CoronaVac
156	Yes	Female	75	20.5	CoronaVac
157	Yes	Female	64	24.3	CoronaVac
158	Yes	Female	72	24.7	CoronaVac
159	Yes	Female	69	23	CoronaVac
160	Yes	Female	70	25.4	CoronaVac
161	Yes	male	69	25	CoronaVac
162#	Yes	male	74	25.2	CoronaVac
163	No	male	78	19.8	CoronaVac
164	Yes	Female	65	21.9	CoronaVac
165	Yes	male	62	22.4	CoronaVac
166	Yes	male	83	21.5	CoronaVac
167#	Yes	Female	69	20.4	CoronaVac
168#	Yes	Female	72	25.1	CoronaVac
169	No	male	85	22.9	CoronaVac
#：CD4+ T , CD8+ T and B cells from these samples were sent for RNA-seq.

## Sheet: Supplementary Table 2
Supplementary Table 2: List of synthesized peptide epitopes from SARS-CoV-2 variant strains.
ID	SARS-CoV-2	Protein	Ancestral	Length	Start position	End	Sequence	Antigenic	MFI of HLA-A2 binding	HLA-A2 binding affinity %	% of tetramer+ in CD8+T cells*
	variant		/mutant			position		value
		ORF1a	Ancestral	9	1000	1008	TTIQTIVEV	0.13	3930	66	0
			T1001I	9	1000	1008	TIIQTIVEV	0.16	2904	44	0
			Ancestral#a	10	1707	1716	AANFCALILA	0.44	3990	71	1.03
			A1708D	10	1707	1716	ADNFCALILA	0.45	3298	70	0.46
			Ancestral#b	10	2225	2234	KLINIIIWFL	0.1	4399	64	1.13
			I2230T-1	10	2225	2234	KLINITIWFL	0.58	3540	65	0.45
			Ancestral#c	9	2230	2238	IIWFLLLSV	0.74	3602	74	1.04
			I2230T-2	9	2230	2238	TIWFLLLSV	0.62	3139	71	0.46
			Ancestral	11	3673	3683	SLSGFKLKDCV	0.55	2391	48	0
			Δ3675-7	8	3673	3680	SLKLKDCV	0.72	1764	32	0
			Ancestral	12	3672	3683	TSLSGFKLKDCV	0.44	2041	36	0
			Δ3675-7	9	3672	3683	TSLKLKDCV	0.75	1985	30	0
		Spike	Ancestral	9	62	70	VTWFHAIHV	0.54	2003	66	0.56
			ΔHV 69-70	9	62	70	VTWFHAISG	0.21	1529	45	0.52
			ΔY 144	10	135	145	FCNDPFLGVY	0.27	1858	35	0
			Ancestral	10	136	145	CNDPFLGVYY	0.45	2195	48	0
			ΔY144-1	9	136	145	CNDPFLGVY	0.43	1998	35	0
			Ancestral	9	495	503	YGFQPTNGV	1.05	2621	59	0
			N501Y	9	495	503	YGFQPTYGV	1.03	2188	68	0
			Ancestral	10	567	576	RDIADTTDAV	0.61	2516	39	0
			A570D	10	567	576	RDIDDTTDAV	0.71	2284	30	0
			Ancestral	12	673	684	SYQTQTNSPRRA	0.01	2691	32	0
V1	B.1.1.71		P681H	12	673	684	SYQTQTNSHRRA	0.31	2547	53	0
	(Alpha)		Ancestral	10	713	722	AIPTNFTISV	0.89	2991	44	0
			T716I	10	713	722	AIPINFTISV	1.6	2369	53	0
			Ancestral	9	976	984	VLNDILSRL	0.85	2857	55	0
			S982A	9	976	984	VLNDILARL	0.7	2321	45	0
			Ancestral	9	1114	1122	IITTDNTFV	0.47	2771	45	0
			D1118H	9	1114	1122	IITTHNTFV	0.46	1902	37	0
		ORF8	Ancestral	9	73	81	YIDIGNYTV	1.31	2931	53	0
			Y73C	9	73	81	CIDIGNYTV	2.02	3701	38	0
			Ancestral	10	18	27	QECSLQSCTQ	-0.54	2495	63	0
			Q27*	9	18	27	QECSLQSCT	-0.76	2025	32	0
			Ancestral	9	50	58	GARKSAPLI	0.82	2512	54	0
			R52I	9	50	58	GAIKSAPLI	0.74	1854	55	0
		N	Ancestral	9	1	9	MSDNGPQNQ	0.02	2310	35	0
			D3L	9	1	9	MSLNGPQNQ	0.36	1999	27	0
			Ancestral	9	228	236	NQLESKMSG	0.46	2119	64	0
			S235F	9	228	236	NQLESKMFG	0.26	1770	32	0
V2			Ancestral	10	64	73	NLNSSRVPDL	0.75	5215	55	0
	B.1.3512	E	P71L	10	64	73	NLNSSRVLDL	0.86	3631	35	0
	(Beta)	S	Ancestral	10	695	704	YTMSLGAENS	0.83	6104	42	0
			A701V	10	695	704	YTMSLGVENS	0.88	5168	38	0
			Ancestral	9	215	223	DLPQGFSAL	0.56	4536	40	0
			D215G	9	215	223	GLPQGFSAL	0.4	3231	25	0
			Ancestral	11	240	250	TLLALHRSYLT	0.55	4564	32	0
			Δ241/243	8	240	250	TLHRSYLT	0.4	5064	37	0
			Ancestral	9	417	425	KIADYNYKL	1.66	4527	42	0
			K417N	9	417	425	NIADYNYKL	1.55	2492	29	0
		ORF1a	Ancestral	11	3673	3683	SLSGFKLKDCV	0.55	4452	59	0.58
			Δ3675/3677	8	3673	3680	SLKLKDCV	0.72	2723	61	0.01
V3	P.13	N	Ancestral	10	75	84	NTNSSPDDQI	0.49	5091	53	0
	(Gamma)		P80R	10	75	84	NTNSSRDDQI	0.52	2951	44	0
		ORF1a	Ancestral	9	1788	1796	TCGKQATKY	0.51	4580	49	0
			K1795Q	9	1788	1796	TCGKQATQY	0.41	3288	37	0
		ORF1b	Ancestral	10	1262	1271	RVECFDKFKV	0.84	3895	63	0
			E1264D	10	1262	1271	RVDCFDKFKV	0.62	3264	52	0
		ORF3a	Ancestral	9	247	255	HTIDGSSGV	0.58	3738	46	0
			S253P	9	247	255	HTIDGSPGV	1.03	3348	64	0
		ORF8	Ancestral	10	86	95	FTINCQEPKL	0.99	5036	63	0
			E92K	10	86	95	FTINCQKPKL	0.67	3230	48	0
		S	Ancestral	8	649	656	CLIGAEHV	1.23	5553	54	0
			H655Y	8	649	656	CLIGAEYV	1.16	3813	44	0
			Ancestral	9	417	425	KIADYNYKL	1.66	4370	44	0
			K417T	9	417	425	TIADYNYKL	1.6	3709	54	0
			Ancestral	10	13	22	SQCVNLTTRT	1.36	3890	50	0
			L18F	10	13	22	SQCVNFTTRT	1.58	3440	34	0
			Ancestral	9	19	27	TTRTQLPPA	1.25	4731	60	0
			P26S	9	19	27	TTRTQLPSA	0.46	3541	45	0
			T20N	9	19	27	TNRTQLPPA	1.21	3414	48	0
V4	P.24	N	Ancestral	10	112	121	YLGTGPEAGL	0.61	3487	53	0
			A119S	10	112	121	YLGTGPESGL	0.45	2788	35	0
			Ancestral	9	200	208	GSSRGTSPA	0.55	3833	46	0
			R203K	9	200	208	GSSKGTSPA	0.57	3515	35	0
V5		N	Ancestral	9	200	208	GSSRGTSPA	0.55	4660	55	0
	P.35		G204R	9	200	208	GSSRRTSPA	1.1	3671	42	0
		ORF1a	Ancestral	10	3677	3686	FKLKDCVMYA	0.5	4424	51	0.06
			D3681E	10	3677	3686	FKLKECVMYA	0.42	2521	38	0.18
		S	Ancestral	9	1171	1179	GINASVVNI	0.69	4406	57	2.08
			V1176F	9	1171	1179	GINASFVNI	1.27	3217	50	0.23
V6		N	Ancestral	9	200	208	GSSRGTSPA	0.55	3694	51	0
			T205I	9	200	208	GSSRGISPA	0.52	3482	61	0
	B.1.4296	ORF1a	Ancestral	9	4204	4212	TIYTELEPP	0.52	4463	71	0
	(Epsilon)		I4205V	9	4204	4212	TVYTELEPP	0.71	4140	53	0
			Ancestral	10	265	274	TFNGECPNFV	0.82	4680	42	0
			T265I	10	265	274	IFNGECPNFV	0.46	4286	38	0
V7		N	Ancestral	9	228	236	NQLESKMSG	0.46	3454	50	0
	B.1.526.17		M234I	9	228	236	NQLESKISG	0.26	2651	43	0
	(Lota)	ORF1a	Ancestral	10	3201	3210	LTQYNRYLAL	0.83	3967	37	0
			A3209V	10	3201	3210	LTQYNRYLVL	0.63	1982	25	0
			L3201P	10	3201	3210	PTQYNRYLAL	0.94	3220	38	0
			Ancestral	10	3161	3170	LKRRVVFNGV	0.48	5077	57	0
			K3162E	10	3161	3170	LERRVVFNGV	0.49	2855	38	0
			Ancestral	10	3839	3848	KLNIKLLGVG	1.85	5602	50	0
			V3847I	10	3839	3848	KLNIKLLGIG	2.02	3715	40	0
		ORF8	Ancestral	8	6	13	FLGIITTV	0.65	4493	39	0.79
			T11I	8	6	13	FLGIIITV	0.79	4246	37	0.32
			Ancestral	11	111	121	YHDVRVVLDFI	0.58	4518	41	0.09
			Δ119/120	9	111	121	YHDVRVVLI	0.89	2793	52	0.55
		S	Ancestral	10	942	951	ASALGKLQDV	0.85	4539	53	0
			D950H	10	942	951	ASALGKLQHV	0.85	3469	34	0
			Ancestral	9	451	459	YLYRLFRKS	0.62	5359	46	0
			L452R	9	451	459	YRYRLFRKS	0.82	3606	32	0
			Ancestral	10	136	145	CNDPFLGVYY	0.45	4959	55	0
			Δ144/145	8	136	145	CNDPFLGV	0.69	3512	45	0
V8	B.1.526.28	N	Ancestral	10	8	17	NQRNAPRITF	0.85	5356	55	0
			P13L	10	8	17	NQRNALRITF	1.13	2630	43	0
			Ancestral	9	200	208	GSSRGTSPA	0.55	2912	51	0
			S202R	9	200	208	GSRRGTSPA	0.95	2699	54	0
		ORF3a	Ancestral	9	39	47	ASLPFGWLI	1.39	2218	54	0.09
			P42L	9	39	47	ASLLFGWLI	0.62	2793	47	0.46
			Ancestral	10	111	120	TLCFTLKRKT	2.5	5058	41	0
			L116F	10	111	120	TLCFTFKRKT	2.71	3718	33	0
		S	Ancestral	9	248	256	YLTPGDSSS	0.59	4012	40	0
			D253G	9	248	256	YLTPGGSSS	0.75	2718	33	0
			Ancestral	10	92	101	FASTEKSNII	0.87	4492	49	0
			T95I	10	92	101	FASIEKSNII	0.85	2582	35	0
			Ancestral#	10	2	11	FVFLVLLPLV	0.8	4187	79	3.66
			L5F	10	2	11	FVFFVLLPLV	0.8	3832	45	1.66
		ORF1a	Ancestral	10	1514	1523	WSYSGQSTQL	1.03	4594	51	0
			S1515F	10	1514	1523	WFYSGQSTQL	0.59	4349	42	0
		ORF3a	Ancestral	9	150	158	HTNCYDYCI	0.97	4510	66	0
			T151I	9	150	158	HINCYDYCI	1.62	4237	43	0
		ORF7b	Ancestral	9	26	34	IIFWFSLEL	0.82	8216	50	1.76
			E33*	8	26	34	IIFWFSLE	0.64	7025	38	0.51
V9	B.1.6189	S	Ancestral	9	484	492	EGFNCYFPL	0.54	7940	70	0
			E484K	9	484	492	KGFNCYFPL	0.57	7170	56	0
			Ancestral	10	140	149	FLGVYYHKNN	0.89	3769	42	0
			Δ145/146	8	140	149	FLGVYKNN	0.66	3934	34	0
		N	Ancestral	9	361	369	KTFPPTEPK	0.75	7226	62	0
			E367Q	9	361	369	KTFPPTQPK	0.61	5232	51	0
			Ancestral	10	15	24	ITFGGPSDST	0.51	4529	63	0
			G18S	10	15	24	ITFSGPSDST	0.4	4232	60	0
V10	B.1.617.110	ORF1a	Ancestral	9	3639	3647	FLLPSLATV	0.59	4500	72	0
			T3646A	9	3639	3647	FLLPSLAAV	0.72	3430	39	0
		ORF3a	Ancestral	9	23	31	ATPSDFVRA	0.46	3446	53	0
			S26L	9	23	31	ATPLDFVRA	1.24	3626	42	0
		ORF1b	Ancestral	10	2307	2316	KRFKESPFEL	0.95	4589	67	0
			K2310R	10	2307	2316	KRFRESPFEL	0.96	3586	37	0
			Ancestral	10	306	315	VLFSTVFPPT	0.15	3336	67	0
			P314L	10	306	315	VLFSTVFPLT	0.43	3619	44	0
		S	Ancestral	8	1069	1076	PAQEKNFT	0.81	2738	66	0
			Q1071H	8	1069	1076	PAHEKNFT	0.58	2796	43	0
		N	Ancestral	9	200	208	GSSRGTSPA	0.55	3163	64	0
			R203M	9	200	208	GSSMGTSPA	0.42	2996	68	0
			Ancestral	9	374	382	KKADETQAL	0.41	3141	43	0
			D377Y	9	374	382	KKAYETQAL	0.47	2776	37	0
V11		ORF7a	Ancestral	8	114	121	FTLKRKTE	1.78	2975	57	0
	B.1.617.211		T120I	8	114	121	FTLKRKIE	1.2	2802	41	0
	(Delta)	S	Ancestral	10	942	951	ASALGKLQDV	0.85	4387	71	0
			D950N	10	942	951	ASALGKLQNV	0.78	3261	39	0
			Ancestral	9	19	27	TTRTQLPPA	1.2	2595	53	0
			T19R	9	19	27	RTRTQLPPA	1.27	2305	55	0
		M	Ancestral#d	9	82	90	IAMACLVGL	1.13	4526	76	0.8
			I82T	9	82	90	TAMACLVGL	0.67	4126	41	0.15
V12		ORF1a	Ancestral#e	10	2340	2349	VLGLAAIMQL	0.7	4439	56	1.73
	B.1.617.312		A2344V	10	2340	2349	VLGLVAIMQL	0.83	4136	43	0.3
			Ancestral#f	10	3683	3692	VMYASAVVLL	0.4	6818	56	1.4
			A3686V	10	3683	3692	VMYVSAVVLL	0.53	3730	41	0.92
		ORF1a	Ancestral	8	2083	2090	SLKITEEV	1.1384	2100	46	0
			S2083I	8	2083	2090	ILKITEEV	0.2871	1658	37	0
			Ancestral	11	2076	2086	ILKPANNSLKI	0.2931	4543	16	0
			Δ2084	10	2076	2086	ILKPANNSKI	0.2952	4696	52	0
			Ancestral	11	2701	2711	AQVAKSHNIAL	0.8342	4897	36	0
			A2710T	11	2701	2711	AQVAKSHNITL	0.7347	2854	35	0
			Ancestral	12	3250	3261	YQPPQTSITSAV	0.428	2770	40	0
			T3255I	12	3250	3261	YQPPQISITSAV	1.0646	2358	29	0
			Ancestral	10	3389	3398	YQCAMRPNFT	0.7906	5450	31	0
			P3395H	10	3389	3398	YQCAMRHNFT	0.2931	2869	16	0
			Ancestral	12	3673	3684	SLSGFKLKDCVM	0.6197	3633	57	1.54
			Δ3674-76	9	3673	3684	SFKLKDCVM	0.8119	2213	45	0.08
			Ancestral	9	3753	3761	FLARGIVFM	0.7022	5382	32	0
			I3758V	9	3753	3761	FLARGVVFM	0.7039	3095	25	0
			Ancestral	11	852	862	VLNEKCSAYTV	0.7507	2677	28	0
			K856R	11	852	862	VLNERCSAYTV	0.8023	2585	37	0
		ORF1b	Ancestral	10	306	315	VLFSTVFPPT	0.1585	3024	46	0
			P314L	10	306	315	VLFSTVFPLT	0.4331	2493	28	0
			Ancestral	9	1561	1569	GLCVDIPGI	-0.8017	3310	23	0
			I1566V	9	1561	1569	GLCVDVPGI	-1.0086	2411	45	0
			Ancestral	12	132	143	EFQFCNDPFLGV	0.5987	6367	23	0
			G142D	12	132	143	EFQFCNDPFLDV	0.2588	5479	27	0
			Ancestral	10	140	149	FLGVYYHKNN	0.8967	2203	17	0
			Δ143-5	7	140	149	FLGHKNN	0.8077	1882	25	0
V13	B.1.1.52913		Ancestral	10	204	213	YSKHTPINLV	1.0391	5469	36	0
	(Omicron)		N211I	10	204	213	YSKHTPIILV	0.9467	5159	33	0
			Ancestral	10	204	213	YSKHTPINLV	1.0391	5509	25	0
			Δ212	9	204	213	YSKHTPINV	0.7381	3081	29	0
			Ancestral	10	332	341	ITNLCPFGEV	0.8724	3222	26	0
			G339D	10	332	341	ITNLCPFDEV	0.8901	2816	34	0
			Ancestral	10	367	376	VLYNSASFST	0.1914	4128	23	0
			S371L	10	367	376	VLYNLASFST	0.2069	3634	31	0
		S	Ancestral	10	367	376	VLYNSASFST	0.1914	3795	17	0
			S373P	10	367	376	VLYNSAPFST	0.2493	3378	30	0
			Ancestral	9	417	425	KIADYNYKL	1.6639	3363	31	0
			K417N	9	417	425	NIADYNYKL	1.5485	2575	27	0
			Ancestral	9	433	441	VIAWNSNNL	0.7216	2598	24	0
			N440K	9	433	441	VIAWNSNKL	0.2326	2207	25	0
			Ancestral	9	444	452	KVGGNYNYL	0.5994	2545	31	0
			G446S	9	444	452	KVSGNYNYL	0.3915	2268	23	0
			Ancestral	9	541	549	FNFNGLTGT	1.2014	5234	36	0
			T547K	9	541	549	FNFNGLKGT	1.0434	2942	31	0
			Ancestral	9	612	620	YQDVNCTEV	1.6172	5142	18	0
			D614G	9	612	620	YQGVNCTEV	1.3957	4517	23	0
			Ancestral	12	655	666	HVNNSYECDIPI	0.6752	2940	39	0
			H655Y	12	655	666	YVNNSYECDIPI	0.5694	2744	42	0
			Ancestral	9	62	70	VTWFHAIHV	0.5426	4739	64	3.1
			A67V	9	62	70	VTWFHVIHV	0.8071	2930	57	10.92
			Ancestral	9	674	682	YQTQTNSPR	-0.1787	3096	23	0
			N679K	9	674	682	YQTQTKSPR	0.2455	3556	21	0
			Ancestral	9	674	682	YQTQTNSPR	-0.1787	3226	34	0
			P681H	9	674	682	YQTQTNSHR	0.0032	2619	17	0
			Ancestral	12	60	71	SNVTWFHAIHVS	0.8768	2792	39	1.25
			Δ69-70	10	60	71	SNVTWFHAIS	0.5797	2305	29	0
			Ancestral	10	761	770	TQLNRALTGI	0.2187	3079	39	0
			N764K	10	761	770	TQLKRALTGI	0.3385	2622	26	0
			Ancestral	12	786	797	KQIYKTPPIKDF	-0.1444	3636	24	0
			D796Y	12	786	797	KQIYKTPPIKYF	-0.44	2604	39	0
			Ancestral	9	856	864	NGLTVLPPL	0.3547	3857	29	0
			N856K	9	856	864	KGLTVLPPL	0.6393	3238	37	0
			Ancestral	10	92	101	FASTEKSNII	0.8707	2733	27	0
			T95I	10	92	101	FASIEKSNII	0.8524	2980	41	0
			Ancestral	9	948	956	LQDVVNQNA	0.0526	2504	41	0
			Q954H	9	948	956	LQDVVNHNA	-0.0207	2245	43	0
			Ancestral	9	964	972	KQLSSNFGA	0.3753	4686	40	0
			N969K	9	964	972	KQLSSKFGA	0.2403	3609	36	0
			Ancestral	9	976	984	VLNDILSRL	-0.8524	3966	31	0
			L981F	9	976	984	VLNDIFSRL	-0.7889	2713	25	0
		E	Ancestral	9	4	12	FVSEETGTL	0.3864	2864	30	0
			T9I	9	4	12	FVSEEIGTL	0.4346	2475	37	0
		M	Ancestral	9	15	23	KLLEQWNLV	0.2095	3327	27	0
			Q19E	9	15	23	KLLEEWNLV	0.2339	2415	34	0
			Ancestral	10	1	10	MADSNGTITV	0.424	3984	34	0
			D3G	10	1	10	MAGSNGTITV	0.5718	2988	24	0
			Ancestral	10	61	70	TLACFVLAAV	1.2318	3624	32	0
			A63T	10	61	70	TLTCFVLAAV	1.246	2980	24	0
		N	Ancestral	10	8	17	NQRNAPRITF	0.8505	3853	38	0
			P13L	10	8	17	NQRNALRITF	1.1293	2790	35	0
			Ancestral	9	200	208	GSSRGTSPA	0.55	3900	38	0
			R203K	9	200	208	GSSKGTSPA	0.5709	3593	28	0
			Ancestral	10	26	35	SNQNGERSGA	0.1546	3331	48	0
			Δ31-33	7	26	35	SNQNGGA	0.2815	2819	35	0
			Ancestral	9	200	208	GSSRGTSPA	0.55	3362	45	0
			G204R	9	200	208	GSSRRTSPA	1.1044	2704	26	0
V14	Other	S	Ancestral	9	269	277	YLQPRTFLL	0.4532	3761	67	0
			P272L	9	269	277	YLQLRTFLL	0.1178	3012	53	0
Δ: amino acid deletion. #These ancestral epitopes specific CD8 T cells were sent to single-cell RNA sequencing. #aHashtag_1 (Biolegend, Cat#394661, US); #bHashtag_2 (Biolegend, Cat#394663, US), #c Hashtag_3 (Biolegend, Cat#394665, US), #dHashtag_4 (Biolegend, Cat#394667, US), #eHashtag_5 (Biolegend, Cat#394669, US), #fHashtag_6( Biolegend, Cat#394671, US). The mutated amino acids were highlighted…

## Sheet: Supplementary Table 3
Supplementary Table 3: Differentially expressed genes from RNA-Seq data, Related to Figure 6a, 6b.
baseMean	log2FoldChange	lfcSE	stat	pvalue	padj	ENS	gene_name	intersection	group
24.2064	5.58794	1.7401	3.21127	0.00132149	0.00454182	ENSG00000026559	KCNG1	NA	CD4_young_post
22.0962	4.91606	1.72318	2.85289	0.00433235	0.013304	ENSG00000103184	SEC14L5	NA	CD4_young_post
1717.66	4.29137	0.0663699	64.6584	0	0	ENSG00000173110	HSPA6	NA	CD4_young_post
43.0365	4.22366	1.11004	3.80496	0.000141828	0.000573386	ENSG00000104833	TUBB4A	NA	CD4_young_post
40.2356	4.06298	1.28893	3.15221	0.00162038	0.00546685	ENSG00000244116	IGKV2-28	NA	CD4_young_post
57.5124	3.9744	0.84786	4.68756	2.76477e-06	1.40553e-05	ENSG00000211955	IGHV3-33	NA	CD4_young_post
3270.81	3.63447	0.0392928	92.4971	0	0	ENSG00000204389	HSPA1A	NA	CD4_young_post
88.4561	3.51945	0.579338	6.07495	1.24028e-09	8.44963e-09	ENSG00000166091	CMTM5	NA	CD4_young_post
21.8766	3.28606	1.20334	2.73077	0.00631858	0.0187114	ENSG00000198237	AC131392.1	NA	CD4_young_post
51.2043	2.99792	0.660073	4.54179	5.57776e-06	2.72309e-05	ENSG00000215630	GUSBP9	up4	CD4_young_post
48.5802	2.97531	1.04488	2.8475	0.00440636	0.0135072	ENSG00000204001	LCN8	up4	CD4_young_post
2832.76	2.96673	0.0393001	75.4891	0	0	ENSG00000204388	HSPA1B	NA	CD4_young_post
26.5173	2.88209	1.15344	2.49869	0.0124652	0.0342394	ENSG00000163536	SERPINI1	NA	CD4_young_post
48.6993	2.80453	0.831253	3.37386	0.00074122	0.00267281	ENSG00000269553	U62631.1	up4	CD4_young_post
26.402	2.71944	1.14889	2.36703	0.0179317	0.0471271	ENSG00000164400	CSF2	NA	CD4_young_post
64.2793	2.70765	0.522251	5.18458	2.16506e-07	1.23352e-06	ENSG00000235363	SNRPGP10	NA	CD4_young_post
23.7744	2.67195	1.05627	2.5296	0.0114192	0.0317489	ENSG00000258947	TUBB3	NA	CD4_young_post
37.4553	2.66251	0.986297	2.6995	0.00694432	0.0203242	ENSG00000211648	IGLV1-47	NA	CD4_young_post
27.4192	2.63738	1.03896	2.53847	0.0111338	0.0310745	ENSG00000171848	RRM2	NA	CD4_young_post
45.295	2.3994	0.779042	3.07994	0.00207041	0.00682968	ENSG00000168811	IL12A	NA	CD4_young_post
39.8496	2.29701	0.89402	2.56931	0.0101902	0.0287201	ENSG00000177324	BEND2	NA	CD4_young_post
95.1231	2.2778	0.557746	4.08395	4.42774e-05	0.000192018	ENSG00000005471	ABCB4	NA	CD4_young_post
94.9423	2.16354	0.35335	6.12293	9.18722e-10	6.30883e-09	ENSG00000108387	SEPT4	up4	CD4_young_post
40.1487	2.1537	0.733989	2.93424	0.00334361	0.0105161	ENSG00000236383	CCDC200	NA	CD4_young_post
45.3692	2.11563	0.684657	3.09006	0.00200118	0.00662193	ENSG00000183054	RGPD6	NA	CD4_young_post
47.1554	2.0219	0.659775	3.06453	0.00218011	0.00714878	ENSG00000241458	RPL7P19	NA	CD4_young_post
104.258	1.97582	0.467937	4.22239	2.41721e-05	0.000108656	ENSG00000133424	LARGE1	NA	CD4_young_post
50.4484	1.9635	0.657917	2.98441	0.00284124	0.00909382	ENSG00000134897	BIVM	NA	CD4_young_post
45.4203	1.94681	0.687216	2.83289	0.00461295	0.0140685	ENSG00000200879	SNORD14E	NA	CD4_young_post
59.0018	1.87402	0.635872	2.94717	0.00320694	0.0101209	ENSG00000125144	MT1G	NA	CD4_young_post
54.1551	1.85127	0.58136	3.18437	0.00145069	0.00494888	ENSG00000260461	AL133355.1	NA	CD4_young_post
765.922	1.83584	0.108015	16.9961	8.77102e-65	2.30691e-63	ENSG00000163736	PPBP	NA	CD4_young_post
52.8855	1.82705	0.620065	2.94655	0.00321344	0.0101391	ENSG00000211699	TRGV3	NA	CD4_young_post
248.235	1.82543	0.223636	8.16253	3.2807e-16	3.17073e-15	ENSG00000127920	GNG11	NA	CD4_young_post
75.3683	1.81415	0.557703	3.25289	0.00114239	0.00397486	ENSG00000211598	IGKV4-1	NA	CD4_young_post
290.492	1.78873	0.155233	11.5229	1.01173e-30	1.52057e-29	ENSG00000121101	TEX14	up4	CD4_young_post
684.095	1.7778	0.114349	15.5472	1.66341e-54	3.79555e-53	ENSG00000005961	ITGA2B	NA	CD4_young_post
353.732	1.76184	0.153912	11.4471	2.43263e-30	3.62449e-29	ENSG00000115009	CCL20	NA	CD4_young_post
4990.26	1.75269	0.0239162	73.2845	0	0	ENSG00000120694	HSPH1	up4	CD4_young_post
166.175	1.74537	0.287093	6.07946	1.20592e-09	8.22769e-09	ENSG00000085733	CTTN	NA	CD4_young_post
64.6031	1.72566	0.559913	3.08202	0.00205598	0.00678857	ENSG00000170624	SGCD	NA	CD4_young_post
117.666	1.7183	0.376844	4.55972	5.12224e-06	2.51316e-05	ENSG00000239951	IGKV3-20	up4	CD4_young_post
283.944	1.65708	0.157367	10.5301	6.27769e-26	8.44913e-25	ENSG00000162616	DNAJB4	NA	CD4_young_post
83.3113	1.60341	0.391422	4.09636	4.19689e-05	0.000182523	ENSG00000270127	AC027020.2	NA	CD4_young_post
52.653	1.59026	0.588967	2.70008	0.00693229	0.0202933	ENSG00000231731	AC010976.1	up4	CD4_young_post
123.189	1.58932	0.290521	5.47058	4.48567e-08	2.70081e-07	ENSG00000173208	ABCD2	NA	CD4_young_post
98.1775	1.56268	0.358397	4.36019	1.29948e-05	6.05664e-05	ENSG00000221539	SNORD99	NA	CD4_young_post
64.3288	1.56176	0.615112	2.53898	0.0111177	0.0310359	ENSG00000211653	IGLV1-40	NA	CD4_young_post
195.078	1.56026	0.202654	7.69916	1.36969e-14	1.21787e-13	ENSG00000155265	GOLGA7B	NA	CD4_young_post
48.5001	1.55029	0.635679	2.43879	0.0147366	0.0396991	ENSG00000196689	TRPV1	NA	CD4_young_post
751.154	1.53877	0.0820468	18.7547	1.7708e-78	5.30548e-77	ENSG00000106211	HSPB1	NA	CD4_young_post
134.961	1.533	0.322781	4.74935	2.04073e-06	1.05102e-05	ENSG00000187699	C2orf88	NA	CD4_young_post
64.2318	1.52822	0.505509	3.02312	0.0025018	0.00811097	ENSG00000119661	DNAL1	NA	CD4_young_post
817.725	1.5251	0.100044	15.2443	1.79736e-52	3.93193e-51	ENSG00000163737	PF4	NA	CD4_young_post
69.6413	1.51296	0.457225	3.309	0.000936298	0.00330958	ENSG00000171444	MCC	NA	CD4_young_post
128.328	1.50931	0.375658	4.01777	5.87513e-05	0.000250995	ENSG00000074590	NUAK1	NA	CD4_young_post
155.526	1.50609	0.299473	5.02912	4.9273e-07	2.7185e-06	ENSG00000259207	ITGB3	NA	CD4_young_post
559.381	1.49862	0.093067	16.1026	2.44556e-58	5.82118e-57	ENSG00000104812	GYS1	NA	CD4_young_post
111.138	1.49376	0.356264	4.19286	2.75465e-05	0.000122823	ENSG00000241945	PWP2	NA	CD4_young_post
59.6082	1.48769	0.525294	2.83211	0.00462425	0.0140999	ENSG00000221995	TIAF1	NA	CD4_young_post
70.3175	1.48496	0.463317	3.20507	0.00135032	0.00463399	ENSG00000142065	ZFP14	NA	CD4_young_post
74.5064	1.4701	0.427964	3.4351	0.000592342	0.00216945	ENSG00000214922	HLA-F-AS1	NA	CD4_young_post
94.7057	1.4643	0.393587	3.72041	0.000198902	0.000787041	ENSG00000136244	IL6	NA	CD4_young_post
50.7768	1.46368	0.606853	2.41192	0.0158689	0.0424093	ENSG00000285589	AC010422.8	NA	CD4_young_post
206.357	1.45962	0.27054	5.39521	6.84426e-08	4.05362e-07	ENSG00000225972	MTND1P23	NA	CD4_young_post
66.3027	1.4544	0.579264	2.51077	0.0120467	0.0332522	ENSG00000184226	PCDH9	NA	CD4_young_post
81.6387	1.44671	0.44086	3.28156	0.00103234	0.00362121	ENSG00000125885	MCM8	NA	CD4_young_post
166.644	1.43807	0.229404	6.26872	3.64036e-10	2.55196e-09	ENSG00000177535	OR2B11	NA	CD4_young_post
52.5373	1.42651	0.60111	2.37313	0.0176382	0.0464356	ENSG00000230795	HLA-K	NA	CD4_young_post
73.1802	1.42477	0.451624	3.15476	0.00160628	0.00542192	ENSG00000244720	AC055748.1	NA	CD4_young_post
87.9827	1.41422	0.42854	3.30008	0.000966575	0.00340961	ENSG00000113088	GZMK	NA	CD4_young_post
180.215	1.41201	0.260844	5.41322	6.19e-08	3.68194e-07	ENSG00000161911	TREML1	NA	CD4_young_post
79.2406	1.40849	0.415037	3.39366	0.000689645	0.00250124	ENSG00000229604	MTATP8P2	up4	CD4_young_post
534.411	1.40392	0.0962267	14.5897	3.26535e-48	6.75721e-47	ENSG00000183207	RUVBL2	NA	CD4_young_post
66.7466	1.39841	0.468141	2.98716	0.00281578	0.00902491	ENSG00000232098	AC012313.1	NA	CD4_young_post
170.746	1.3949	0.227248	6.13822	8.34496e-10	5.746e-09	ENSG00000101574	METTL4	NA	CD4_young_post
81.552	1.37667	0.402158	3.42321	0.000618867	0.00226059	ENSG00000159164	SV2A	NA	CD4_young_post
100.789	1.37314	0.382551	3.58944	0.00033139	0.00126062	ENSG00000213809	KLRK1	NA	CD4_young_post
345.119	1.37264	0.133878	10.253	1.14766e-24	1.495e-23	ENSG00000170486	KRT72	NA	CD4_young_post
725.547	1.36716	0.132771	10.2971	7.26335e-25	9.53367e-24	ENSG00000172116	CD8B	NA	CD4_young_post
90.5134	1.36551	0.415261	3.28832	0.00100786	0.00354887	ENSG00000213071	LPAL2	NA	CD4_young_post
270.707	1.36243	0.157374	8.65726	4.83241e-18	4.98505e-17	ENSG00000205746	AC126755.1	NA	CD4_young_post
714.537	1.36081	0.103816	13.1079	2.96674e-39	5.34479e-38	ENSG00000120885	CLU	NA	CD4_young_post
78.7355	1.36049	0.48711	2.79299	0.00522231	0.0157423	ENSG00000177425	PAWR	NA	CD4_young_post
87.8721	1.35162	0.391303	3.45416	0.000552016	0.00203202	ENSG00000204991	SPIRE2	NA	CD4_young_post
302.373	1.3479	0.215642	6.25061	4.08853e-10	2.86177e-09	ENSG00000242265	PEG10	up4	CD4_young_post
59.3716	1.3454	0.546666	2.4611	0.0138512	0.0375954	ENSG00000198658	ABHD17AP1	NA	CD4_young_post
619.03	1.3425	0.0928684	14.456	2.29905e-47	4.70111e-46	ENSG00000004478	FKBP4	NA	CD4_young_post
79.5511	1.34111	0.415634	3.22667	0.00125238	0.00432086	ENSG00000125462	C1orf61	NA	CD4_young_post
1917.46	1.34084	0.0418743	32.0206	5.63381e-225	4.06519e-223	ENSG00000081041	CXCL2	NA	CD4_young_post
91.9982	1.3382	0.353407	3.78656	0.000152746	0.000614549	ENSG00000119514	GALNT12	NA	CD4_young_post
56.572	1.3239	0.551002	2.40272	0.0162737	0.0433231	ENSG00000245970	AP003352.1	NA	CD4_young_post
101.479	1.3213	0.33565	3.93653	8.26697e-05	0.000346203	ENSG00000083123	BCKDHB	NA	CD4_young_post
72.3001	1.32031	0.4285	3.08124	0.00206137	0.0068025	ENSG00000119771	KLHL29	NA	CD4_young_post
64.3723	1.30894	0.55302	2.3669	0.0179377	0.0471339	ENSG00000198353	HOXC4	NA	CD4_young_post
99.8051	1.30806	0.323265	4.0464	5.20107e-05	0.000223794	ENSG00000277406	SEC22B4P	NA	CD4_young_post
180.8	1.3019	0.243391	5.34903	8.84267e-08	5.19479e-07	ENSG00000101335	MYL9	NA	CD4_young_post
862.295	1.29794	0.108728	11.9375	7.54298e-33	1.18268e-31	ENSG00000101162	TUBB1	NA	CD4_young_post
1076.41	1.2977	0.0881699	14.7182	4.92655e-49	1.0272e-47	ENSG00000211893	IGHG2	NA	CD4_young_post
120.797	1.2911	0.278073	4.64303	3.43335e-06	1.72569e-05	ENSG00000123219	CENPK	NA	CD4_young_post
69.5019	1.28148	0.462755	2.76924	0.00561867	0.0168158	ENSG00000216937	CCDC7	NA	CD4_young_post
677.269	1.27102	0.0885654	14.3512	1.04705e-46	2.12526e-45	ENSG00000109452	INPP4B	NA	CD4_young_post
63.2604	1.2701	0.505722	2.51145	0.0120236	0.0332016	ENSG00000148773	MKI67	NA	CD4_young_post
90.9954	1.26671	0.352029	3.59831	0.000320297	0.00122112	ENSG00000176974	SHMT1	NA	CD4_young_post
67.8521	1.25891	0.458165	2.74771	0.00600124	0.0178676	ENSG00000206754	SNORD101	NA	CD4_young_post
159.682	1.25881	0.242389	5.19333	2.06563e-07	1.18029e-06	ENSG00000260807	AC009041.2	up4	CD4_young_post
133.929	1.25487	0.264448	4.74524	2.08262e-06	1.0714e-05	ENSG00000015479	MATR3	up4	CD4_young_post
117.409	1.25058	0.431437	2.89864	0.00374786	0.0116598	ENSG00000082293	COL19A1	NA	CD4_young_post
84.7185	1.24642	0.381405	3.26798	0.00108317	0.00378985	ENSG00000129646	QRICH2	NA	CD4_young_post
64.9713	1.24024	0.511524	2.4246	0.0153253	0.0411401	ENSG00000187240	DYNC2H1	NA	CD4_young_post
104.313	1.23954	0.30853	4.01757	5.88023e-05	0.000251135	ENSG00000103226	NOMO3	NA	CD4_young_post
88.1425	1.23887	0.381577	3.2467	0.00116752	0.00405106	ENSG00000169519	METTL15	NA	CD4_young_post
119.924	1.23071	0.298399	4.12438	3.71738e-05	0.000162799	ENSG00000270379	HEATR9	NA	CD4_young_post
59.3878	1.22936	0.521036	2.35946	0.0183018	0.047917	ENSG00000092853	CLSPN	NA	CD4_young_post
157.28	1.22437	0.24998	4.89789	9.68708e-07	5.17872e-06	ENSG00000121895	TMEM156	NA	CD4_young_post
206.838	1.22257	0.209826	5.82656	5.65808e-09	3.67655e-08	ENSG00000267369	AC015911.7	NA	CD4_young_post
276.447	1.21963	0.160092	7.61835	2.56942e-14	2.25984e-13	ENSG00000184465	WDR27	NA	CD4_young_post
130.6	1.21491	0.278074	4.36903	1.24802e-05	5.83849e-05	ENSG00000120217	CD274	NA	CD4_young_post
73.9213	1.20427	0.422618	2.84955	0.00437805	0.0134294	ENSG00000267523	AC008735.2	NA	CD4_young_post
79.7249	1.20251	0.396085	3.03599	0.00239744	0.00778915	ENSG00000169715	MT1E	up4	CD4_young_post
104.5	1.20217	0.341152	3.52384	0.000425337	0.00159858	ENSG00000133740	E2F5	NA	CD4_young_post
1088.78	1.19815	0.104284	11.4893	1.49362e-30	2.23751e-29	ENSG00000211898	IGHD	up4	CD4_young_post
142.086	1.19093	0.247791	4.80618	1.53842e-06	8.04345e-06	ENSG00000166347	CYB5A	NA	CD4_young_post
142.077	1.1894	0.306356	3.88242	0.000103421	0.000427389	ENSG00000198478	SH3BGRL2	NA	CD4_young_post
146.058	1.18519	0.247182	4.79481	1.62828e-06	8.48107e-06	ENSG00000134460	IL2RA	NA	CD4_young_post
109.123	1.17807	0.371061	3.17487	0.00149903	0.00509862	ENSG00000169704	GP9	NA	CD4_young_post
106.172	1.1762	0.329741	3.56705	0.000361025	0.00136694	ENSG00000154099	DNAAF1	NA	CD4_young_post
1015.42	1.1716	0.115236	10.1669	2.7863e-24	3.59221e-23	ENSG00000163534	FCRL1	NA	CD4_young_post
893.058	1.17007	0.0703526	16.6315	4.12115e-62	1.03457e-60	ENSG00000258441	LINC00641	NA	CD4_young_post
96.4706	1.16943	0.345998	3.37988	0.000725168	0.00261767	ENSG00000235453	SMIM27	NA	CD4_young_post
144.625	1.15727	0.242548	4.77131	1.83035e-06	9.4834e-06	ENSG00000139998	RAB15	up4	CD4_young_post
218.677	1.15514	0.184307	6.26747	3.66957e-10	2.57113e-09	ENSG00000265185	SNORD3B-1	NA	CD4_young_post
691.266	1.14688	0.112666	10.1795	2.44827e-24	3.15937e-23	ENSG00000168497	CAVIN2	NA	CD4_young_post
68.1345	1.14561	0.452877	2.52963	0.0114182	0.0317489	ENSG00000171097	KYAT1	NA	CD4_young_post
69.7762	1.14233	0.466413	2.44918	0.0143182	0.038708	ENSG00000005884	ITGA3	NA	CD4_young_post
387.203	1.14143	0.127252	8.96987	2.96862e-19	3.23939e-18	ENSG00000269821	KCNQ1OT1	NA	CD4_young_post
123.827	1.13998	0.284632	4.00512	6.19871e-05	0.000264082	ENSG00000050405	LIMA1	NA	CD4_young_post
258.43	1.13117	0.212423	5.32511	1.00892e-07	5.89443e-07	ENSG00000204420	MPIG6B	NA	CD4_young_post
98.6549	1.12642	0.332487	3.38786	0.000704398	0.0025467	ENSG00000115109	EPB41L5	NA	CD4_young_post
74.1706	1.12493	0.421747	2.66731	0.00764607	0.0221569	ENSG00000247828	TMEM161B-AS1	NA	CD4_young_post
79.0828	1.1209	0.412929	2.71451	0.00663731	0.019546	ENSG00000236088	COX10-AS1	NA	CD4_young_post
19386.9	1.10996	0.0102381	108.415	0	0	ENSG00000080824	HSP90AA1	NA	CD4_young_post
76.3716	1.10654	0.418989	2.64097	0.00826698	0.0237564	ENSG00000079691	CARMIL1	NA	CD4_young_post
573.405	1.10522	0.0979598	11.2823	1.60405e-29	2.35181e-28	ENSG00000258424	AL512791.1	NA	CD4_young_post
369.295	1.1049	0.142724	7.74152	9.82382e-15	8.81457e-14	ENSG00000213918	DNASE1	NA	CD4_young_post
66.8014	1.10433	0.458165	2.41033	0.0159381	0.042553	ENSG00000169385	RNASE2	NA	CD4_young_post
89.6375	1.10392	0.367805	3.00139	0.00268753	0.00865277	ENSG00000175564	UCP3	NA	CD4_young_post
230.602	1.10168	0.180572	6.10106	1.05365e-09	7.21024e-09	ENSG00000224411	HSP90AA2P	NA	CD4_young_post
97.2679	1.09829	0.345537	3.17849	0.00148042	0.00503781	ENSG00000104635	SLC39A14	NA	CD4_young_post
106.899	1.09807	0.300859	3.64978	0.000262469	0.00101668	ENSG00000262074	SNORD3B-2	NA	CD4_young_post
1522.72	1.09641	0.0507458	21.606	1.5773e-103	6.00508e-102	ENSG00000171791	BCL2	NA	CD4_young_post
102.38	1.08292	0.330471	3.2769	0.00104954	0.00367779	ENSG00000116791	CRYZ	NA	CD4_young_post
376.846	1.0785	0.12751	8.45815	2.71646e-17	2.7208e-16	ENSG00000279207	AC015813.6	NA	CD4_young_post
668.74	1.07263	0.0890174	12.0497	1.94713e-33	3.08098e-32	ENSG00000105810	CDK6	NA	CD4_young_post
83.1151	1.07166	0.396288	2.70423	0.0068462	0.0200668	ENSG00000274419	TBC1D3D	NA	CD4_young_post
85.6126	1.07143	0.383172	2.79622	0.00517044	0.0156133	ENSG00000122483	CCDC18	NA	CD4_young_post
93.0135	1.07014	0.347833	3.0766	0.00209374	0.00689508	ENSG00000161513	FDXR	NA	CD4_young_post
80.4183	1.06971	0.437354	2.44586	0.0144508	0.0390282	ENSG00000169902	TPST1	NA	CD4_young_post
111.443	1.0655	0.295086	3.61081	0.000305237	0.00116995	ENSG00000183837	PNMA3	NA	CD4_young_post
112.048	1.06517	0.333224	3.19656	0.00139076	0.00476092	ENSG00000236304	AP001189.1	NA	CD4_young_post
179.773	1.06445	0.211072	5.04307	4.5812e-07	2.53668e-06	ENSG00000173611	SCAI	NA	CD4_young_post
2536.48	1.06187	0.0523918	20.2679	2.47062e-91	8.32522e-90	ENSG00000230202	AL450405.1	up4	CD4_young_post
98.9	1.06084	0.328182	3.23248	0.00122722	0.00424514	ENSG00000199568	RNU5A-1	NA	CD4_young_post
104.184	1.06053	0.32192	3.29438	0.000986394	0.00347507	ENSG00000160957	RECQL4	NA	CD4_young_post
264.231	1.05669	0.166469	6.34764	2.18639e-10	1.55004e-09	ENSG00000033170	FUT8	NA	CD4_young_post
406.275	1.05076	0.124101	8.46694	2.51918e-17	2.52688e-16	ENSG00000166432	ZMAT1	NA	CD4_young_post
2885.8	1.05056	0.0312716	33.5947	2.00773e-247	1.59026e-245	ENSG00000144381	HSPD1	NA	CD4_young_post
561.119	1.04979	0.130529	8.04256	8.79785e-16	8.32203e-15	ENSG00000211890	IGHA2	NA	CD4_young_post
143.529	1.04842	0.250502	4.18529	2.84803e-05	0.000126905	ENSG00000142794	NBPF3	NA	CD4_young_post
471.14	1.04114	0.111584	9.33054	1.05337e-20	1.20577e-19	ENSG00000274286	ADRA2B	NA	CD4_young_post
118.767	1.03811	0.288252	3.60137	0.000316539	0.00120813	ENSG00000102967	DHODH	NA	CD4_young_post
78.3349	1.03131	0.404772	2.54789	0.0108376	0.0303586	ENSG00000172878	METAP1D	NA	CD4_young_post
84.832	1.03056	0.378383	2.72359	0.00645759	0.0190677	ENSG00000111641	NOP2	NA	CD4_young_post
953.276	1.02759	0.0840745	12.2223	2.36197e-34	3.85239e-33	ENSG00000113140	SPARC	NA	CD4_young_post
93.5148	1.02641	0.360649	2.846	0.00442725	0.0135652	ENSG00000226396	AL031727.1	NA	CD4_young_post
95.3321	1.02291	0.405833	2.52053	0.011718	0.0324617	ENSG00000065534	MYLK	NA	CD4_young_post
102.261	1.02097	0.424193	2.40684	0.0160911	0.0428869	ENSG00000169031	COL4A3	NA	CD4_young_post
75.6921	1.02068	0.422839	2.41387	0.0157841	0.0422236	ENSG00000091831	ESR1	NA	CD4_young_post
85.8997	1.01983	0.389838	2.61604	0.00889572	0.0253622	ENSG00000170629	DPY19L2P2	NA	CD4_young_post
384.768	1.01954	0.128367	7.94243	1.98263e-15	1.8388e-14	ENSG00000198743	SLC5A3	NA	CD4_young_post
279.374	1.01573	0.157881	6.43352	1.24685e-10	8.9547e-10	ENSG00000197635	DPP4	NA	CD4_young_post
554.753	1.01285	0.160883	6.29559	3.06224e-10	2.15546e-09	ENSG00000036448	MYOM2	up4	CD4_young_post
406.395	1.01269	0.132033	7.66998	1.72024e-14	1.52339e-13	ENSG00000177409	SAMD9L	NA	CD4_young_post
608.149	1.01219	0.0917884	11.0274	2.8197e-28	4.01873e-27	ENSG00000117632	STMN1	NA	CD4_young_post
107.606	1.00816	0.306988	3.28403	0.00102335	0.00359423	ENSG00000170382	LRRN2	NA	CD4_young_post
163.671	1.00455	0.217382	4.62113	3.81664e-06	1.9017e-05	ENSG00000134709	HOOK1	up4	CD4_young_post
2807.09	1.00378	0.0471495	21.2894	1.42457e-100	5.26364e-99	ENSG00000153563	CD8A	NA	CD4_young_post
196.125	1.00234	0.202377	4.95285	7.31335e-07	3.97447e-06	ENSG00000067606	PRKCZ	NA	CD4_young_post
128.119	1.0006	0.299032	3.34615	0.00081942	0.00293255	ENSG00000267074	AC015911.3	NA	CD4_young_post
35.7877	-3.68065	0.864848	-4.25584	2.08269e-05	9.45443e-05	ENSG00000171729	TMEM51	NA	CD4_young_pre
113.663	-3.2704	0.348027	-9.39699	5.61477e-21	6.48097e-20	ENSG00000148344	PTGES	NA	CD4_young_pre
89.1186	-3.11019	0.385589	-8.06608	7.25918e-16	6.90448e-15	ENSG00000198959	TGM2	NA	CD4_young_pre
390.738	-3.06474	0.13706	-22.3605	9.53765e-111	3.82116e-109	ENSG00000138061	CYP1B1	down4	CD4_young_pre
388.172	-3.06254	0.136062	-22.5084	3.43797e-112	1.3977e-110	ENSG00000167680	SEMA6B	NA	CD4_young_pre
49.3342	-3.06168	0.646254	-4.73759	2.16279e-06	1.11056e-05	ENSG00000107719	PALD1	NA	CD4_young_pre
265.652	-2.8313	0.171981	-16.4629	6.77615e-61	1.65583e-59	ENSG00000244242	IFITM10	NA	CD4_young_pre
1548.6	-2.75382	0.0578726	-47.5842	0	0	ENSG00000137801	THBS1	NA	CD4_young_pre
36.2981	-2.72849	0.822404	-3.3177	0.000907606	0.00321393	ENSG00000182687	GALR2	NA	CD4_young_pre
69.3638	-2.65676	0.479319	-5.54279	2.97683e-08	1.81695e-07	ENSG00000228589	SPCS2P4	NA	CD4_young_pre
81.283	-2.63766	0.409489	-6.44135	1.18416e-10	8.51334e-10	ENSG00000112299	VNN1	down4	CD4_young_pre
26.4817	-2.63747	0.988441	-2.66832	0.00762323	0.0221046	ENSG00000111199	TRPV4	NA	CD4_young_pre
54.6415	-2.48073	0.638484	-3.88535	0.000102184	0.000422787	ENSG00000004799	PDK4	down4	CD4_young_pre
128.141	-2.4607	0.271548	-9.06172	1.28404e-19	1.42028e-18	ENSG00000171236	LRG1	down4	CD4_young_pre
43.4903	-2.45086	0.746652	-3.28246	0.00102904	0.00361054	ENSG00000242258	LINC00996	NA	CD4_young_pre
45.8183	-2.44344	0.663577	-3.68223	0.000231205	0.000904988	ENSG00000141497	ZMYND15	NA	CD4_young_pre
45.966	-2.43309	0.735994	-3.30586	0.000946855	0.00334433	ENSG00000185897	FFAR3	NA	CD4_young_pre
122.835	-2.42942	0.284027	-8.5535	1.19407e-17	1.21273e-16	ENSG00000038945	MSR1	down4	CD4_young_pre
38.3838	-2.41776	0.8268	-2.92424	0.00345302	0.0108158	ENSG00000134871	COL4A2	NA	CD4_young_pre
27.6892	-2.40535	0.978109	-2.45919	0.0139253	0.0377717	ENSG00000215861	AC245297.1	NA	CD4_young_pre
92.7321	-2.38136	0.381754	-6.23794	4.43382e-10	3.09559e-09	ENSG00000237989	LINC01679	NA	CD4_young_pre
49.5683	-2.37678	0.626719	-3.79241	0.00014919	0.000601036	ENSG00000137507	LRRC32	NA	CD4_young_pre
98.8404	-2.32465	0.336488	-6.90858	4.89523e-12	3.79663e-11	ENSG00000119457	SLC46A2	down4	CD4_young_pre
208.557	-2.30508	0.216261	-10.6588	1.58645e-26	2.17557e-25	ENSG00000072694	FCGR2B	NA	CD4_young_pre
513.151	-2.30114	0.115559	-19.9131	3.13095e-88	1.02985e-86	ENSG00000196656	AC004057.1	NA	CD4_young_pre
636.12	-2.26348	0.0925928	-24.4455	5.62023e-132	2.59057e-130	ENSG00000177374	HIC1	NA	CD4_young_pre
288.426	-2.23599	0.166433	-13.4347	3.78346e-41	7.05597e-40	ENSG00000134531	EMP1	NA	CD4_young_pre
64.9692	-2.18237	0.512603	-4.25742	2.06799e-05	9.39079e-05	ENSG00000128342	LIF	NA	CD4_young_pre
112.304	-2.16428	0.304032	-7.11857	1.09054e-12	8.79451e-12	ENSG00000175591	P2RY2	NA	CD4_young_pre
1895.88	-2.15945	0.0405764	-53.2194	0	0	ENSG00000221869	CEBPD	down4	CD4_young_pre
118.524	-2.14915	0.284508	-7.5539	4.22422e-14	3.67771e-13	ENSG00000173262	SLC2A14	NA	CD4_young_pre
71.9782	-2.14524	0.440229	-4.87302	1.09907e-06	5.85295e-06	ENSG00000205730	ITPRIPL2	down4	CD4_young_pre
1619.32	-2.13133	0.0445281	-47.8649	0	0	ENSG00000099985	OSM	NA	CD4_young_pre
34.672	-2.11466	0.844041	-2.5054	0.0122315	0.0336542	ENSG00000156886	ITGAD	NA	CD4_young_pre
225.531	-2.08509	0.184966	-11.2728	1.78704e-29	2.61732e-28	ENSG00000268734	AC245128.3	NA	CD4_young_pre
371.787	-2.08157	0.134537	-15.4721	5.3514e-54	1.20907e-52	ENSG00000149418	ST14	NA	CD4_young_pre
963.389	-2.08055	0.0644507	-32.2812	1.283e-228	9.45575e-227	ENSG00000161921	CXCL16	NA	CD4_young_pre
87.6097	-2.06127	0.369306	-5.58146	2.38509e-08	1.46812e-07	ENSG00000171049	FPR2	down4	CD4_young_pre
1244.68	-2.03281	0.056145	-36.2065	4.81814e-287	4.3401e-285	ENSG00000147872	PLIN2	down4	CD4_young_pre
33.6448	-2.02594	0.840633	-2.41001	0.015952	0.0425653	ENSG00000110079	MS4A4A	NA	CD4_young_pre
35.3655	-2.01868	0.805352	-2.50658	0.0121904	0.0335749	ENSG00000229512	AC068580.1	NA	CD4_young_pre
915.015	-2.01856	0.0668263	-30.206	1.97401e-200	1.30171e-198	ENSG00000113070	HBEGF	NA	CD4_young_pre
260.041	-2.00715	0.162128	-12.3801	3.3501e-35	5.55609e-34	ENSG00000181409	AATK	NA	CD4_young_pre
46.5404	-2.00467	0.670474	-2.98994	0.00279035	0.00895798	ENSG00000218809	AL391903.1	NA	CD4_young_pre
86.7514	-2.00417	0.371119	-5.40036	6.65085e-08	3.94415e-07	ENSG00000146070	PLA2G7	down4	CD4_young_pre
392.897	-1.98398	0.121615	-16.3136	7.90205e-60	1.91063e-58	ENSG00000139832	RAB20	NA	CD4_young_pre
2207.66	-1.98248	0.0351392	-56.4179	0	0	ENSG00000197405	C5AR1	NA	CD4_young_pre
74.9962	-1.98242	0.431092	-4.59861	4.25317e-06	2.10777e-05	ENSG00000137834	SMAD6	NA	CD4_young_pre
640.756	-1.97376	0.0859555	-22.9625	1.10461e-116	4.64139e-115	ENSG00000158473	CD1D	down4	CD4_young_pre
41.238	-1.97233	0.728402	-2.70775	0.00677414	0.019881	ENSG00000183092	BEGAIN	NA	CD4_young_pre
496.835	-1.9715	0.103577	-19.0342	8.88673e-81	2.72777e-79	ENSG00000178789	CD300LB	down4	CD4_young_pre
57.6147	-1.95417	0.573366	-3.40823	0.000653852	0.00238019	ENSG00000158715	SLC45A3	NA	CD4_young_pre
38.3798	-1.93851	0.782424	-2.47757	0.0132282	0.0361005	ENSG00000099250	NRP1	NA	CD4_young_pre
48.9368	-1.9384	0.627467	-3.08925	0.00200665	0.00663841	ENSG00000134061	CD180	down4	CD4_young_pre
55.7661	-1.93478	0.604901	-3.19851	0.00138141	0.00473126	ENSG00000100302	RASD2	NA	CD4_young_pre
125.13	-1.91583	0.271711	-7.05096	1.77686e-12	1.41227e-11	ENSG00000225614	ZNF469	NA	CD4_young_pre
180.404	-1.9086	0.205505	-9.28738	1.58133e-20	1.80263e-19	ENSG00000198814	GK	NA	CD4_young_pre
40.9638	-1.90366	0.724507	-2.62753	0.00860079	0.0246079	ENSG00000131355	ADGRE3	down4	CD4_young_pre
368.822	-1.8934	0.130383	-14.5219	8.80714e-48	1.81164e-46	ENSG00000163823	CCR1	down4	CD4_young_pre
88.6829	-1.89242	0.358777	-5.27463	1.33021e-07	7.70939e-07	ENSG00000211445	GPX3	NA	CD4_young_pre
68.2032	-1.86783	0.462014	-4.04279	5.28191e-05	0.000226918	ENSG00000120949	TNFRSF8	down4	CD4_young_pre
83.9949	-1.85834	0.390567	-4.75807	1.95451e-06	1.00888e-05	ENSG00000124507	PACSIN1	NA	CD4_young_pre
62.9948	-1.85276	0.516756	-3.58536	0.000336616	0.00127873	ENSG00000149531	FRG1BP	NA	CD4_young_pre
879.044	-1.84917	0.0692252	-26.7124	3.37626e-157	1.82477e-155	ENSG00000196730	DAPK1	down4	CD4_young_pre
80.0294	-1.84027	0.514844	-3.57442	0.000351004	0.00133119	ENSG00000186281	GPAT2	down4	CD4_young_pre
61.7477	-1.8275	0.50599	-3.61173	0.000304157	0.00116636	ENSG00000093134	VNN3	NA	CD4_young_pre
62.3262	-1.82546	0.498814	-3.65961	0.0002526	0.00098121	ENSG00000127954	STEAP4	down4	CD4_young_pre
1370.67	-1.82138	0.0492919	-36.9508	7.07699e-299	6.45927e-297	ENSG00000159399	HK2	NA	CD4_young_pre
432.948	-1.81658	0.114183	-15.9095	5.44894e-57	1.28152e-55	ENSG00000115919	KYNU	down4	CD4_young_pre
58.2961	-1.81323	0.557594	-3.25189	0.00114642	0.00398736	ENSG00000279491	AP003733.4	NA	CD4_young_pre
411.419	-1.80725	0.11988	-15.0755	2.34691e-51	5.06183e-50	ENSG00000197582	GPX1P1	NA	CD4_young_pre
810.093	-1.79938	0.0723075	-24.8851	1.07929e-136	5.11163e-135	ENSG00000182022	CHST15	down4	CD4_young_pre
82.1596	-1.78532	0.386325	-4.62129	3.81368e-06	1.90091e-05	ENSG00000130147	SH3BP4	NA	CD4_young_pre
1927.43	-1.78161	0.0383015	-46.5155	0	0	ENSG00000112715	VEGFA	NA	CD4_young_pre
58.0368	-1.77099	0.542185	-3.26639	0.00108928	0.00380835	ENSG00000091106	NLRC4	down4	CD4_young_pre
1271.16	-1.76394	0.0515857	-34.1943	2.93827e-256	2.38208e-254	ENSG00000171051	FPR1	NA	CD4_young_pre
699.307	-1.75814	0.0830155	-21.1785	1.50762e-99	5.45354e-98	ENSG00000186431	FCAR	NA	CD4_young_pre
47.3592	-1.75575	0.636008	-2.76057	0.00577002	0.0172238	ENSG00000235027	AC068580.3	NA	CD4_young_pre
892.049	-1.75572	0.0669974	-26.2057	2.28593e-151	1.1979e-149	ENSG00000197122	SRC	NA	CD4_young_pre
74.8989	-1.73824	0.434103	-4.00421	6.22259e-05	0.000264936	ENSG00000204301	NOTCH4	NA	CD4_young_pre
77.3244	-1.72393	0.528176	-3.26393	0.00109878	0.00383864	ENSG00000171916	LGALS9C	down4	CD4_young_pre
568.858	-1.72222	0.0925213	-18.6143	2.46107e-77	7.26306e-76	ENSG00000031081	ARHGAP31	NA	CD4_young_pre
134.719	-1.71706	0.253462	-6.77442	1.24903e-11	9.49487e-11	ENSG00000167600	CYP2S1	NA	CD4_young_pre
46.5952	-1.70664	0.658673	-2.59103	0.00956888	0.0271118	ENSG00000163235	TGFA	NA	CD4_young_pre
1088.96	-1.69809	0.0576636	-29.4482	1.32594e-190	8.46021e-189	ENSG00000100292	HMOX1	NA	CD4_young_pre
134.099	-1.69753	0.253578	-6.69429	2.1672e-11	1.62771e-10	ENSG00000166002	SMCO4	down4	CD4_young_pre
2369.32	-1.68952	0.0327622	-51.5691	0	0	ENSG00000167703	SLC43A2	NA	CD4_young_pre
158.127	-1.68818	0.23056	-7.3221	2.44127e-13	2.03666e-12	ENSG00000104918	RETN	NA	CD4_young_pre
483.034	-1.68229	0.103932	-16.1864	6.28629e-59	1.50937e-57	ENSG00000187116	LILRA5	down4	CD4_young_pre
87.226	-1.68106	0.373034	-4.50645	6.59209e-06	3.18333e-05	ENSG00000146072	TNFRSF21	NA	CD4_young_pre
283.885	-1.67576	0.15004	-11.1688	5.79653e-29	8.38277e-28	ENSG00000165140	FBP1	NA	CD4_young_pre
48.5995	-1.6597	0.626711	-2.64827	0.00809045	0.0232879	ENSG00000101188	NTSR1	NA	CD4_young_pre
137.358	-1.65642	0.24611	-6.73042	1.69172e-11	1.27895e-10	ENSG00000112759	SLC29A1	NA	CD4_young_pre
944.027	-1.65099	0.0775591	-21.2868	1.50411e-100	5.54268e-99	ENSG00000112137	PHACTR1	NA	CD4_young_pre
1564.86	-1.64922	0.046463	-35.4954	5.78972e-276	4.98712e-274	ENSG00000169508	GPR183	NA	CD4_young_pre
508.577	-1.63797	0.103267	-15.8615	1.17061e-56	2.73448e-55	ENSG00000103569	AQP9	NA	CD4_young_pre
59.0256	-1.62512	0.525047	-3.09519	0.0019669	0.006521	ENSG00000060982	BCAT1	down4	CD4_young_pre
68.9317	-1.62102	0.455566	-3.55826	0.000373315	0.00141114	ENSG00000079308	TNS1	NA	CD4_young_pre
154.071	-1.61895	0.232349	-6.96776	3.22018e-12	2.52019e-11	ENSG00000183019	MCEMP1	down4	CD4_young_pre
969.639	-1.6024	0.0642663	-24.9338	3.20177e-137	1.52162e-135	ENSG00000160326	SLC2A6	NA	CD4_young_pre
497.501	-1.58921	0.102225	-15.5462	1.68755e-54	3.83793e-53	ENSG00000140044	JDP2	down4	CD4_young_pre
502.679	-1.58639	0.102881	-15.4196	1.20824e-53	2.71205e-52	ENSG00000105612	DNASE2	NA	CD4_young_pre
161.151	-1.58414	0.229133	-6.91364	4.7239e-12	3.66581e-11	ENSG00000278918	AC080112.3	NA	CD4_young_pre
1178.84	-1.58303	0.0559948	-28.2711	7.83647e-176	4.65527e-174	ENSG00000124731	TREM1	NA	CD4_young_pre
84.4668	-1.57961	0.471274	-3.35177	0.000802954	0.00287885	ENSG00000142583	SLC2A5	NA	CD4_young_pre
82.0253	-1.57763	0.389901	-4.04622	5.20505e-05	0.000223895	ENSG00000120280	CXorf21	down4	CD4_young_pre
238.867	-1.57269	0.172788	-9.10185	8.88073e-20	9.8705e-19	ENSG00000216490	IFI30	down4	CD4_young_pre
964.292	-1.57063	0.0644815	-24.3578	4.79542e-131	2.18843e-129	ENSG00000125968	ID1	NA	CD4_young_pre
205.476	-1.56531	0.18907	-8.27902	1.24195e-16	1.22086e-15	ENSG00000010278	CD9	down4	CD4_young_pre
80.524	-1.56104	0.391074	-3.99167	6.56085e-05	0.000277964	ENSG00000134830	C5AR2	down4	CD4_young_pre
51.9065	-1.55665	0.597093	-2.60704	0.00913284	0.0259738	ENSG00000277075	HIST1H2AE	NA	CD4_young_pre
2225.83	-1.55647	0.0344108	-45.2319	0	0	ENSG00000123689	G0S2	NA	CD4_young_pre
46.3978	-1.55411	0.655502	-2.37087	0.0177461	0.0467016	ENSG00000279873	LINC01126	NA	CD4_young_pre
51.9935	-1.55287	0.619233	-2.50774	0.0121507	0.0334722	ENSG00000189369	GSPT2	NA	CD4_young_pre
1774.07	-1.55041	0.0458381	-33.8237	8.85826e-251	7.05691e-249	ENSG00000142178	SIK1	NA	CD4_young_pre
232.074	-1.54197	0.180762	-8.53039	1.4586e-17	1.47921e-16	ENSG00000108932	SLC16A6	NA	CD4_young_pre
48.8686	-1.53892	0.619874	-2.48263	0.0130418	0.035656	ENSG00000274536	AL034397.3	NA	CD4_young_pre
651.928	-1.53886	0.0852583	-18.0494	7.9716e-73	2.24213e-71	ENSG00000169403	PTAFR	NA	CD4_young_pre
52.2554	-1.53065	0.607812	-2.5183	0.0117924	0.0326418	ENSG00000142627	EPHA2	NA	CD4_young_pre
82.2628	-1.51919	0.382084	-3.97606	7.00675e-05	0.000295764	ENSG00000262655	SPON1	NA	CD4_young_pre
1291.82	-1.51612	0.0507986	-29.8457	9.98932e-196	6.46351e-194	ENSG00000110446	SLC15A3	NA	CD4_young_pre
126.427	-1.51525	0.288993	-5.2432	1.57819e-07	9.09306e-07	ENSG00000175857	GAPT	down4	CD4_young_pre
92.279	-1.51349	0.346053	-4.37357	1.22232e-05	5.72606e-05	ENSG00000130598	TNNI2	NA	CD4_young_pre
102.42	-1.51288	0.327554	-4.61871	3.86141e-06	1.92261e-05	ENSG00000158373	HIST1H2BD	NA	CD4_young_pre
247.86	-1.51284	0.167841	-9.01351	1.99561e-19	2.19327e-18	ENSG00000149485	FADS1	NA	CD4_young_pre
167.381	-1.50455	0.220549	-6.82183	8.98891e-12	6.87487e-11	ENSG00000213694	S1PR3	down4	CD4_young_pre
81.8964	-1.50439	0.385966	-3.89772	9.71012e-05	0.000402723	ENSG00000153208	MERTK	down4	CD4_young_pre
908.257	-1.50367	0.0718821	-20.9186	3.62775e-97	1.26898e-95	ENSG00000188290	HES4	NA	CD4_young_pre
687.581	-1.49868	0.0829955	-18.0574	6.90389e-73	1.94978e-71	ENSG00000166272	WBP1L	down4	CD4_young_pre
5580.24	-1.49773	0.0232748	-64.3498	0	0	ENSG00000160789	LMNA	NA	CD4_young_pre
1984.02	-1.49261	0.0373454	-39.9676	0	0	ENSG00000101336	HCK	down4	CD4_young_pre
1870.74	-1.49256	0.0421536	-35.4078	1.29545e-274	1.10894e-272	ENSG00000155629	PIK3AP1	down4	CD4_young_pre
544.153	-1.49245	0.159222	-9.37343	7.02159e-21	8.07776e-20	ENSG00000198574	SH2D1B	down4	CD4_young_pre
2015.06	-1.49143	0.0371876	-40.1057	0	0	ENSG00000182578	CSF1R	down4	CD4_young_pre
165.129	-1.49071	0.222129	-6.71103	1.93251e-11	1.4554e-10	ENSG00000074416	MGLL	NA	CD4_young_pre
76.575	-1.48803	0.43902	-3.38943	0.00070037	0.00253346	ENSG00000273472	AC096733.2	NA	CD4_young_pre
448.975	-1.48501	0.108319	-13.7095	8.90129e-43	1.69444e-41	ENSG00000106991	ENG	NA	CD4_young_pre
126.686	-1.4829	0.274555	-5.40112	6.62253e-08	3.92904e-07	ENSG00000163421	PROK2	NA	CD4_young_pre
411.933	-1.48283	0.115349	-12.8551	8.04924e-38	1.41679e-36	ENSG00000178623	GPR35	NA	CD4_young_pre
86.0253	-1.47177	0.375668	-3.91774	8.93836e-05	0.000372847	ENSG00000184260	HIST2H2AC	NA	CD4_young_pre
149.72	-1.46678	0.308631	-4.75254	2.00873e-06	1.03609e-05	ENSG00000273179	AC092535.4	down4	CD4_young_pre
138.167	-1.46398	0.251294	-5.82576	5.68535e-09	3.69253e-08	ENSG00000105426	PTPRS	NA	CD4_young_pre
4751.78	-1.46193	0.0202821	-72.0799	0	0	ENSG00000108179	PPIF	NA	CD4_young_pre
50.7421	-1.45592	0.605425	-2.40479	0.0161818	0.0430951	ENSG00000239961	LILRA4	NA	CD4_young_pre
103.267	-1.45415	0.311475	-4.66858	3.03293e-06	1.53619e-05	ENSG00000158186	MRAS	NA	CD4_young_pre
805.343	-1.44612	0.0721521	-20.0427	2.33907e-89	7.78672e-88	ENSG00000104081	BMF	NA	CD4_young_pre
439.374	-1.43888	0.112802	-12.7558	2.8924e-37	5.01423e-36	ENSG00000170006	TMEM154	down4	CD4_young_pre
194.404	-1.42904	0.195287	-7.31762	2.52403e-13	2.10315e-12	ENSG00000117115	PADI2	down4	CD4_young_pre
1499.87	-1.4278	0.0451602	-31.6163	2.20267e-219	1.5648e-217	ENSG00000102265	TIMP1	NA	CD4_young_pre
184.77	-1.42702	0.200987	-7.10007	1.24696e-12	9.98582e-12	ENSG00000132386	SERPINF1	NA	CD4_young_pre
125.801	-1.42504	0.266339	-5.3505	8.77122e-08	5.15501e-07	ENSG00000062282	DGAT2	NA	CD4_young_pre
449.201	-1.42194	0.114677	-12.3995	2.62921e-35	4.38159e-34	ENSG00000178726	THBD	NA	CD4_young_pre
168.666	-1.41722	0.214957	-6.59302	4.30966e-11	3.17794e-10	ENSG00000071967	CYBRD1	down4	CD4_young_pre
89.1997	-1.41686	0.388673	-3.64538	0.000267002	0.00103192	ENSG00000182885	ADGRG3	NA	CD4_young_pre
113.358	-1.41556	0.308155	-4.59367	4.35526e-06	2.15527e-05	ENSG00000196878	LAMB3	NA	CD4_young_pre
961.949	-1.40707	0.0626293	-22.4666	8.80345e-112	3.55804e-110	ENSG00000196743	GM2A	NA	CD4_young_pre
476.561	-1.40648	0.107341	-13.1029	3.16802e-39	5.69252e-38	ENSG00000142512	SIGLEC10	down4	CD4_young_pre
78.017	-1.40504	0.400241	-3.5105	0.000447271	0.00167553	ENSG00000180767	CHST13	down4	CD4_young_pre
779.799	-1.39938	0.0776842	-18.0137	1.52071e-72	4.26852e-71	ENSG00000171604	CXXC5	NA	CD4_young_pre
65.087	-1.39673	0.483761	-2.88723	0.00388649	0.012053	ENSG00000186767	SPIN4	NA	CD4_young_pre
488.708	-1.3929	0.107189	-12.9949	1.30779e-38	2.32867e-37	ENSG00000102575	ACP5	NA	CD4_young_pre
697.162	-1.39112	0.0784217	-17.7389	2.09833e-70	5.81874e-69	ENSG00000127838	PNKD	NA	CD4_young_pre
92.4909	-1.39064	0.364417	-3.81606	0.000135597	0.000550295	ENSG00000174130	TLR6	down4	CD4_young_pre
1429.97	-1.38327	0.0495035	-27.9428	8.05816e-172	4.68597e-170	ENSG00000141526	SLC16A3	NA	CD4_young_pre
60.791	-1.38128	0.504067	-2.74027	0.00613891	0.0182341	ENSG00000168528	SERINC2	NA	CD4_young_pre
101.037	-1.38031	0.319726	-4.31716	1.58048e-05	7.26316e-05	ENSG00000100036	SLC35E4	NA	CD4_young_pre
1724.41	-1.37534	0.0436205	-31.5296	3.40918e-218	2.39721e-216	ENSG00000109861	CTSC	down4	CD4_young_pre
77.8235	-1.37348	0.399945	-3.43418	0.000594358	0.00217568	ENSG00000234975	FTH1P2	NA	CD4_young_pre
398.885	-1.36833	0.117916	-11.6043	3.91706e-31	5.9259e-30	ENSG00000082397	EPB41L3	down4	CD4_young_pre
66.1792	-1.36491	0.472219	-2.89041	0.00384737	0.0119505	ENSG00000205583	STAG3L1	NA	CD4_young_pre
247.837	-1.36267	0.165323	-8.24244	1.68727e-16	1.64922e-15	ENSG00000189060	H1F0	down4	CD4_young_pre
2894.5	-1.3619	0.0282256	-48.2505	0	0	ENSG00000261371	PECAM1	down4	CD4_young_pre
112.128	-1.3618	0.290175	-4.69303	2.69193e-06	1.37104e-05	ENSG00000116990	MYCL	down4	CD4_young_pre
145.454	-1.35965	0.236263	-5.75481	8.67371e-09	5.55488e-08	ENSG00000130202	NECTIN2	NA	CD4_young_pre
408.652	-1.35639	0.114418	-11.8547	2.03411e-32	3.16413e-31	ENSG00000095383	TBC1D2	NA	CD4_young_pre
180.49	-1.35579	0.203028	-6.67785	2.42465e-11	1.81316e-10	ENSG00000232187	FTH1P7	NA	CD4_young_pre
624.949	-1.35539	0.0860162	-15.7573	6.11497e-56	1.40931e-54	ENSG00000196923	PDLIM7	NA	CD4_young_pre
10015.1	-1.34664	0.0121335	-110.986	0	0	ENSG00000028137	TNFRSF1B	NA	CD4_young_pre
714.998	-1.34528	0.0817539	-16.4552	7.69686e-61	1.87417e-59	ENSG00000178996	SNX18	down4	CD4_young_pre
220.887	-1.34521	0.17596	-7.64495	2.09023e-14	1.84309e-13	ENSG00000160013	PTGIR	NA	CD4_young_pre
70.5799	-1.34402	0.455313	-2.95187	0.00315857	0.00998885	ENSG00000179630	LACC1	down4	CD4_young_pre
1931.2	-1.33985	0.0374231	-35.8027	1.0017e-280	8.79324e-279	ENSG00000136295	TTYH3	NA	CD4_young_pre
4563.61	-1.33886	0.0200484	-66.7814	0	0	ENSG00000164733	CTSB	NA	CD4_young_pre
81.2601	-1.33808	0.384639	-3.4788	0.000503669	0.00186802	ENSG00000104951	IL4I1	NA	CD4_young_pre
1126.39	-1.33466	0.0558167	-23.9114	2.33214e-126	1.04696e-124	ENSG00000143226	FCGR2A	down4	CD4_young_pre
851.482	-1.33439	0.0680636	-19.6051	1.39883e-85	4.46266e-84	ENSG00000196189	SEMA4A	NA	CD4_young_pre
682.365	-1.33225	0.0805079	-16.5481	1.65309e-61	4.09029e-60	ENSG00000114013	CD86	down4	CD4_young_pre
264.736	-1.32708	0.165181	-8.03412	9.42511e-16	8.88488e-15	ENSG00000237541	HLA-DQA2	NA	CD4_young_pre
104.255	-1.32677	0.305821	-4.3384	1.43527e-05	6.64679e-05	ENSG00000151725	CENPU	NA	CD4_young_pre
1823.15	-1.32453	0.0466124	-28.416	1.28463e-177	7.73136e-176	ENSG00000167851	CD300A	down4	CD4_young_pre
70.703	-1.32069	0.446244	-2.95956	0.0030808	0.00977656	ENSG00000183474	GTF2H2C	down4	CD4_young_pre
307.965	-1.31948	0.148909	-8.86096	7.93311e-19	8.48867e-18	ENSG00000187837	HIST1H1C	NA	CD4_young_pre
89.3243	-1.31788	0.358472	-3.67638	0.000236568	0.000922574	ENSG00000143067	ZNF697	NA	CD4_young_pre
74.9553	-1.31672	0.443163	-2.97118	0.00296658	0.0094534	ENSG00000276345	AC004556.1	down4	CD4_young_pre
212.98	-1.31159	0.184749	-7.09932	1.25372e-12	1.00341e-11	ENSG00000101916	TLR8	down4	CD4_young_pre
66.3658	-1.3043	0.459259	-2.84	0.0045113	0.0137829	ENSG00000185909	KLHDC8B	NA	CD4_young_pre
1812.82	-1.30267	0.0391113	-33.3068	3.08145e-243	2.33343e-241	ENSG00000178719	GRINA	NA	CD4_young_pre
9846.85	-1.30076	0.015471	-84.0772	0	0	ENSG00000188042	ARL4C	NA	CD4_young_pre
93.8438	-1.29806	0.337339	-3.84795	0.000119112	0.000487412	ENSG00000170677	SOCS6	NA	CD4_young_pre
566.515	-1.29777	0.0911013	-14.2453	4.79426e-46	9.63185e-45	ENSG00000186074	CD300LF	down4	CD4_young_pre
832.951	-1.29746	0.0696616	-18.6251	2.00964e-77	5.9563e-76	ENSG00000135709	KIAA0513	down4	CD4_young_pre
340.324	-1.29728	0.145544	-8.91334	4.95171e-19	5.35671e-18	ENSG00000143977	SNRPG	NA	CD4_young_pre
3712.01	-1.29474	0.0239008	-54.1713	0	0	ENSG00000131446	MGAT1	NA	CD4_young_pre
166	-1.29229	0.265017	-4.87625	1.08124e-06	5.76021e-06	ENSG00000007350	TKTL1	down4	CD4_young_pre
149.436	-1.29104	0.232884	-5.54371	2.96123e-08	1.80823e-07	ENSG00000242960	FTH1P23	NA	CD4_young_pre
84.5115	-1.28973	0.374822	-3.44091	0.000579771	0.0021285	ENSG00000180596	HIST1H2BC	NA	CD4_young_pre
123.644	-1.28747	0.268217	-4.80011	1.58581e-06	8.27554e-06	ENSG00000185339	TCN2	down4	CD4_young_pre
118.327	-1.28505	0.277248	-4.635	3.56943e-06	1.78887e-05	ENSG00000174791	RIN1	NA	CD4_young_pre
57.9472	-1.28373	0.524262	-2.44865	0.0143393	0.0387541	ENSG00000268996	MAN1B1-DT	NA	CD4_young_pre
279.693	-1.28279	0.191074	-6.71359	1.89893e-11	1.4309e-10	ENSG00000174600	CMKLR1	down4	CD4_young_pre
194.834	-1.27729	0.199445	-6.40421	1.5115e-10	1.0816e-09	ENSG00000217130	AL139100.1	NA	CD4_young_pre
75.7105	-1.27284	0.415978	-3.05986	0.00221437	0.0072456	ENSG00000166839	ANKDD1A	NA	CD4_young_pre
523.727	-1.2728	0.0966591	-13.168	1.34176e-39	2.43318e-38	ENSG00000204634	TBC1D8	down4	CD4_young_pre
235.895	-1.27245	0.171058	-7.43867	1.01704e-13	8.69528e-13	ENSG00000147119	CHST7	NA	CD4_young_pre
4103.6	-1.27168	0.0230354	-55.2053	0	0	ENSG00000254087	LYN	NA	CD4_young_pre
4013.78	-1.27088	0.0230155	-55.2186	0	0	ENSG00000139112	GABARAPL1	NA	CD4_young_pre
805.739	-1.26918	0.0754046	-16.8316	1.43137e-63	3.66675e-62	ENSG00000165879	FRAT1	NA	CD4_young_pre
264.45	-1.26842	0.157519	-8.05251	8.11134e-16	7.69377e-15	ENSG00000198223	CSF2RA	down4	CD4_young_pre
306.503	-1.26489	0.142132	-8.89938	5.6161e-19	6.06117e-18	ENSG00000161929	SCIMP	down4	CD4_young_pre
66.8839	-1.2435	0.468649	-2.65337	0.00796931	0.0229824	ENSG00000154016	GRAP	NA	CD4_young_pre
85.3225	-1.24064	0.369041	-3.3618	0.000774364	0.00278432	ENSG00000166527	CLEC4D	down4	CD4_young_pre
1496.75	-1.2406	0.0459848	-26.9785	2.64089e-160	1.45007e-158	ENSG00000135677	GNS	down4	CD4_young_pre
222.959	-1.24051	0.175278	-7.07736	1.4693e-12	1.17236e-11	ENSG00000177706	FAM20C	NA	CD4_young_pre
1043.94	-1.23906	0.0580212	-21.3553	3.48239e-101	1.30419e-99	ENSG00000175489	LRRC25	down4	CD4_young_pre
119.463	-1.23706	0.283886	-4.35758	1.31511e-05	6.12534e-05	ENSG00000143653	SCCPDH	down4	CD4_young_pre
72.7672	-1.23685	0.422325	-2.92867	0.00340418	0.0106847	ENSG00000142694	EVA1B	NA	CD4_young_pre
82.4022	-1.23668	0.389819	-3.17246	0.00151155	0.00513614	ENSG00000100294	MCAT	NA	CD4_young_pre
3162.32	-1.23307	0.0262517	-46.9713	0	0	ENSG00000170458	CD14	down4	CD4_young_pre
7416.23	-1.2325	0.0178626	-68.9987	0	0	ENSG00000267519	AC020916.1	NA	CD4_young_pre
143.877	-1.22986	0.242513	-5.07131	3.95088e-07	2.20093e-06	ENSG00000182247	UBE2E2	down4	CD4_young_pre
30443	-1.22919	0.00636439	-193.136	0	0	ENSG00000087086	FTL	NA	CD4_young_pre
76.2205	-1.22721	0.418333	-2.93357	0.00335088	0.0105318	ENSG00000188856	RPSAP47	NA	CD4_young_pre
123.472	-1.22584	0.269051	-4.55614	5.21015e-06	2.55357e-05	ENSG00000280407	AC132872.4	NA	CD4_young_pre
1298.65	-1.22571	0.0500658	-24.482	2.29954e-132	1.06708e-130	ENSG00000125810	CD93	NA	CD4_young_pre
804.246	-1.22486	0.0726191	-16.8669	7.8782e-64	2.0371e-62	ENSG00000213523	SRA1	NA	CD4_young_pre
769.703	-1.22186	0.0736335	-16.5938	7.73112e-62	1.92329e-60	ENSG00000127507	ADGRE2	down4	CD4_young_pre
1070.8	-1.21497	0.0601102	-20.2124	7.61237e-91	2.55887e-89	ENSG00000167613	LAIR1	NA	CD4_young_pre
976.632	-1.21406	0.0608826	-19.9411	1.79111e-88	5.90552e-87	ENSG00000198053	SIRPA	down4	CD4_young_pre
67.6346	-1.20919	0.469022	-2.57812	0.00993407	0.0280556	ENSG00000164920	OSR2	NA	CD4_young_pre
387.008	-1.20699	0.119754	-10.0789	6.84674e-24	8.7372e-23	ENSG00000255197	AC090559.1	down4	CD4_young_pre
75.5681	-1.20232	0.417746	-2.87811	0.00400065	0.0123736	ENSG00000163686	ABHD6	down4	CD4_young_pre
253.662	-1.19848	0.160058	-7.48777	7.00531e-14	6.05692e-13	ENSG00000073060	SCARB1	NA	CD4_young_pre
548.912	-1.19829	0.0952014	-12.5869	2.49165e-36	4.25526e-35	ENSG00000108405	P2RX1	NA	CD4_young_pre
1429.78	-1.19779	0.0465252	-25.7449	3.67195e-146	1.85373e-144	ENSG00000235568	NFAM1	down4	CD4_young_pre
120.256	-1.19727	0.288256	-4.15349	3.27447e-05	0.000144783	ENSG00000176597	B3GNT5	NA	CD4_young_pre
79.1319	-1.19611	0.39911	-2.99695	0.00272697	0.00877084	ENSG00000273253	AL022328.4	NA	CD4_young_pre
550.665	-1.19476	0.0938538	-12.73	4.02745e-37	6.95567e-36	ENSG00000071246	VASH1	down4	CD4_young_pre
169.333	-1.18843	0.209447	-5.67415	1.39382e-08	8.74358e-08	ENSG00000184060	ADAP2	down4	CD4_young_pre
1680.02	-1.1879	0.0409826	-28.9855	1.00131e-184	6.27276e-183	ENSG00000132205	EMILIN2	NA	CD4_young_pre
805.749	-1.18739	0.0744056	-15.9584	2.49219e-57	5.89148e-56	ENSG00000176788	BASP1	NA	CD4_young_pre
19300.5	-1.18724	0.00862308	-137.682	0	0	ENSG00000204287	HLA-DRA	NA	CD4_young_pre
1090.14	-1.18697	0.0572438	-20.7354	1.66045e-95	5.70682e-94	ENSG00000124216	SNAI1	NA	CD4_young_pre
858.412	-1.18205	0.0690418	-17.1208	1.03799e-65	2.76171e-64	ENSG00000204577	LILRB3	down4	CD4_young_pre
241.114	-1.18159	0.168622	-7.00734	2.42887e-12	1.91502e-11	ENSG00000129450	SIGLEC9	down4	CD4_young_pre
219.062	-1.1808	0.176928	-6.67388	2.49127e-11	1.86096e-10	ENSG00000138621	PPCDC	NA	CD4_young_pre
445.476	-1.18012	0.109402	-10.787	3.96632e-27	5.51047e-26	ENSG00000162341	TPCN2	NA	CD4_young_pre
74.1566	-1.17934	0.434918	-2.71163	0.00669525	0.019684	ENSG00000277117	FP565260.3	NA	CD4_young_pre
3615.48	-1.17774	0.0237766	-49.5337	0	0	ENSG00000197629	MPEG1	down4	CD4_young_pre
1222.2	-1.17706	0.0518301	-22.71	3.56763e-114	1.47213e-112	ENSG00000131981	LGALS3	NA	CD4_young_pre
114.046	-1.17703	0.287601	-4.09257	4.26616e-05	0.000185243	ENSG00000175538	KCNE3	down4	CD4_young_pre
232.361	-1.17579	0.181088	-6.49293	8.41838e-11	6.11931e-10	ENSG00000241163	LINC00877	down4	CD4_young_pre
1014.51	-1.17424	0.0705242	-16.6501	3.01874e-62	7.59201e-61	ENSG00000122223	CD244	down4	CD4_young_pre
87.1826	-1.17249	0.35957	-3.26081	0.00111095	0.0038772	ENSG00000085871	MGST2	down4	CD4_young_pre
2698.82	-1.17242	0.0317048	-36.9793	2.46228e-299	2.26234e-297	ENSG00000184588	PDE4B	NA	CD4_young_pre
1679.79	-1.17027	0.0423417	-27.6387	3.81573e-168	2.17308e-166	ENSG00000166825	ANPEP	NA	CD4_young_pre
485.734	-1.16905	0.102028	-11.4581	2.14134e-30	3.19739e-29	ENSG00000128383	APOBEC3A	down4	CD4_young_pre
407.603	-1.16728	0.12365	-9.44022	3.72008e-21	4.33025e-20	ENSG00000135077	HAVCR2	NA	CD4_young_pre
6662.41	-1.16425	0.0159679	-72.9122	0	0	ENSG00000170525	PFKFB3	NA	CD4_young_pre
84.6653	-1.16108	0.375721	-3.09027	0.00199975	0.00661878	ENSG00000266709	MGC12916	NA	CD4_young_pre
127.458	-1.15954	0.261601	-4.43246	9.31621e-06	4.42135e-05	ENSG00000160392	C19orf47	NA	CD4_young_pre
1782.14	-1.15941	0.0445	-26.0542	1.20642e-149	6.20407e-148	ENSG00000106003	LFNG	NA	CD4_young_pre
429.05	-1.15847	0.112895	-10.2615	1.05069e-24	1.37387e-23	ENSG00000131871	SELENOS	NA	CD4_young_pre
397.411	-1.15828	0.123955	-9.34439	9.24169e-21	1.06052e-19	ENSG00000185432	METTL7A	down4	CD4_young_pre
379.802	-1.15743	0.126029	-9.18383	4.16017e-20	4.68045e-19	ENSG00000127946	HIP1	NA	CD4_young_pre
181.04	-1.15686	0.201876	-5.73054	1.0011e-08	6.36988e-08	ENSG00000171860	C3AR1	NA	CD4_young_pre
73.3164	-1.15674	0.428266	-2.70098	0.00691363	0.020243	ENSG00000226321	CROCC2	down4	CD4_young_pre
1201.51	-1.15525	0.0551605	-20.9434	2.15743e-97	7.56582e-96	ENSG00000162704	ARPC5	down4	CD4_young_pre
200.937	-1.15432	0.194215	-5.94354	2.7893e-09	1.8464e-08	ENSG00000174125	TLR1	down4	CD4_young_pre
69.8998	-1.15293	0.444345	-2.59466	0.0094684	0.026856	ENSG00000134184	GSTM1	NA	CD4_young_pre
302.586	-1.15228	0.144733	-7.96141	1.70089e-15	1.58389e-14	ENSG00000135047	CTSL	NA	CD4_young_pre
138.232	-1.1517	0.246962	-4.66348	3.10908e-06	1.57188e-05	ENSG00000130595	TNNT3	NA	CD4_young_pre
104.205	-1.15032	0.310718	-3.70215	0.000213776	0.000842513	ENSG00000197208	SLC22A4	NA	CD4_young_pre
1020.53	-1.14779	0.0624682	-18.3741	2.1198e-75	6.11193e-74	ENSG00000114315	HES1	NA	CD4_young_pre
574.372	-1.14743	0.0916794	-12.5157	6.1301e-36	1.03282e-34	ENSG00000067182	TNFRSF1A	NA	CD4_young_pre
1970.34	-1.14406	0.036669	-31.1996	1.08034e-213	7.48205e-212	ENSG00000167173	C15orf39	NA	CD4_young_pre
693.132	-1.14091	0.0817717	-13.9524	3.04162e-44	5.93762e-43	ENSG00000065989	PDE4A	NA	CD4_young_pre
112.232	-1.14019	0.292309	-3.90065	9.5936e-05	0.00039813	ENSG00000085644	ZNF213	NA	CD4_young_pre
149.932	-1.13654	0.236222	-4.8113	1.49949e-06	7.85181e-06	ENSG00000233392	AC104809.2	down4	CD4_young_pre
86.1034	-1.13632	0.449126	-2.53007	0.0114038	0.0317318	ENSG00000224376	AC017104.1	NA	CD4_young_pre
130.479	-1.1359	0.263104	-4.31731	1.57944e-05	7.26077e-05	ENSG00000168995	SIGLEC7	down4	CD4_young_pre
2966.62	-1.13575	0.0278392	-40.7967	0	0	ENSG00000104763	ASAH1	NA	CD4_young_pre
1547.54	-1.13397	0.0476353	-23.8053	2.93995e-125	1.29867e-123	ENSG00000185905	C16orf54	NA	CD4_young_pre
78.0235	-1.1318	0.396997	-2.85091	0.00435948	0.0133784	ENSG00000184221	OLIG1	down4	CD4_young_pre
1565.11	-1.13169	0.0447024	-25.3162	2.11991e-141	1.04345e-139	ENSG00000277443	MARCKS	NA	CD4_young_pre
334.689	-1.13068	0.133516	-8.4685	2.48575e-17	2.49516e-16	ENSG00000135929	CYP27A1	down4	CD4_young_pre
471.057	-1.12693	0.104932	-10.7396	6.63451e-27	9.17119e-26	ENSG00000165959	CLMN	down4	CD4_young_pre
682.259	-1.12649	0.0809859	-13.9097	5.53464e-44	1.07738e-42	ENSG00000090376	IRAK3	down4	CD4_young_pre
12869.4	-1.12505	0.0133157	-84.4904	0	0	ENSG00000159388	BTG2	NA	CD4_young_pre
460.629	-1.12267	0.138874	-8.08409	6.26287e-16	5.96922e-15	ENSG00000168329	CX3CR1	down4	CD4_young_pre
14728.8	-1.12228	0.0113996	-98.4493	0	0	ENSG00000075426	FOSL2	NA	CD4_young_pre
82.1035	-1.11862	0.391462	-2.85755	0.00426921	0.0131394	ENSG00000221838	AP4M1	NA	CD4_young_pre
823.012	-1.11841	0.0779349	-14.3505	1.05742e-46	2.14315e-45	ENSG00000110090	CPT1A	down4	CD4_young_pre
224.835	-1.1179	0.173896	-6.42854	1.28832e-10	9.24288e-10	ENSG00000136048	DRAM1	NA	CD4_young_pre
456.515	-1.11726	0.106493	-10.4915	9.45644e-26	1.2641e-24	ENSG00000198561	CTNND1	NA	CD4_young_pre
386.984	-1.11663	0.118516	-9.42172	4.43772e-21	5.14821e-20	ENSG00000101307	SIRPB1	NA	CD4_young_pre
71.9414	-1.11594	0.42706	-2.61309	0.00897287	0.025561	ENSG00000151117	TMEM86A	NA	CD4_young_pre
9476.6	-1.11583	0.0141674	-78.7607	0	0	ENSG00000134107	BHLHE40	NA	CD4_young_pre
184.111	-1.11571	0.20225	-5.51646	3.45896e-08	2.10099e-07	ENSG00000213699	SLC35F6	NA	CD4_young_pre
1118.83	-1.11544	0.0557846	-19.9955	6.02398e-89	2.00054e-87	ENSG00000159128	IFNGR2	NA	CD4_young_pre
347.38	-1.11351	0.130812	-8.51225	1.70587e-17	1.72363e-16	ENSG00000135823	STX6	NA	CD4_young_pre
483.073	-1.11348	0.105298	-10.5745	3.91197e-26	5.30657e-25	ENSG00000133805	AMPD3	NA	CD4_young_pre
769.465	-1.11076	0.0748494	-14.8399	8.08396e-50	1.71141e-48	ENSG00000183779	ZNF703	NA	CD4_young_pre
106.12	-1.10962	0.302906	-3.66325	0.000249031	0.000967892	ENSG00000182557	SPNS3	NA	CD4_young_pre
838.353	-1.1046	0.0699532	-15.7905	3.61506e-56	8.34553e-55	ENSG00000139433	GLTP	NA	CD4_young_pre
434.148	-1.10403	0.112259	-9.83469	7.98142e-23	9.74313e-22	ENSG00000166523	CLEC4E	NA	CD4_young_pre
287.215	-1.10312	0.150766	-7.31679	2.53971e-13	2.11494e-12	ENSG00000181649	PHLDA2	NA	CD4_young_pre
679.36	-1.10171	0.0830084	-13.2723	3.3505e-40	6.14867e-39	ENSG00000100077	GRK3	down4	CD4_young_pre
381.819	-1.09971	0.120769	-9.10585	8.55921e-20	9.53622e-19	ENSG00000259330	INAFM2	NA	CD4_young_pre
72.8462	-1.09901	0.448038	-2.45295	0.0141692	0.0383429	ENSG00000101842	VSIG1	NA	CD4_young_pre
385.343	-1.09719	0.120637	-9.09494	9.46399e-20	1.05103e-18	ENSG00000186818	LILRB4	down4	CD4_young_pre
859.667	-1.09586	0.0716091	-15.3034	7.25838e-53	1.60828e-51	ENSG00000107798	LIPA	down4	CD4_young_pre
70.9984	-1.09479	0.429592	-2.54844	0.0108207	0.0303297	ENSG00000180758	GPR157	NA	CD4_young_pre
717.601	-1.09284	0.0759917	-14.3811	6.80526e-47	1.38538e-45	ENSG00000100079	LGALS2	NA	CD4_young_pre
87.2647	-1.09246	0.389742	-2.80303	0.00506255	0.015311	ENSG00000279141	LINC01451	NA	CD4_young_pre
997.468	-1.0921	0.063535	-17.1889	3.21649e-66	8.59101e-65	ENSG00000104312	RIPK2	NA	CD4_young_pre
98.5881	-1.09141	0.342588	-3.18578	0.00144367	0.00492734	ENSG00000123610	TNFAIP6	NA	CD4_young_pre
396.295	-1.09098	0.118535	-9.20392	3.45111e-20	3.89863e-19	ENSG00000111817	DSE	NA	CD4_young_pre
337.621	-1.09081	0.132091	-8.25803	1.48098e-16	1.45067e-15	ENSG00000126860	EVI2A	NA	CD4_young_pre
360.917	-1.0904	0.12607	-8.64916	5.1882e-18	5.34807e-17	ENSG00000134955	SLC37A2	down4	CD4_young_pre
178.697	-1.09021	0.295313	-3.6917	0.000222759	0.000875159	ENSG00000189430	NCR1	down4	CD4_young_pre
2626.88	-1.08766	0.0314718	-34.5599	1.01253e-261	8.35614e-260	ENSG00000130775	THEMIS2	NA	CD4_young_pre
80.3063	-1.08715	0.389555	-2.79074	0.00525872	0.0158244	ENSG00000239911	PRKAG2-AS1	down4	CD4_young_pre
6537.33	-1.08629	0.0167551	-64.8331	0	0	ENSG00000231389	HLA-DPA1	NA	CD4_young_pre
636.551	-1.08623	0.0831724	-13.06	5.56999e-39	9.95663e-38	ENSG00000035862	TIMP2	NA	CD4_young_pre
7108.19	-1.08598	0.0178094	-60.9778	0	0	ENSG00000179820	MYADM	NA	CD4_young_pre
78.1797	-1.08351	0.406808	-2.66344	0.00773464	0.0223853	ENSG00000011028	MRC2	NA	CD4_young_pre
707.166	-1.08334	0.0776307	-13.9551	2.92974e-44	5.72734e-43	ENSG00000148834	GSTO1	NA	CD4_young_pre
336.897	-1.08197	0.136469	-7.92834	2.22095e-15	2.05568e-14	ENSG00000100600	LGMN	NA	CD4_young_pre
985.078	-1.08065	0.0660005	-16.3733	2.96593e-60	7.18392e-59	ENSG00000125384	PTGER2	NA	CD4_young_pre
7770.7	-1.07784	0.0165354	-65.1838	0	0	ENSG00000142347	MYO1F	NA	CD4_young_pre
3840.39	-1.07532	0.0286197	-37.5728	0	0	ENSG00000153395	LPCAT1	NA	CD4_young_pre
738.756	-1.07281	0.0876638	-12.2378	1.95228e-34	3.19174e-33	ENSG00000175040	CHST2	down4	CD4_young_pre
845.189	-1.06876	0.0705593	-15.1469	7.93725e-52	1.71999e-50	ENSG00000125812	GZF1	NA	CD4_young_pre
206.549	-1.06856	0.190115	-5.62063	1.90261e-08	1.18063e-07	ENSG00000196209	SIRPB2	down4	CD4_young_pre
116.088	-1.06721	0.279902	-3.81279	0.000137407	0.000556985	ENSG00000266074	BAHCC1	NA	CD4_young_pre
121.422	-1.06581	0.270709	-3.9371	8.24708e-05	0.000345475	ENSG00000159714	ZDHHC1	down4	CD4_young_pre
550.392	-1.06454	0.095731	-11.1201	1.00124e-28	1.44192e-27	ENSG00000176170	SPHK1	NA	CD4_young_pre
366.202	-1.06409	0.135573	-7.84885	4.1988e-15	3.83994e-14	ENSG00000188636	RTL6	NA	CD4_young_pre
87.6689	-1.06377	0.384117	-2.7694	0.00561592	0.0168112	ENSG00000160791	CCR5	NA	CD4_young_pre
73.0438	-1.06243	0.427531	-2.48504	0.0129536	0.0354359	ENSG00000196664	TLR7	down4	CD4_young_pre
331.454	-1.06044	0.13408	-7.909	2.59466e-15	2.39195e-14	ENSG00000198113	TOR4A	NA	CD4_young_pre
1557.65	-1.05925	0.0464124	-22.8226	2.73565e-115	1.13562e-113	ENSG00000184730	APOBR	down4	CD4_young_pre
69.9088	-1.05905	0.440744	-2.40287	0.0162672	0.0433142	ENSG00000132003	ZSWIM4	NA	CD4_young_pre
2110.9	-1.05873	0.0362251	-29.2263	8.98143e-188	5.67808e-186	ENSG00000116337	AMPD2	NA	CD4_young_pre
1115.03	-1.05792	0.0558223	-18.9515	4.29328e-80	1.30044e-78	ENSG00000033327	GAB2	NA	CD4_young_pre
5106.7	-1.05552	0.020754	-50.8588	0	0	ENSG00000135821	GLUL	NA	CD4_young_pre
854.624	-1.05483	0.0709937	-14.858	6.16999e-50	1.31226e-48	ENSG00000144597	EAF1	NA	CD4_young_pre
3517.76	-1.05395	0.0262825	-40.1008	0	0	ENSG00000137193	PIM1	NA	CD4_young_pre
3451.71	-1.05378	0.0249172	-42.291	0	0	ENSG00000131669	NINJ1	NA	CD4_young_pre
2592.86	-1.05376	0.0304161	-34.6449	5.32644e-263	4.42223e-261	ENSG00000186407	CD300E	down4	CD4_young_pre
1679.19	-1.05303	0.0413532	-25.4642	4.91306e-143	2.44447e-141	ENSG00000161642	ZNF385A	NA	CD4_young_pre
1101.22	-1.05301	0.0564104	-18.667	9.18987e-78	2.72963e-76	ENSG00000146094	DOK3	NA	CD4_young_pre
3418.42	-1.04847	0.0266656	-39.3192	0	0	ENSG00000223865	HLA-DPB1	NA	CD4_young_pre
435.509	-1.04798	0.112507	-9.31484	1.22132e-20	1.39571e-19	ENSG00000104903	LYL1	down4	CD4_young_pre
157.46	-1.04631	0.232666	-4.49706	6.88986e-06	3.32363e-05	ENSG00000204099	NEU4	NA	CD4_young_pre
570.655	-1.04511	0.0983162	-10.6301	2.15876e-26	2.94867e-25	ENSG00000226210	WASH8P	NA	CD4_young_pre
1445.26	-1.04458	0.0528103	-19.7799	4.43812e-87	1.44943e-85	ENSG00000197471	SPN	NA	CD4_young_pre
612.296	-1.04293	0.0857982	-12.1556	5.35446e-34	8.63101e-33	ENSG00000006534	ALDH3B1	down4	CD4_young_pre
1310.69	-1.03899	0.0532509	-19.5113	8.80147e-85	2.80143e-83	ENSG00000086730	LAT2	down4	CD4_young_pre
319.451	-1.03856	0.137408	-7.55822	4.08629e-14	3.55988e-13	ENSG00000181481	RNF135	down4	CD4_young_pre
78.631	-1.03746	0.397431	-2.61041	0.00904336	0.0257458	ENSG00000167625	ZNF526	NA	CD4_young_pre
396.78	-1.03641	0.119074	-8.70388	3.20739e-18	3.33114e-17	ENSG00000090674	MCOLN1	NA	CD4_young_pre
133.372	-1.03288	0.27374	-3.7732	0.000161164	0.000646062	ENSG00000129116	PALLD	down4	CD4_young_pre
520.286	-1.03041	0.0974656	-10.572	4.01652e-26	5.44304e-25	ENSG00000103313	MEFV	down4	CD4_young_pre
241.045	-1.03039	0.193408	-5.32754	9.95542e-08	5.82366e-07	ENSG00000178537	SLC25A20	down4	CD4_young_pre
209.397	-1.02953	0.183728	-5.60357	2.09982e-08	1.29891e-07	ENSG00000255587	RAB44	down4	CD4_young_pre
1465.33	-1.02747	0.0597512	-17.1958	2.85693e-66	7.64548e-65	ENSG00000026751	SLAMF7	NA	CD4_young_pre
1161.72	-1.02699	0.0540821	-18.9896	2.08082e-80	6.37285e-79	ENSG00000100368	CSF2RB	NA	CD4_young_pre
1712.73	-1.02539	0.0407848	-25.1414	1.75363e-139	8.48017e-138	ENSG00000186350	RXRA	down4	CD4_young_pre
4857.65	-1.02519	0.019454	-52.6979	0	0	ENSG00000233276	GPX1	NA	CD4_young_pre
79.4022	-1.0246	0.397314	-2.57882	0.00991397	0.0280103	ENSG00000102981	PARD6A	NA	CD4_young_pre
132.39	-1.02391	0.254711	-4.0199	5.82225e-05	0.00024889	ENSG00000181982	CCDC149	down4	CD4_young_pre
3906.58	-1.02184	0.0246772	-41.4084	0	0	ENSG00000186635	ARAP1	NA	CD4_young_pre
11658.4	-1.02113	0.0105991	-96.341	0	0	ENSG00000136826	KLF4	down4	CD4_young_pre
260.899	-1.02094	0.155986	-6.54512	5.94481e-11	4.35111e-10	ENSG00000174837	ADGRE1	down4	CD4_young_pre
115.558	-1.01987	0.2864	-3.56098	0.000369472	0.00139738	ENSG00000149289	ZC3H12C	NA	CD4_young_pre
243.83	-1.01684	0.163132	-6.23326	4.56834e-10	3.18145e-09	ENSG00000173638	SLC19A1	NA	CD4_young_pre
114.355	-1.01589	0.291639	-3.48338	0.000495132	0.00184131	ENSG00000122025	FLT3	NA	CD4_young_pre
346.298	-1.01152	0.13039	-7.75771	8.64785e-15	7.79494e-14	ENSG00000224397	SMIM25	down4	CD4_young_pre
305.035	-1.01145	0.144561	-6.99668	2.62098e-12	2.06413e-11	ENSG00000132514	CLEC10A	NA	CD4_young_pre
1763.35	-1.01097	0.039753	-25.4312	1.13859e-142	5.64463e-141	ENSG00000140105	WARS	down4	CD4_young_pre
1743.23	-1.01085	0.0433881	-23.2979	4.6568e-120	1.99938e-118	ENSG00000012779	ALOX5	down4	CD4_young_pre
688.888	-1.01079	0.0849665	-11.8963	1.23738e-32	1.93132e-31	ENSG00000160293	VAV2	NA	CD4_young_pre
566.664	-1.01026	0.100248	-10.0776	6.93812e-24	8.84562e-23	ENSG00000146676	PURB	NA	CD4_young_pre
2328.07	-1.00988	0.0324898	-31.0831	4.07651e-212	2.80912e-210	ENSG00000120708	TGFBI	down4	CD4_young_pre
2990.34	-1.00879	0.0279817	-36.0517	1.29573e-284	1.15212e-282	ENSG00000131042	LILRB2	down4	CD4_young_pre
967.6	-1.00853	0.062003	-16.2659	1.7233e-59	4.15219e-58	ENSG00000059377	TBXAS1	down4	CD4_young_pre
890.852	-1.00638	0.0687435	-14.6396	1.57029e-48	3.26421e-47	ENSG00000085117	CD82	NA	CD4_young_pre
26633.2	-1.00567	0.00643226	-156.347	0	0	ENSG00000167996	FTH1	NA	CD4_young_pre
176.274	-1.00486	0.202716	-4.957	7.15903e-07	3.89829e-06	ENSG00000176595	KBTBD11	NA	CD4_young_pre
1012.54	-1.00181	0.0665007	-15.0646	2.7672e-51	5.95898e-50	ENSG00000156675	RAB11FIP1	NA	CD4_young_pre
266.752	-1.00168	0.168207	-5.95505	2.59994e-09	1.72905e-08	ENSG00000204131	NHSL2	down4	CD4_young_pre
128.084	-1.00165	0.263423	-3.80243	0.000143286	0.000578431	ENSG00000134575	ACP2	NA	CD4_young_pre
8.62065	7.06677	1.83852	3.84372	0.000121185	0.000557844	ENSG00000252311	RNU1-103P	NA	CD4_old_post
2.5232	6.53652	2.43186	2.68787	0.00719096	0.0251793	ENSG00000270751	FBXW7-AS1	NA	CD4_old_post
53.5505	6.40183	1.39318	4.59512	4.32507e-06	2.29234e-05	ENSG00000244734	HBB	NA	CD4_old_post
7.96158	6.32916	1.87528	3.37505	0.000738015	0.00305464	ENSG00000268049	AC012313.2	NA	CD4_old_post
4.95257	6.2146	1.89378	3.28159	0.00103224	0.00418703	ENSG00000235236	AC137630.2	NA	CD4_old_post
3.15022	6.21459	2.4067	2.5822	0.00981724	0.0333315	ENSG00000225030	AL355483.1	NA	CD4_old_post
48.5802	6.17349	1.46581	4.21167	2.53495e-05	0.00012507	ENSG00000204001	LCN8	up4	CD4_old_post
5.12084	6.12727	1.92171	3.18845	0.00143037	0.00567386	ENSG00000165376	CLDN2	NA	CD4_old_post
3.05292	6.08907	1.98552	3.06674	0.00216407	0.00832503	ENSG00000235183	SRP14P3	NA	CD4_old_post
5.03082	6.08906	1.91111	3.18613	0.00144189	0.00571746	ENSG00000101049	SGK2	NA	CD4_old_post
6.75798	5.95156	1.88697	3.15404	0.00161028	0.00632907	ENSG00000253754	AC087620.1	NA	CD4_old_post
3.47864	5.90205	1.95445	3.01981	0.00252937	0.00960389	ENSG00000279665	AC012100.3	NA	CD4_old_post
3.26887	5.79956	2.10615	2.75363	0.00589387	0.0210238	ENSG00000268357	VN1R81P	NA	CD4_old_post
3.43808	5.79956	2.10527	2.75479	0.00587307	0.0209632	ENSG00000139734	DIAPH3	NA	CD4_old_post
4.67406	5.62964	2.04203	2.75688	0.00583562	0.0208499	ENSG00000244060	RPS2P41	NA	CD4_old_post
3.49844	5.62964	2.24385	2.50892	0.0121102	0.0401462	ENSG00000248473	LINC01962	NA	CD4_old_post
2.50425	5.62964	2.31475	2.43208	0.0150126	0.048707	ENSG00000229601	AL590762.4	NA	CD4_old_post
2.83983	5.62963	2.10994	2.66815	0.00762704	0.0265704	ENSG00000267253	AC055813.1	NA	CD4_old_post
3.93449	5.62963	1.91285	2.94306	0.0032499	0.0120925	ENSG00000223946	AL513008.1	NA	CD4_old_post
3.76221	5.62963	2.11246	2.66497	0.00769951	0.026793	ENSG00000236591	AL357992.1	NA	CD4_old_post
6.06143	5.62963	1.91003	2.9474	0.00320455	0.01194	ENSG00000248098	BCKDHA	NA	CD4_old_post
3.65526	5.56748	1.94949	2.85587	0.00429191	0.0156508	ENSG00000277634	RF00019	NA	CD4_old_post
4.67983	5.56747	2.00735	2.77354	0.00554493	0.0198826	ENSG00000160097	FNDC5	NA	CD4_old_post
3.63902	5.43699	1.96765	2.76319	0.00572397	0.020471	ENSG00000186523	FAM86B1	NA	CD4_old_post
4.33328	5.43699	1.92488	2.82458	0.00473428	0.017164	ENSG00000227376	FTH1P16	NA	CD4_old_post
3.9788	5.43699	1.92678	2.8218	0.00477554	0.0172936	ENSG00000254441	AP001646.1	NA	CD4_old_post
7.766	5.43698	1.85933	2.92417	0.00345379	0.0127882	ENSG00000104888	SLC17A7	NA	CD4_old_post
3.25202	5.2146	2.13456	2.44294	0.0145684	0.0474484	ENSG00000235440	AC011742.3	NA	CD4_old_post
3.2059	5.2146	2.09478	2.48933	0.0127985	0.0422364	ENSG00000241939	RN7SL517P	NA	CD4_old_post
3.22108	5.2146	2.09184	2.49283	0.0126729	0.0418409	ENSG00000219249	AMZ2P2	NA	CD4_old_post
3.28343	5.2146	1.969	2.64834	0.0080888	0.0280054	ENSG00000122367	LDB3	NA	CD4_old_post
2.78272	5.21459	2.00834	2.59647	0.00941882	0.0321281	ENSG00000251307	AC026704.1	NA	CD4_old_post
2.32138	5.21459	2.13454	2.44296	0.0145675	0.0474484	ENSG00000231409	AC018868.1	NA	CD4_old_post
4.30011	5.21459	1.95193	2.6715	0.00755127	0.0263399	ENSG00000199676	RF00019	NA	CD4_old_post
2.44114	5.21459	2.14692	2.42887	0.015146	0.0490949	ENSG00000262298	AC004584.1	NA	CD4_old_post
3.1327	5.21459	2.11949	2.4603	0.013882	0.0454155	ENSG00000105610	KLF1	NA	CD4_old_post
10.5394	5.21459	1.87453	2.78181	0.00540568	0.0194214	ENSG00000239839	DEFA3	NA	CD4_old_post
5.06557	5.21459	2.04895	2.54501	0.0109275	0.036748	ENSG00000184523	PTGER4P2	NA	CD4_old_post
3.71407	5.21459	1.97935	2.6345	0.00842621	0.029068	ENSG00000229530	AL136097.1	NA	CD4_old_post
5.08586	5.21459	1.943	2.68378	0.00727945	0.025481	ENSG00000254726	MEX3A	NA	CD4_old_post
18.0617	5.21459	1.81552	2.87222	0.00407598	0.014918	ENSG00000280411	IGHV1-69D	NA	CD4_old_post
40.4713	5.21457	1.49134	3.49656	0.000471294	0.00199978	ENSG00000211663	IGLV3-19	NA	CD4_old_post
7.25405	5.13115	1.87559	2.73576	0.00622368	0.0221246	ENSG00000233266	HMGB1P31	NA	CD4_old_post
2.17755	4.95156	2.03308	2.4355	0.0148714	0.0482917	ENSG00000257769	AC026401.1	NA	CD4_old_post
2.24974	4.95156	2.02374	2.44674	0.0144156	0.0470136	ENSG00000165370	GPR101	NA	CD4_old_post
6.04204	4.95156	1.89959	2.60664	0.00914355	0.0312914	ENSG00000175084	DES	NA	CD4_old_post
17.5569	4.95156	1.83605	2.69686	0.0069997	0.0245803	ENSG00000129946	SHC2	NA	CD4_old_post
4.38463	4.95156	1.93477	2.55925	0.0104898	0.0353903	ENSG00000208037	MIR320A	NA	CD4_old_post
19.1357	4.95155	1.88602	2.6254	0.00865475	0.0297533	ENSG00000162692	VCAM1	NA	CD4_old_post
3.73227	4.85084	1.9617	2.47277	0.013407	0.0440391	ENSG00000062038	CDH3	NA	CD4_old_post
12.3988	4.8308	1.54068	3.1355	0.00171561	0.00670926	ENSG00000273295	AP000350.6	NA	CD4_old_post
11.6226	4.75146	1.64761	2.88385	0.00392849	0.0144216	ENSG00000273837	AC018755.4	NA	CD4_old_post
11.2311	4.47231	1.49756	2.9864	0.00282284	0.0106408	ENSG00000105650	PDE4C	NA	CD4_old_post
12.6799	4.1869	1.43802	2.91156	0.00359623	0.0132797	ENSG00000168356	SCN11A	NA	CD4_old_post
17.6149	3.9943	1.46661	2.7235	0.00645942	0.0228773	ENSG00000186871	ERCC6L	NA	CD4_old_post
6.40225	3.99429	1.58005	2.52796	0.0114729	0.0383059	ENSG00000253047	RF00561	NA	CD4_old_post
6.82413	3.83077	1.47339	2.59996	0.00932336	0.0318471	ENSG00000269487	AC008635.1	NA	CD4_old_post
23.7538	3.66623	1.17061	3.13188	0.0017369	0.00678658	ENSG00000277449	CEBPB-AS1	NA	CD4_old_post
34.8666	3.30184	1.25306	2.63502	0.00841315	0.029032	ENSG00000211966	IGHV5-51	NA	CD4_old_post
36.3684	3.18696	1.23477	2.58101	0.00985126	0.0334417	ENSG00000211938	IGHV3-7	NA	CD4_old_post
41.5119	3.14615	0.807422	3.89653	9.75787e-05	0.000453945	ENSG00000003249	DBNDD1	NA	CD4_old_post
68.5535	3.05182	0.515956	5.91488	3.32117e-09	2.21843e-08	ENSG00000254415	SIGLEC14	NA	CD4_old_post
48.2246	2.87708	0.639608	4.49819	6.85335e-06	3.56934e-05	ENSG00000015568	RGPD5	NA	CD4_old_post
24.3648	2.87449	1.0845	2.65053	0.00803657	0.0278422	ENSG00000198046	ZNF667	NA	CD4_old_post
91.653	2.79898	0.363615	7.69764	1.38599e-14	1.21163e-13	ENSG00000227827	AC138969.1	NA	CD4_old_post
56.4599	2.67388	0.554274	4.82412	1.40625e-06	7.77874e-06	ENSG00000126583	PRKCG	NA	CD4_old_post
72.9751	2.64639	0.791722	3.34257	0.000830057	0.00341334	ENSG00000244437	IGKV3-15	NA	CD4_old_post
34.6839	2.55559	0.905581	2.82204	0.00477185	0.0172859	ENSG00000133477	FAM83F	NA	CD4_old_post
55.7661	2.52565	0.596841	4.23169	2.31941e-05	0.000114823	ENSG00000100302	RASD2	NA	CD4_old_post
117.666	2.50888	0.506474	4.95363	7.28427e-07	4.11131e-06	ENSG00000239951	IGKV3-20	up4	CD4_old_post
58.4872	2.50887	0.772299	3.24858	0.00115983	0.0046633	ENSG00000109272	PF4V1	NA	CD4_old_post
30.5923	2.491	0.912138	2.73095	0.00631519	0.0224244	ENSG00000257599	OVCH1-AS1	NA	CD4_old_post
2253.18	2.46421	0.049416	49.8666	0	0	ENSG00000229807	XIST	NA	CD4_old_post
32.0272	2.45429	0.874372	2.80692	0.00500171	0.018047	ENSG00000164542	KIAA0895	NA	CD4_old_post
58.0867	2.43376	0.59639	4.08081	4.48787e-05	0.00021612	ENSG00000172548	NIPAL4	NA	CD4_old_post
29.6736	2.40923	0.929336	2.59242	0.00953044	0.0324734	ENSG00000137807	KIF23	NA	CD4_old_post
75.9095	2.35976	0.427879	5.51503	3.48726e-08	2.16998e-07	ENSG00000158747	NBL1	NA	CD4_old_post
76.2205	2.27027	0.447778	5.07009	3.9763e-07	2.29569e-06	ENSG00000188856	RPSAP47	NA	CD4_old_post
1603.76	2.26515	0.0438239	51.6875	0	0	ENSG00000138074	SLC5A6	NA	CD4_old_post
48.8058	2.25731	0.751198	3.00495	0.00265621	0.0100489	ENSG00000162747	FCGR3B	NA	CD4_old_post
41.4566	2.18726	0.732813	2.98475	0.00283812	0.010691	ENSG00000274677	AC040169.3	NA	CD4_old_post
48.6993	2.18693	0.873912	2.50246	0.0123333	0.0408185	ENSG00000269553	U62631.1	up4	CD4_old_post
37.7286	2.16942	0.83482	2.59867	0.00935858	0.0319475	ENSG00000107731	UNC5B	NA	CD4_old_post
196.415	2.16418	0.198691	10.8922	1.25578e-27	1.67203e-26	ENSG00000100003	SEC14L2	NA	CD4_old_post
281.316	2.10949	0.151547	13.9197	4.80872e-44	8.92362e-43	ENSG00000204186	ZDBF2	NA	CD4_old_post
66.0172	2.07305	0.689406	3.007	0.00263838	0.00998664	ENSG00000235621	LINC00494	NA	CD4_old_post
40.8241	2.06944	0.812412	2.54727	0.0108568	0.0365272	ENSG00000285476	AC139491.7	NA	CD4_old_post
303.029	2.06082	0.158166	13.0294	8.32461e-39	1.40665e-37	ENSG00000124225	PMEPA1	NA	CD4_old_post
3161.04	2.02863	0.0266827	76.0279	0	0	ENSG00000119508	NR4A3	NA	CD4_old_post
60.9142	2.02466	0.515294	3.92914	8.52489e-05	0.000399298	ENSG00000142798	HSPG2	NA	CD4_old_post
125.314	2.01785	0.307023	6.5723	4.95428e-11	3.69313e-10	ENSG00000241556	AC018475.1	NA	CD4_old_post
116.166	2.00278	0.298267	6.71471	1.88439e-11	1.43148e-10	ENSG00000101187	SLCO4A1	NA	CD4_old_post
51.2043	1.98208	0.630683	3.14275	0.0016737	0.00655718	ENSG00000215630	GUSBP9	up4	CD4_old_post
1206.81	1.97678	0.0583556	33.8748	1.56628e-251	1.01859e-249	ENSG00000121671	CRY2	NA	CD4_old_post
109.136	1.96875	0.301144	6.53756	6.25296e-11	4.63599e-10	ENSG00000225138	SLC9A3-AS1	NA	CD4_old_post
1265.3	1.96821	0.0547087	35.9761	1.97809e-283	1.38063e-281	ENSG00000139722	VPS37B	NA	CD4_old_post
53.3637	1.95831	0.615015	3.18417	0.00145172	0.00575228	ENSG00000164403	SHROOM1	NA	CD4_old_post
67.55	1.95437	0.496247	3.9383	8.20597e-05	0.000384853	ENSG00000158813	EDA	NA	CD4_old_post
68.6597	1.95175	0.469873	4.15379	3.27018e-05	0.000159655	ENSG00000224858	RPL29P11	NA	CD4_old_post
4310.6	1.94622	0.0216694	89.8142	0	0	ENSG00000157933	SKI	NA	CD4_old_post
76.8589	1.92956	0.428102	4.50726	6.56706e-06	3.42431e-05	ENSG00000255769	GOLGA2P10	NA	CD4_old_post
2547.89	1.92732	0.0315171	61.1515	0	0	ENSG00000152409	JMY	NA	CD4_old_post
59.0599	1.9239	0.778277	2.472	0.0134358	0.0441204	ENSG00000211651	IGLV1-44	NA	CD4_old_post
59.8058	1.92222	0.576491	3.33435	0.000854992	0.00351228	ENSG00000238241	CCR12P	NA	CD4_old_post
1542.03	1.90152	0.0479361	39.6678	0	0	ENSG00000118985	ELL2	NA	CD4_old_post
302.373	1.90117	0.182471	10.419	2.03018e-25	2.54539e-24	ENSG00000242265	PEG10	up4	CD4_old_post
325.529	1.9009	0.162032	11.7317	8.77207e-32	1.2791e-30	ENSG00000160223	ICOSLG	NA	CD4_old_post
253.456	1.87034	0.165213	11.3208	1.03578e-29	1.4542e-28	ENSG00000166086	JAM3	NA	CD4_old_post
293.148	1.86731	0.160822	11.6111	3.62045e-31	5.20642e-30	ENSG00000174171	AC020659.1	NA	CD4_old_post
46.268	1.86236	0.653371	2.85039	0.00436659	0.0158994	ENSG00000261267	AC026470.2	NA	CD4_old_post
438.446	1.84636	0.128033	14.421	3.81612e-47	7.474e-46	ENSG00000134070	IRAK2	NA	CD4_old_post
38.7972	1.83633	0.740871	2.4786	0.0131898	0.043397	ENSG00000019144	PHLDB1	NA	CD4_old_post
171.918	1.82996	0.215952	8.47388	2.37348e-17	2.30777e-16	ENSG00000116983	HPCAL4	NA	CD4_old_post
120.233	1.82685	0.279201	6.54314	6.02386e-11	4.47067e-10	ENSG00000244124	ATP1B3-AS1	NA	CD4_old_post
161.704	1.81849	0.219487	8.28519	1.17919e-16	1.11923e-15	ENSG00000155100	OTUD6B	NA	CD4_old_post
275.502	1.81152	0.151901	11.9257	8.69481e-33	1.29453e-31	ENSG00000164169	PRMT9	NA	CD4_old_post
2536.48	1.81137	0.0557324	32.5012	1.02471e-231	6.27307e-230	ENSG00000230202	AL450405.1	up4	CD4_old_post
510.406	1.80442	0.109168	16.5288	2.27627e-61	5.43429e-60	ENSG00000088899	LZTS3	NA	CD4_old_post
39.2824	1.80116	0.738865	2.43773	0.0147797	0.0480296	ENSG00000104341	LAPTM4B	NA	CD4_old_post
63.6853	1.77266	0.684706	2.58893	0.00962738	0.0327783	ENSG00000211891	IGHE	NA	CD4_old_post
96.279	1.7719	0.604641	2.9305	0.00338414	0.0125515	ENSG00000211949	IGHV3-23	NA	CD4_old_post
240.734	1.77185	0.172791	10.2543	1.13236e-24	1.38952e-23	ENSG00000277053	GTF2IP1	NA	CD4_old_post
1548.6	1.76976	0.0484722	36.5109	7.45552e-292	5.37484e-290	ENSG00000137801	THBS1	NA	CD4_old_post
73.8217	1.74409	0.420356	4.14909	3.338e-05	0.000162749	ENSG00000116761	CTH	NA	CD4_old_post
10105.2	1.74252	0.0137073	127.124	0	0	ENSG00000092820	EZR	NA	CD4_old_post
1029.79	1.7339	0.0640816	27.0577	3.09706e-161	1.45968e-159	ENSG00000131797	CLUHP3	NA	CD4_old_post
198.661	1.73201	0.19728	8.77948	1.64229e-18	1.67018e-17	ENSG00000128965	CHAC1	NA	CD4_old_post
63.3796	1.7318	0.489047	3.54118	0.000398336	0.00170974	ENSG00000279155	AC233300.1	NA	CD4_old_post
58.4016	1.73065	0.547505	3.16098	0.0015724	0.00619573	ENSG00000143845	ETNK2	NA	CD4_old_post
286.714	1.72998	0.14748	11.7303	8.91697e-32	1.29936e-30	ENSG00000096654	ZNF184	NA	CD4_old_post
5580.24	1.72791	0.0173806	99.4158	0	0	ENSG00000160789	LMNA	NA	CD4_old_post
53.5874	1.70329	0.581583	2.92872	0.00340365	0.0126132	ENSG00000108821	COL1A1	NA	CD4_old_post
1061.67	1.70167	0.0601544	28.2884	4.80624e-176	2.42146e-174	ENSG00000109321	AREG	NA	CD4_old_post
45.5905	1.70061	0.663637	2.56256	0.0103904	0.0350871	ENSG00000130684	ZNF337	NA	CD4_old_post
1066.92	1.68245	0.0586233	28.6993	3.89187e-181	1.99285e-179	ENSG00000085433	WDR47	NA	CD4_old_post
195.071	1.68118	0.192508	8.73303	2.47933e-18	2.50516e-17	ENSG00000256223	ZNF10	NA	CD4_old_post
1594.56	1.65309	0.0427517	38.6672	0	0	ENSG00000069849	ATP1B3	NA	CD4_old_post
81.9792	1.6511	0.39042	4.22903	2.34701e-05	0.000116058	ENSG00000255650	FAM222A-AS1	NA	CD4_old_post
699.198	1.65072	0.139965	11.7938	4.20245e-32	6.16472e-31	ENSG00000159958	TNFRSF13C	NA	CD4_old_post
77.0322	1.65059	0.408864	4.03701	5.41358e-05	0.000258766	ENSG00000217930	PAM16	NA	CD4_old_post
46.8952	1.64237	0.652525	2.51695	0.0118375	0.0393493	ENSG00000177875	CCDC184	NA	CD4_old_post
139.239	1.63002	0.265935	6.12942	8.82024e-10	6.11529e-09	ENSG00000069188	SDK2	NA	CD4_old_post
114.131	1.62187	0.290643	5.58029	2.40114e-08	1.51043e-07	ENSG00000171368	TPPP	NA	CD4_old_post
49.7824	1.61717	0.601354	2.68922	0.00716194	0.0250857	ENSG00000241489	AC244197.3	NA	CD4_old_post
91.3836	1.61365	0.353756	4.56149	5.07919e-06	2.67521e-05	ENSG00000178053	MLF1	NA	CD4_old_post
105.163	1.59147	0.310046	5.13301	2.85144e-07	1.67136e-06	ENSG00000137266	SLC22A23	NA	CD4_old_post
4350.04	1.58621	0.0203548	77.9283	0	0	ENSG00000130844	ZNF331	NA	CD4_old_post
1088.07	1.58518	0.0576564	27.4936	2.09311e-166	1.00819e-164	ENSG00000183484	GPR132	NA	CD4_old_post
486.331	1.58311	0.103287	15.3272	5.03179e-53	1.08969e-51	ENSG00000181873	IBA57	NA	CD4_old_post
79.2406	1.58284	0.446804	3.54258	0.000396237	0.00170106	ENSG00000229604	MTATP8P2	up4	CD4_old_post
550.575	1.57823	0.103497	15.2491	1.66978e-52	3.59126e-51	ENSG00000160179	ABCG1	NA	CD4_old_post
92.7321	1.57727	0.347805	4.53491	5.76287e-06	3.02368e-05	ENSG00000237989	LINC01679	NA	CD4_old_post
983.86	1.57726	0.125125	12.6055	1.9692e-36	3.16168e-35	ENSG00000196092	PAX5	NA	CD4_old_post
4295.84	1.57611	0.0204518	77.0644	0	0	ENSG00000102760	RGCC	NA	CD4_old_post
1014.79	1.56831	0.0593764	26.413	9.72789e-154	4.41401e-152	ENSG00000151327	FAM177A1	NA	CD4_old_post
138.362	1.56765	0.351836	4.45563	8.36457e-06	4.31336e-05	ENSG00000211892	IGHG4	NA	CD4_old_post
130.916	1.56712	0.258277	6.0676	1.29833e-09	8.88639e-09	ENSG00000217801	AL390719.1	NA	CD4_old_post
960.889	1.55986	0.125501	12.429	1.81821e-35	2.86675e-34	ENSG00000211896	IGHG1	NA	CD4_old_post
69.2009	1.55522	0.45022	3.45435	0.000551614	0.00231949	ENSG00000251194	AL133330.1	NA	CD4_old_post
392.429	1.55514	0.127262	12.22	2.43186e-34	3.75593e-33	ENSG00000240087	RPSAP12	NA	CD4_old_post
51.2279	1.55254	0.595566	2.60683	0.00913851	0.0312859	ENSG00000160124	CCDC58	NA	CD4_old_post
477.158	1.55237	0.142933	10.8608	1.77134e-27	2.35135e-26	ENSG00000145911	N4BP3	NA	CD4_old_post
73.8839	1.55046	0.433095	3.57995	0.000343656	0.00149052	ENSG00000154479	CCDC173	NA	CD4_old_post
51.7032	1.54733	0.582234	2.65758	0.00787041	0.027314	ENSG00000253200	AC037459.3	NA	CD4_old_post
92.3628	1.54501	0.357566	4.3209	1.55394e-05	7.82899e-05	ENSG00000234883	MIR155HG	NA	CD4_old_post
716.442	1.5423	0.0867423	17.7803	1.00526e-70	2.69002e-69	ENSG00000182871	COL18A1	NA	CD4_old_post
1675.8	1.5365	0.0433982	35.4046	1.44822e-274	9.79605e-273	ENSG00000126353	CCR7	NA	CD4_old_post
158.479	1.53377	0.22539	6.80497	1.01072e-11	7.7641e-11	ENSG00000271933	AL603756.1	NA	CD4_old_post
78.3984	1.53334	0.407729	3.76069	0.000169442	0.000765197	ENSG00000110092	CCND1	NA	CD4_old_post
52.6579	1.53228	0.575909	2.66062	0.00779967	0.0271028	ENSG00000134057	CCNB1	NA	CD4_old_post
56.9327	1.53105	0.553856	2.76435	0.00570369	0.0204085	ENSG00000271964	AC090948.1	NA	CD4_old_post
105.884	1.52992	0.309772	4.93885	7.85829e-07	4.42617e-06	ENSG00000151287	TEX30	NA	CD4_old_post
1784.2	1.52925	0.0398569	38.3686	0	0	ENSG00000101695	RNF125	NA	CD4_old_post
55.4542	1.52674	0.551686	2.7674	0.00565046	0.0202313	ENSG00000180423	HARBI1	NA	CD4_old_post
327.403	1.51984	0.135651	11.2041	3.89289e-29	5.39637e-28	ENSG00000064651	SLC12A2	NA	CD4_old_post
1937.88	1.51785	0.0396677	38.264	0	0	ENSG00000168421	RHOH	NA	CD4_old_post
1301	1.51772	0.0495002	30.6609	1.89311e-206	1.05571e-204	ENSG00000197620	CXorf40A	NA	CD4_old_post
129.992	1.51718	0.264052	5.74575	9.15133e-09	5.91799e-08	ENSG00000149970	CNKSR2	NA	CD4_old_post
496.606	1.51645	0.099936	15.1742	5.23845e-52	1.11354e-50	ENSG00000078589	P2RY10	NA	CD4_old_post
490.071	1.5133	0.106786	14.1714	1.37824e-45	2.63114e-44	ENSG00000242071	RPL7AP6	NA	CD4_old_post
278.374	1.51309	0.151412	9.99319	1.6324e-23	1.94963e-22	ENSG00000163001	CFAP36	NA	CD4_old_post
388.41	1.50979	0.120715	12.5071	6.82571e-36	1.08243e-34	ENSG00000105085	MED26	NA	CD4_old_post
1378.42	1.50309	0.0480617	31.2741	1.04993e-214	6.02366e-213	ENSG00000095794	CREM	NA	CD4_old_post
919.871	1.50262	0.066754	22.5098	3.33111e-112	1.21674e-110	ENSG00000139514	SLC7A1	NA	CD4_old_post
50.4591	1.49947	0.60147	2.49302	0.0126663	0.0418317	ENSG00000270060	AC090589.3	NA	CD4_old_post
351.754	1.49013	0.128006	11.6411	2.5468e-31	3.67934e-30	ENSG00000070718	AP3M2	NA	CD4_old_post
371.757	1.48968	0.125773	11.8442	2.30711e-32	3.40719e-31	ENSG00000105447	GRWD1	NA	CD4_old_post
492.864	1.48302	0.104688	14.1661	1.48519e-45	2.83038e-44	ENSG00000167747	C19orf48	NA	CD4_old_post
142.288	1.47891	0.242069	6.10946	9.99695e-10	6.90928e-09	ENSG00000273188	AL022328.3	NA	CD4_old_post
217.785	1.47827	0.181336	8.15207	3.57745e-16	3.31235e-15	ENSG00000196150	ZNF250	NA	CD4_old_post
234.669	1.47433	0.283506	5.20035	1.98909e-07	1.17723e-06	ENSG00000211679	IGLC3	NA	CD4_old_post
5741.47	1.47093	0.0182045	80.8002	0	0	ENSG00000163349	HIPK1	NA	CD4_old_post
267.835	1.46992	0.159799	9.19859	3.6268e-20	3.90015e-19	ENSG00000124466	LYPD3	NA	CD4_old_post
82.4022	1.46848	0.382665	3.83752	0.000124282	0.000571021	ENSG00000100294	MCAT	NA	CD4_old_post
744.944	1.46425	0.0785271	18.6464	1.35022e-77	3.93504e-76	ENSG00000135469	COQ10A	NA	CD4_old_post
144.789	1.4596	0.233871	6.24104	4.34669e-10	3.06014e-09	ENSG00000147231	CXorf57	NA	CD4_old_post
2003.08	1.45865	0.0381508	38.2338	0	0	ENSG00000169710	FASN	NA	CD4_old_post
52.653	1.45819	0.582079	2.50514	0.0122404	0.0405534	ENSG00000231731	AC010976.1	up4	CD4_old_post
101.891	1.4556	0.419074	3.47337	0.000513974	0.0021687	ENSG00000135862	LAMC1	NA	CD4_old_post
915.589	1.45199	0.0708645	20.4896	2.66519e-93	8.73098e-92	ENSG00000130340	SNX9	NA	CD4_old_post
64.4726	1.45171	0.516726	2.80944	0.00496271	0.0179151	ENSG00000111863	ADTRP	NA	CD4_old_post
63.1846	1.44477	0.50551	2.85804	0.00426261	0.0155569	ENSG00000213420	GPC2	NA	CD4_old_post
107.778	1.44419	0.30096	4.7986	1.59777e-06	8.79597e-06	ENSG00000163492	CCDC141	NA	CD4_old_post
164.912	1.44109	0.219421	6.56768	5.11053e-11	3.80702e-10	ENSG00000235016	SEMA3F-AS1	NA	CD4_old_post
498.295	1.44035	0.105019	13.7151	8.24231e-43	1.49042e-41	ENSG00000171793	CTPS1	NA	CD4_old_post
78.1797	1.43898	0.408802	3.52	0.000431542	0.00184109	ENSG00000011028	MRC2	NA	CD4_old_post
81.1805	1.43768	0.387586	3.70932	0.000207819	0.000929125	ENSG00000213199	ASIC3	NA	CD4_old_post
201.379	1.43487	0.188389	7.6165	2.60647e-14	2.25784e-13	ENSG00000260727	SLC7A5P1	NA	CD4_old_post
1680.53	1.43342	0.0419725	34.1515	1.27213e-255	8.34731e-254	ENSG00000129315	CCNT1	NA	CD4_old_post
278.57	1.43329	0.15363	9.32948	1.06392e-20	1.16352e-19	ENSG00000176531	PHLDB3	NA	CD4_old_post
7416.33	1.43164	0.015838	90.3924	0	0	ENSG00000089737	DDX24	NA	CD4_old_post
331.311	1.42674	0.145799	9.78568	1.29725e-22	1.50905e-21	ENSG00000183813	CCR4	NA	CD4_old_post
4990.26	1.42604	0.0200654	71.0693	0	0	ENSG00000120694	HSPH1	up4	CD4_old_post
774.839	1.42401	0.0781827	18.2138	4.00873e-74	1.13508e-72	ENSG00000103522	IL21R	NA	CD4_old_post
837.164	1.42287	0.139818	10.1766	2.52232e-24	3.07107e-23	ENSG00000211677	IGLC2	NA	CD4_old_post
5680.75	1.41738	0.018589	76.2483	0	0	ENSG00000103257	SLC7A5	NA	CD4_old_post
2667.56	1.41213	0.0315965	44.6927	0	0	ENSG00000153201	RANBP2	NA	CD4_old_post
335.501	1.4121	0.138791	10.1742	2.5839e-24	3.14255e-23	ENSG00000172893	DHCR7	NA	CD4_old_post
1024.19	1.41045	0.0595357	23.6908	4.48218e-124	1.76675e-122	ENSG00000280138	AC027290.2	NA	CD4_old_post
740.551	1.4096	0.0790389	17.8342	3.83176e-71	1.03166e-69	ENSG00000086712	TXLNG	NA	CD4_old_post
205.81	1.40953	0.185306	7.60648	2.81672e-14	2.43686e-13	ENSG00000260910	LINC00565	NA	CD4_old_post
57.0541	1.40645	0.53566	2.62565	0.00864848	0.0297364	ENSG00000168612	ZSWIM1	NA	CD4_old_post
1553.96	1.40509	0.045013	31.2151	6.64365e-214	3.80163e-212	ENSG00000139438	FAM222A	NA	CD4_old_post
14597.3	1.40344	0.0102079	137.485	0	0	ENSG00000179094	PER1	NA	CD4_old_post
3241.6	1.40198	0.0271407	51.656	0	0	ENSG00000055483	USP36	NA	CD4_old_post
89.4224	1.3986	0.352608	3.96644	7.29527e-05	0.000344427	ENSG00000259248	USP3-AS1	NA	CD4_old_post
95.3293	1.39782	0.341192	4.09688	4.18759e-05	0.000202237	ENSG00000174292	TNK1	NA	CD4_old_post
211.957	1.3967	0.184879	7.55468	4.19884e-14	3.60022e-13	ENSG00000123810	B9D2	NA	CD4_old_post
187.792	1.39168	0.200993	6.92401	4.39044e-12	3.43401e-11	ENSG00000279908	AC026748.1	NA	CD4_old_post
1092.61	1.38911	0.0582633	23.8419	1.22772e-125	4.86557e-124	ENSG00000058600	POLR3E	NA	CD4_old_post
55.5757	1.38698	0.559834	2.47749	0.0132312	0.0435266	ENSG00000198346	ZNF813	NA	CD4_old_post
382.269	1.38588	0.11996	11.5529	7.13804e-31	1.02113e-29	ENSG00000167325	RRM1	NA	CD4_old_post
2651.4	1.38576	0.0311612	44.4706	0	0	ENSG00000275993	SIK1B	NA	CD4_old_post
99.8427	1.38167	0.318656	4.33593	1.45146e-05	7.34817e-05	ENSG00000197121	PGAP1	NA	CD4_old_post
218.672	1.38092	0.175078	7.88745	3.08426e-15	2.75644e-14	ENSG00000110921	MVK	NA	CD4_old_post
88.9281	1.37785	0.355515	3.87564	0.000106344	0.000492632	ENSG00000213085	CFAP45	NA	CD4_old_post
87.6768	1.37403	0.360957	3.80663	0.000140876	0.000642795	ENSG00000090554	FLT3LG	NA	CD4_old_post
396.425	1.37337	0.119096	11.5317	9.13547e-31	1.30262e-29	ENSG00000116704	SLC35D1	NA	CD4_old_post
397.534	1.37221	0.118075	11.6216	3.20246e-31	4.61744e-30	ENSG00000166963	MAP1A	NA	CD4_old_post
3777.12	1.36734	0.0255405	53.5361	0	0	ENSG00000109320	NFKB1	NA	CD4_old_post
4804.09	1.36584	0.0254342	53.701	0	0	ENSG00000197728	RPS26	NA	CD4_old_post
82.5617	1.36361	0.392904	3.47058	0.00051933	0.00219046	ENSG00000230224	PHBP9	NA	CD4_old_post
75.0304	1.35297	0.415318	3.25766	0.00112333	0.00452782	ENSG00000224975	INE1	NA	CD4_old_post
649.432	1.35267	0.0891822	15.1675	5.80366e-52	1.2313e-50	ENSG00000107937	GTPBP4	NA	CD4_old_post
1180.62	1.34843	0.0574128	23.4866	5.58923e-122	2.1642e-120	ENSG00000124228	DDX27	NA	CD4_old_post
93.5103	1.34779	0.33507	4.02243	5.76017e-05	0.000274458	ENSG00000214029	ZNF891	NA	CD4_old_post
221.037	1.34778	0.181999	7.40541	1.30745e-13	1.0966e-12	ENSG00000169992	NLGN2	NA	CD4_old_post
2488.62	1.34654	0.0323628	41.6077	0	0	ENSG00000103342	GSPT1	NA	CD4_old_post
94.9423	1.34269	0.361872	3.71039	0.000206941	0.000925575	ENSG00000108387	SEPT4	up4	CD4_old_post
1317.34	1.34064	0.0499491	26.84	1.10226e-158	5.12892e-157	ENSG00000178199	ZC3H12D	NA	CD4_old_post
115.011	1.33926	0.293479	4.5634	5.0331e-06	2.65285e-05	ENSG00000167562	ZNF701	NA	CD4_old_post
112.674	1.33436	0.293662	4.54384	5.52375e-06	2.9003e-05	ENSG00000263272	AC004148.2	NA	CD4_old_post
113.358	1.3336	0.304489	4.37981	1.18784e-05	6.05554e-05	ENSG00000196878	LAMB3	NA	CD4_old_post
6015.11	1.33103	0.0185505	71.7516	0	0	ENSG00000120709	FAM53C	NA	CD4_old_post
147.674	1.32972	0.234054	5.68128	1.33691e-08	8.57717e-08	ENSG00000198042	MAK16	NA	CD4_old_post
2559.41	1.32608	0.0790911	16.7665	4.28724e-63	1.04283e-61	ENSG00000247982	LINC00926	NA	CD4_old_post
5430.73	1.32379	0.0200895	65.8943	0	0	ENSG00000196843	ARID5A	NA	CD4_old_post
21297.4	1.32212	0.00691418	191.219	0	0	ENSG00000153234	NR4A2	NA	CD4_old_post
402.092	1.322	0.120546	10.9668	5.51754e-28	7.42311e-27	ENSG00000105717	PBX4	NA	CD4_old_post
566.27	1.32174	0.0943232	14.0129	1.29909e-44	2.44175e-43	ENSG00000163600	ICOS	NA	CD4_old_post
85.1733	1.32014	0.3659	3.60792	0.000308657	0.00134751	ENSG00000229598	PRDX3P1	NA	CD4_old_post
199.293	1.31891	0.191119	6.90101	5.16356e-12	4.02006e-11	ENSG00000105708	ZNF14	NA	CD4_old_post
760.008	1.31891	0.0765051	17.2395	1.34172e-66	3.39943e-65	ENSG00000070761	CFAP20	NA	CD4_old_post
267.538	1.31358	0.160568	8.18082	2.81915e-16	2.62132e-15	ENSG00000083828	ZNF586	NA	CD4_old_post
1054.98	1.31358	0.0596786	22.0109	2.26621e-107	8.02364e-106	ENSG00000120314	WDR55	NA	CD4_old_post
99.484	1.31213	0.327702	4.00403	6.22733e-05	0.000295791	ENSG00000092096	SLC22A17	NA	CD4_old_post
1214.07	1.31202	0.054894	23.901	2.98774e-126	1.19053e-124	ENSG00000005486	RHBDD2	NA	CD4_old_post
392.894	1.31034	0.122881	10.6635	1.50858e-26	1.95517e-25	ENSG00000175110	MRPS22	NA	CD4_old_post
261.238	1.30818	0.16202	8.0742	6.79192e-16	6.2255e-15	ENSG00000196646	ZNF136	NA	CD4_old_post
64.5321	1.30514	0.47993	2.71944	0.00653932	0.0231341	ENSG00000102302	FGD1	NA	CD4_old_post
14597.1	1.30469	0.00919353	141.914	0	0	ENSG00000119801	YPEL5	NA	CD4_old_post
413.81	1.30178	0.115852	11.2365	2.69732e-29	3.75092e-28	ENSG00000132773	TOE1	NA	CD4_old_post
3218.71	1.29684	0.0273775	47.3689	0	0	ENSG00000067064	IDI1	NA	CD4_old_post
133.19	1.29658	0.256948	5.04609	4.50945e-07	2.58782e-06	ENSG00000197714	ZNF460	NA	CD4_old_post
1088.78	1.29333	0.130895	9.88067	5.0495e-23	5.94972e-22	ENSG00000211898	IGHD	up4	CD4_old_post
14728.8	1.2928	0.00954741	135.408	0	0	ENSG00000075426	FOSL2	NA	CD4_old_post
2689.04	1.29194	0.0326895	39.5216	0	0	ENSG00000113448	PDE4D	NA	CD4_old_post
358.991	1.29101	0.126362	10.2168	1.66823e-24	2.03795e-23	ENSG00000085185	BCORL1	NA	CD4_old_post
6912.43	1.29028	0.0167497	77.0331	0	0	ENSG00000100100	PIK3IP1	NA	CD4_old_post
142.537	1.28956	0.274261	4.70196	2.57674e-06	1.39506e-05	ENSG00000243753	HLA-L	NA	CD4_old_post
148.124	1.28577	0.231611	5.55143	2.83347e-08	1.77272e-07	ENSG00000056277	ZNF280C	NA	CD4_old_post
797.358	1.28386	0.0735085	17.4655	2.62401e-68	6.81373e-67	ENSG00000101544	ADNP2	NA	CD4_old_post
194.468	1.27971	0.22098	5.7911	6.99288e-09	4.55275e-08	ENSG00000164236	ANKRD33B	NA	CD4_old_post
498.076	1.27918	0.0990525	12.9142	3.74431e-38	6.2546e-37	ENSG00000145414	NAF1	NA	CD4_old_post
331.408	1.27334	0.140002	9.09512	9.44779e-20	1.00125e-18	ENSG00000130956	HABP4	NA	CD4_old_post
164.809	1.27326	0.227168	5.60494	2.0833e-08	1.31806e-07	ENSG00000142556	ZNF614	NA	CD4_old_post
568.615	1.26997	0.093964	13.5155	1.26777e-41	2.25158e-40	ENSG00000064703	DDX20	NA	CD4_old_post
8673.61	1.26534	0.0159461	79.351	0	0	ENSG00000167615	LENG8	NA	CD4_old_post
204.549	1.26489	0.248441	5.0913	3.55618e-07	2.06621e-06	ENSG00000157734	SNX22	NA	CD4_old_post
139.607	1.25746	0.248399	5.06227	4.14293e-07	2.38687e-06	ENSG00000121653	MAPK8IP1	NA	CD4_old_post
4500.45	1.25668	0.0222428	56.4985	0	0	ENSG00000100221	JOSD1	NA	CD4_old_post
402.197	1.25642	0.118902	10.5669	4.24242e-26	5.43724e-25	ENSG00000138821	SLC39A8	NA	CD4_old_post
139.35	1.25124	0.242815	5.15306	2.56275e-07	1.50624e-06	ENSG00000166016	ABTB2	NA	CD4_old_post
238.053	1.24885	0.176127	7.0906	1.33533e-12	1.0712e-11	ENSG00000197372	ZNF675	NA	CD4_old_post
14640	1.2481	0.0107421	116.188	0	0	ENSG00000107742	SPOCK2	NA	CD4_old_post
185.687	1.24726	0.201142	6.20093	5.61307e-10	3.93023e-09	ENSG00000141026	MED9	NA	CD4_old_post
360.59	1.24706	0.131021	9.518	1.76551e-21	1.98628e-20	ENSG00000135632	SMYD5	NA	CD4_old_post
125.741	1.24688	0.270718	4.60582	4.10852e-06	2.18179e-05	ENSG00000142156	COL6A1	NA	CD4_old_post
242.602	1.24557	0.168182	7.40609	1.30078e-13	1.09142e-12	ENSG00000129932	DOHH	NA	CD4_old_post
600.121	1.24075	0.0899853	13.7883	2.99667e-43	5.46836e-42	ENSG00000142396	ERVK3-1	NA	CD4_old_post
62.8352	1.23968	0.488555	2.53744	0.0111665	0.0374437	ENSG00000281195	AC007878.1	NA	CD4_old_post
5029.62	1.23937	0.022207	55.8098	0	0	ENSG00000161835	GRASP	NA	CD4_old_post
111.303	1.23855	0.293492	4.22004	2.44255e-05	0.000120646	ENSG00000083635	NUFIP1	NA	CD4_old_post
1002.92	1.2377	0.12594	9.82768	8.55684e-23	1.00017e-21	ENSG00000136573	BLK	NA	CD4_old_post
76.7432	1.23654	0.413075	2.99351	0.00275789	0.0104174	ENSG00000167861	HID1	NA	CD4_old_post
1119.45	1.23599	0.0587748	21.0293	3.53807e-98	1.19477e-96	ENSG00000104660	LEPROTL1	NA	CD4_old_post
252.716	1.23132	0.253939	4.84887	1.24165e-06	6.90484e-06	ENSG00000272398	CD24	NA	CD4_old_post
864.197	1.23098	0.0700217	17.58	3.50479e-69	9.20995e-68	ENSG00000140511	HAPLN3	NA	CD4_old_post
542.747	1.23037	0.0974865	12.6209	1.61995e-36	2.60667e-35	ENSG00000198932	GPRASP1	NA	CD4_old_post
14430.8	1.22998	0.00953977	128.931	0	0	ENSG00000059804	SLC2A3	NA	CD4_old_post
677.407	1.22967	0.0857846	14.3344	1.33435e-46	2.59022e-45	ENSG00000100346	CACNA1I	NA	CD4_old_post
997.356	1.22717	0.0614505	19.97	1.00482e-88	3.21015e-87	ENSG00000262246	CORO7	NA	CD4_old_post
2177.75	1.2239	0.0376689	32.4911	1.42644e-231	8.70801e-230	ENSG00000055044	NOP58	NA	CD4_old_post
2094.01	1.22372	0.0751071	16.293	1.10651e-59	2.59918e-58	ENSG00000211895	IGHA1	NA	CD4_old_post
97.092	1.22353	0.329226	3.71639	0.000202088	0.000904976	ENSG00000146707	POMZP3	NA	CD4_old_post
216.52	1.22239	0.177278	6.8953	5.375e-12	4.18067e-11	ENSG00000125245	GPR18	NA	CD4_old_post
831.008	1.22173	0.0697977	17.5038	1.33921e-68	3.48991e-67	ENSG00000135070	ISCA1	NA	CD4_old_post
76.9157	1.22052	0.409196	2.98272	0.00285695	0.0107527	ENSG00000260005	AC027601.1	NA	CD4_old_post
756.161	1.22028	0.0791332	15.4206	1.1908e-53	2.60455e-52	ENSG00000105248	YJU2	NA	CD4_old_post
702.375	1.21832	0.0819551	14.8657	5.50359e-50	1.12097e-48	ENSG00000168411	RFWD3	NA	CD4_old_post
75.3034	1.21597	0.415651	2.92546	0.00343952	0.0127375	ENSG00000272849	AC084018.1	NA	CD4_old_post
1041.79	1.21595	0.0661071	18.3937	1.47643e-75	4.23528e-74	ENSG00000169895	SYAP1	NA	CD4_old_post
4786.92	1.21508	0.0209869	57.8972	0	0	ENSG00000102096	PIM2	NA	CD4_old_post
206.154	1.21428	0.190476	6.37497	1.83e-10	1.31885e-09	ENSG00000171202	TMEM126A	NA	CD4_old_post
517.474	1.21352	0.0967744	12.5397	4.52688e-36	7.21536e-35	ENSG00000109929	SC5D	NA	CD4_old_post
4318.63	1.20937	0.021164	57.1428	0	0	ENSG00000132780	NASP	NA	CD4_old_post
147.879	1.20765	0.233729	5.16686	2.38061e-07	1.40478e-06	ENSG00000126217	MCF2L	NA	CD4_old_post
295.599	1.20681	0.14647	8.23927	1.73271e-16	1.62769e-15	ENSG00000198522	GPN1	NA	CD4_old_post
8008.38	1.20618	0.0136632	88.2789	0	0	ENSG00000132510	KDM6B	NA	CD4_old_post
371.59	1.20496	0.126335	9.53778	1.4592e-21	1.64844e-20	ENSG00000132286	TIMM10B	NA	CD4_old_post
229.292	1.20391	0.183159	6.57305	4.92961e-11	3.67599e-10	ENSG00000115540	MOB4	NA	CD4_old_post
1244.46	1.20381	0.0523669	22.988	6.14248e-117	2.30117e-115	ENSG00000143751	SDE2	NA	CD4_old_post
2876.76	1.20258	0.0331927	36.2303	2.02825e-287	1.44792e-285	ENSG00000131408	NR1H2	NA	CD4_old_post
645.669	1.20249	0.0971292	12.3804	3.33855e-35	5.24875e-34	ENSG00000137502	RAB30	NA	CD4_old_post
2166.02	1.20201	0.0409224	29.3729	1.21944e-189	6.45538e-188	ENSG00000076604	TRAF4	NA	CD4_old_post
611.782	1.20122	0.0869425	13.8163	2.03272e-43	3.72797e-42	ENSG00000133247	KMT5C	NA	CD4_old_post
94.3839	1.19915	0.405865	2.95455	0.00313128	0.0116928	ENSG00000011590	ZBTB32	NA	CD4_old_post
176.727	1.19446	0.213716	5.58899	2.28393e-08	1.43959e-07	ENSG00000174886	NDUFA11	NA	CD4_old_post
97.8307	1.19329	0.326182	3.65834	0.000253853	0.00112031	ENSG00000162972	MAIP1	NA	CD4_old_post
2639.45	1.19197	0.0325627	36.6056	2.33305e-293	1.71007e-291	ENSG00000197329	PELI1	NA	CD4_old_post
522.431	1.19014	0.0965339	12.3287	6.34329e-35	9.92289e-34	ENSG00000164048	ZNF589	NA	CD4_old_post
2668.77	1.18916	0.0329259	36.1162	1.26231e-285	8.92414e-284	ENSG00000184545	DUSP8	NA	CD4_old_post
3816.39	1.18776	0.024583	48.3164	0	0	ENSG00000113013	HSPA9	NA	CD4_old_post
279.352	1.18701	0.160017	7.41798	1.18918e-13	1.00046e-12	ENSG00000232442	MHENCR	NA	CD4_old_post
142.052	1.18679	0.241772	4.90871	9.16784e-07	5.13736e-06	ENSG00000268041	AC010616.1	NA	CD4_old_post
169.057	1.18534	0.216468	5.47584	4.35443e-08	2.69581e-07	ENSG00000257242	LINC01619	NA	CD4_old_post
5147.8	1.18371	0.0181604	65.1807	0	0	ENSG00000171522	PTGER4	NA	CD4_old_post
346.887	1.18329	0.130052	9.09856	9.1534e-20	9.71928e-19	ENSG00000047634	SCML1	NA	CD4_old_post
216.285	1.18305	0.221256	5.34698	8.9435e-08	5.41452e-07	ENSG00000152689	RASGRP3	NA	CD4_old_post
341.978	1.18278	0.129887	9.10622	8.53007e-20	9.0706e-19	ENSG00000131148	EMC8	NA	CD4_old_post
927.334	1.18234	0.0659503	17.9278	7.16134e-72	1.94483e-70	ENSG00000101654	RNMT	NA	CD4_old_post
729.135	1.1817	0.0824932	14.3249	1.53041e-46	2.96555e-45	ENSG00000100056	ESS2	NA	CD4_old_post
266.293	1.1787	0.156654	7.52424	5.30297e-14	4.52569e-13	ENSG00000115946	PNO1	NA	CD4_old_post
127.181	1.17716	0.278011	4.23423	2.2934e-05	0.000113612	ENSG00000100985	MMP9	NA	CD4_old_post
504.989	1.17564	0.1008	11.6631	1.96686e-31	2.84902e-30	ENSG00000117222	RBBP5	NA	CD4_old_post
437.046	1.17496	0.110451	10.6378	1.98819e-26	2.56464e-25	ENSG00000168140	VASN	NA	CD4_old_post
362.742	1.17398	0.126262	9.29797	1.43157e-20	1.55549e-19	ENSG00000167487	KLHL26	NA	CD4_old_post
1754.13	1.172	0.0419784	27.9192	1.56228e-171	7.6769e-170	ENSG00000213639	PPP1CB	NA	CD4_old_post
3022.97	1.16988	0.0289611	40.3949	0	0	ENSG00000150593	PDCD4	NA	CD4_old_post
973.986	1.16957	0.0647474	18.0636	6.16519e-73	1.69744e-71	ENSG00000129460	NGDN	NA	CD4_old_post
272.681	1.16933	0.154819	7.55288	4.25749e-14	3.64909e-13	ENSG00000212694	LINC01089	NA	CD4_old_post
131.926	1.1687	0.329481	3.54709	0.000389509	0.00167481	ENSG00000035720	STAP1	NA	CD4_old_post
2026.53	1.16813	0.039534	29.5475	7.07657e-192	3.77348e-190	ENSG00000161526	SAP30BP	NA	CD4_old_post
1326.87	1.16725	0.0546766	21.3482	4.04954e-101	1.38888e-99	ENSG00000105325	FZR1	NA	CD4_old_post
3846.93	1.16546	0.0238448	48.8768	0	0	ENSG00000138757	G3BP2	NA	CD4_old_post
193.673	1.16466	0.190941	6.0996	1.06331e-09	7.32818e-09	ENSG00000133026	MYH10	NA	CD4_old_post
2143.93	1.16458	0.0407326	28.5909	8.70726e-180	4.43787e-178	ENSG00000104856	RELB	NA	CD4_old_post
113.663	1.16452	0.454262	2.56354	0.010361	0.0350205	ENSG00000148344	PTGES	NA	CD4_old_post
84.7269	1.16442	0.369442	3.15185	0.0016224	0.00636808	ENSG00000258302	AC025034.1	NA	CD4_old_post
66.1696	1.16398	0.463395	2.51185	0.01201	0.0398649	ENSG00000184441	AP001062.1	NA	CD4_old_post
1803.05	1.1637	0.0846607	13.7455	5.42144e-43	9.83579e-42	ENSG00000211592	IGKC	NA	CD4_old_post
4642.69	1.16248	0.0214352	54.232	0	0	ENSG00000130518	IQCN	NA	CD4_old_post
554.753	1.16203	0.123509	9.40845	5.03493e-21	5.55897e-20	ENSG00000036448	MYOM2	up4	CD4_old_post
266.243	1.1612	0.16147	7.19144	6.41124e-13	5.23115e-12	ENSG00000196204	RNF216P1	NA	CD4_old_post
3477.47	1.16034	0.026003	44.6234	0	0	ENSG00000167106	FAM102A	NA	CD4_old_post
9961.17	1.15579	0.0129234	89.4334	0	0	ENSG00000184205	TSPYL2	NA	CD4_old_post
122.77	1.15515	0.269839	4.28089	1.86145e-05	9.30132e-05	ENSG00000270681	AC095055.1	NA	CD4_old_post
179.105	1.15512	0.212193	5.44372	5.21787e-08	3.21402e-07	ENSG00000164659	KIAA1324L	NA	CD4_old_post
332.749	1.15491	0.136527	8.45919	2.69249e-17	2.60984e-16	ENSG00000133997	MED6	NA	CD4_old_post
133.929	1.1525	0.250388	4.60286	4.16737e-06	2.2125e-05	ENSG00000015479	MATR3	up4	CD4_old_post
97.3928	1.15242	0.329244	3.5002	0.000464905	0.00197497	ENSG00000101624	CEP76	NA	CD4_old_post
100.088	1.15193	0.324394	3.55102	0.000383744	0.00165326	ENSG00000112378	PERP	NA	CD4_old_post
3731.47	1.15019	0.0240519	47.8212	0	0	ENSG00000078804	TP53INP2	NA	CD4_old_post
106.906	1.14659	0.311188	3.68455	0.000229108	0.00101828	ENSG00000284707	AC079781.5	NA	CD4_old_post
192.413	1.14572	0.205105	5.58602	2.32328e-08	1.46397e-07	ENSG00000189283	FHIT	NA	CD4_old_post
81.0518	1.14231	0.384245	2.97287	0.00295027	0.0110716	ENSG00000226380	LINC-PINT	NA	CD4_old_post
418.699	1.1413	0.11742	9.71976	2.48364e-22	2.86331e-21	ENSG00000035115	SH3YL1	NA	CD4_old_post
205.226	1.14068	0.190601	5.98467	2.16825e-09	1.46484e-08	ENSG00000184047	DIABLO	NA	CD4_old_post
84.5115	1.13991	0.381607	2.98715	0.00281596	0.0106203	ENSG00000180596	HIST1H2BC	NA	CD4_old_post
108.385	1.13941	0.296369	3.84456	0.000120767	0.000556151	ENSG00000154710	RABGEF1	NA	CD4_old_post
135.782	1.13824	0.27385	4.15643	3.2326e-05	0.000157856	ENSG00000182463	TSHZ2	NA	CD4_old_post
263.64	1.13618	0.15695	7.23912	4.51589e-13	3.70536e-12	ENSG00000141384	TAF4B	NA	CD4_old_post
686.288	1.13465	0.0824819	13.7563	4.66495e-43	8.47736e-42	ENSG00000106591	MRPL32	NA	CD4_old_post
554.547	1.13369	0.0960423	11.8041	3.71849e-32	5.4621e-31	ENSG00000135108	FBXO21	NA	CD4_old_post
75.3658	1.13328	0.417721	2.71301	0.00666747	0.0235343	ENSG00000253251	SHLD3	NA	CD4_old_post
2225.83	1.13324	0.0399372	28.3756	4.04666e-177	2.04819e-175	ENSG00000123689	G0S2	NA	CD4_old_post
102.902	1.13313	0.321311	3.52658	0.000420968	0.00180089	ENSG00000196417	ZNF765	NA	CD4_old_post
100.734	1.13232	0.322802	3.50778	0.000451862	0.00192366	ENSG00000204524	ZNF805	NA	CD4_old_post
2541.64	1.13066	0.0328064	34.4647	2.71406e-260	1.78622e-258	ENSG00000099204	ABLIM1	NA	CD4_old_post
79.1953	1.13028	0.39488	2.86233	0.0042054	0.0153558	ENSG00000279800	BCLAF1P2	NA	CD4_old_post
873.666	1.12668	0.0736945	15.2885	9.11765e-53	1.96869e-51	ENSG00000113240	CLK4	NA	CD4_old_post
793.725	1.12575	0.0727263	15.4793	4.78551e-54	1.0509e-52	ENSG00000154814	OXNAD1	NA	CD4_old_post
225.377	1.12482	0.176086	6.38788	1.68198e-10	1.21577e-09	ENSG00000214826	DDX12P	NA	CD4_old_post
808.355	1.12463	0.0712159	15.7919	3.54009e-56	8.01494e-55	ENSG00000134480	CCNH	NA	CD4_old_post
695.585	1.12259	0.083666	13.4175	4.77371e-41	8.38306e-40	ENSG00000105821	DNAJC2	NA	CD4_old_post
726.874	1.1209	0.0776434	14.4365	3.05033e-47	5.98487e-46	ENSG00000093183	SEC22C	NA	CD4_old_post
6580.88	1.12042	0.0155105	72.2361	0	0	ENSG00000183864	TOB2	NA	CD4_old_post
374.874	1.12017	0.122542	9.1411	6.18211e-20	6.59625e-19	ENSG00000171453	POLR1C	NA	CD4_old_post
2379.82	1.11974	0.0342617	32.6819	2.82054e-234	1.74127e-232	ENSG00000170540	ARL6IP1	NA	CD4_old_post
83.9662	1.11826	0.375458	2.97838	0.00289772	0.0108912	ENSG00000229119	AC026403.1	NA	CD4_old_post
1468.81	1.1182	0.0456331	24.504	1.33767e-132	5.50027e-131	ENSG00000137947	GTF2B	NA	CD4_old_post
307.859	1.11812	0.143911	7.7695	7.87963e-15	6.9493e-14	ENSG00000133134	BEX2	NA	CD4_old_post
113.508	1.11715	0.295509	3.78044	0.00015655	0.000709899	ENSG00000169184	MN1	NA	CD4_old_post
106.655	1.1165	0.33211	3.36184	0.000774244	0.00319614	ENSG00000101057	MYBL2	NA	CD4_old_post
1065.38	1.1164	0.0614707	18.1616	1.04026e-73	2.91913e-72	ENSG00000121749	TBC1D15	NA	CD4_old_post
106.641	1.11609	0.311621	3.58157	0.000341538	0.00148162	ENSG00000180479	ZNF571	NA	CD4_old_post
351.897	1.11425	0.127904	8.71163	2.99526e-18	3.01535e-17	ENSG00000182809	CRIP2	NA	CD4_old_post
262.51	1.114	0.158937	7.00907	2.39905e-12	1.90499e-11	ENSG00000174173	TRMT10C	NA	CD4_old_post
425.481	1.11382	0.11559	9.63597	5.63565e-22	6.43957e-21	ENSG00000136875	PRPF4	NA	CD4_old_post
357.85	1.11198	0.133244	8.34549	7.09165e-17	6.79881e-16	ENSG00000118620	ZNF430	NA	CD4_old_post
971.772	1.1118	0.0603135	18.4337	7.05533e-76	2.03721e-74	ENSG00000187189	TSPYL4	NA	CD4_old_post
381.833	1.11054	0.131669	8.43435	3.33054e-17	3.21977e-16	ENSG00000104549	SQLE	NA	CD4_old_post
145.348	1.10985	0.242432	4.57799	4.69472e-06	2.48166e-05	ENSG00000181894	ZNF329	NA	CD4_old_post
81.1741	1.10982	0.387303	2.8655	0.00416345	0.0152153	ENSG00000236698	EIF1AXP1	NA	CD4_old_post
77.7487	1.10972	0.408037	2.71966	0.00653499	0.0231225	ENSG00000162461	SLC25A34	NA	CD4_old_post
2863.87	1.10969	0.030885	35.9298	1.04797e-282	7.26812e-281	ENSG00000100226	GTPBP1	NA	CD4_old_post
170.049	1.10793	0.207674	5.33495	9.55691e-08	5.77631e-07	ENSG00000111696	NT5DC3	NA	CD4_old_post
642.974	1.10776	0.0861763	12.8546	8.10519e-38	1.33861e-36	ENSG00000148516	ZEB1	NA	CD4_old_post
310.837	1.10762	0.142402	7.77814	7.35994e-15	6.49357e-14	ENSG00000160818	GPATCH4	NA	CD4_old_post
614.144	1.10691	0.0874645	12.6556	1.04226e-36	1.68081e-35	ENSG00000145241	CENPC	NA	CD4_old_post
1454.03	1.09955	0.0502073	21.9002	2.589e-106	9.09303e-105	ENSG00000117000	RLF	NA	CD4_old_post
391.579	1.09864	0.121083	9.07348	1.15274e-19	1.21693e-18	ENSG00000265354	TIMM23	NA	CD4_old_post
366.469	1.0962	0.132063	8.30058	1.03607e-16	9.86378e-16	ENSG00000104064	GABPB1	NA	CD4_old_post
119.977	1.09529	0.268846	4.07406	4.62007e-05	0.000222193	ENSG00000084764	MAPRE3	NA	CD4_old_post
4380.07	1.09383	0.0222332	49.1981	0	0	ENSG00000153922	CHD1	NA	CD4_old_post
193.703	1.09326	0.196883	5.55285	2.81054e-08	1.75937e-07	ENSG00000104671	DCTN6	NA	CD4_old_post
182.011	1.09215	0.204362	5.34421	9.08134e-08	5.49645e-07	ENSG00000186020	ZNF529	NA	CD4_old_post
344.064	1.09196	0.13094	8.33936	7.46909e-17	7.14815e-16	ENSG00000156853	ZNF689	NA	CD4_old_post
156.478	1.09171	0.221544	4.92774	8.31863e-07	4.67824e-06	ENSG00000100197	CYP2D6	NA	CD4_old_post
78.765	1.09114	0.396528	2.75175	0.00592783	0.0211346	ENSG00000128739	SNRPN	NA	CD4_old_post
716.301	1.09084	0.0790559	13.7984	2.60607e-43	4.76353e-42	ENSG00000124209	RAB22A	NA	CD4_old_post
1624.02	1.09009	0.0438804	24.8424	3.12802e-136	1.31581e-134	ENSG00000175197	DDIT3	NA	CD4_old_post
490.224	1.08844	0.107823	10.0947	5.8328e-24	7.04306e-23	ENSG00000076003	MCM6	NA	CD4_old_post
589.578	1.08844	0.0921836	11.8073	3.57988e-32	5.26554e-31	ENSG00000135185	TMEM243	NA	CD4_old_post
168.644	1.08811	0.211872	5.13571	2.81074e-07	1.64838e-06	ENSG00000180329	CCDC43	NA	CD4_old_post
244.222	1.08784	0.166483	6.53424	6.39348e-11	4.73857e-10	ENSG00000267244	AC012615.6	NA	CD4_old_post
80.9496	1.08737	0.382998	2.83911	0.00452392	0.0164367	ENSG00000196338	NLGN3	NA	CD4_old_post
6309.73	1.08665	0.017625	61.6542	0	0	ENSG00000175130	MARCKSL1	NA	CD4_old_post
164.338	1.0852	0.220073	4.93111	8.17617e-07	4.60049e-06	ENSG00000171861	MRM3	NA	CD4_old_post
84.1298	1.08404	0.378229	2.86608	0.00415583	0.01519	ENSG00000119280	C1orf198	NA	CD4_old_post
72.1108	1.08285	0.429852	2.51912	0.0117648	0.0391553	ENSG00000099814	CEP170B	NA	CD4_old_post
69.4441	1.08088	0.442171	2.44448	0.014506	0.0472804	ENSG00000204618	RNF39	NA	CD4_old_post
1095.33	1.07857	0.0566688	19.0329	9.10442e-81	2.72958e-79	ENSG00000131263	RLIM	NA	CD4_old_post
278.628	1.07726	0.151761	7.09845	1.26162e-12	1.01467e-11	ENSG00000135974	C2orf49	NA	CD4_old_post
433.907	1.07671	0.109776	9.80829	1.03711e-22	1.20836e-21	ENSG00000132849	PATJ	NA	CD4_old_post
6269.26	1.07605	0.0172303	62.4515	0	0	ENSG00000163346	PBXIP1	NA	CD4_old_post
4450.91	1.07521	0.0220487	48.7652	0	0	ENSG00000163659	TIPARP	NA	CD4_old_post
75.8833	1.07494	0.419706	2.56119	0.0104315	0.0352153	ENSG00000153044	CENPH	NA	CD4_old_post
1547.61	1.07426	0.0454735	23.6238	2.19514e-123	8.59085e-122	ENSG00000109670	FBXW7	NA	CD4_old_post
509.298	1.07359	0.100047	10.7309	7.28922e-27	9.51462e-26	ENSG00000164040	PGRMC2	NA	CD4_old_post
288.426	1.07189	0.157264	6.81591	9.36685e-12	7.20294e-11	ENSG00000134531	EMP1	NA	CD4_old_post
1599.75	1.07057	0.046161	23.1922	5.46308e-119	2.07502e-117	ENSG00000174485	DENND4A	NA	CD4_old_post
838.661	1.06931	0.0748	14.2956	2.32968e-46	4.50241e-45	ENSG00000100109	TFIP11	NA	CD4_old_post
359.608	1.06872	0.128826	8.29585	1.07808e-16	1.02548e-15	ENSG00000118246	FASTKD2	NA	CD4_old_post
402.644	1.0686	0.117509	9.09372	9.57074e-20	1.01359e-18	ENSG00000155380	SLC16A1	NA	CD4_old_post
102.276	1.06827	0.335197	3.18697	0.00143771	0.00570192	ENSG00000104450	SPAG1	NA	CD4_old_post
1773.63	1.06808	0.0403974	26.4394	4.83454e-154	2.19821e-152	ENSG00000170881	RNF139	NA	CD4_old_post
303.353	1.0658	0.143446	7.42998	1.08617e-13	9.15914e-13	ENSG00000083812	ZNF324	NA	CD4_old_post
146.977	1.06502	0.246949	4.31272	1.61259e-05	8.10215e-05	ENSG00000163599	CTLA4	NA	CD4_old_post
136.072	1.06431	0.251932	4.22461	2.39359e-05	0.000118282	ENSG00000253710	ALG11	NA	CD4_old_post
1688.95	1.06422	0.043225	24.6204	7.63886e-134	3.18513e-132	ENSG00000139620	KANSL2	NA	CD4_old_post
93.187	1.06413	0.342857	3.10371	0.00191114	0.00741844	ENSG00000263847	AP005899.1	NA	CD4_old_post
791.692	1.0616	0.075852	13.9956	1.65713e-44	3.10407e-43	ENSG00000147224	PRPS1	NA	CD4_old_post
103.758	1.06063	0.319497	3.31968	0.000901198	0.00368689	ENSG00000096080	MRPS18A	NA	CD4_old_post
159.682	1.05913	0.240763	4.39908	1.08711e-05	5.55233e-05	ENSG00000260807	AC009041.2	up4	CD4_old_post
259.625	1.05904	0.164976	6.41936	1.36848e-10	9.9409e-10	ENSG00000137814	HAUS2	NA	CD4_old_post
343.31	1.05857	0.134783	7.85388	4.03357e-15	3.5891e-14	ENSG00000141576	RNF157	NA	CD4_old_post
497.784	1.05842	0.188126	5.62609	1.84339e-08	1.17236e-07	ENSG00000104921	FCER2	NA	CD4_old_post
215.431	1.05813	0.182795	5.78864	7.09587e-09	4.61463e-08	ENSG00000285756	BX890604.2	NA	CD4_old_post
92.0746	1.0579	0.3439	3.07619	0.00209667	0.00809132	ENSG00000261526	AC012615.1	NA	CD4_old_post
577.9	1.05784	0.176171	6.0046	1.918e-09	1.29978e-08	ENSG00000177455	CD19	NA	CD4_old_post
71.0668	1.05767	0.433674	2.43886	0.0147338	0.0479016	ENSG00000182759	MAFA	NA	CD4_old_post
2504.15	1.05711	0.0347341	30.4343	1.93328e-203	1.0619e-201	ENSG00000166974	MAPRE2	NA	CD4_old_post
188.026	1.0571	0.197007	5.36577	8.06041e-08	4.89466e-07	ENSG00000142528	ZNF473	NA	CD4_old_post
200.195	1.05693	0.185375	5.70156	1.18719e-08	7.63899e-08	ENSG00000183655	KLHL25	NA	CD4_old_post
1212.99	1.05684	0.0562885	18.7754	1.19938e-78	3.52354e-77	ENSG00000160058	BSDC1	NA	CD4_old_post
1179.91	1.05671	0.058675	18.0095	1.64022e-72	4.49339e-71	ENSG00000025770	NCAPH2	NA	CD4_old_post
794.75	1.05648	0.0744906	14.1828	1.17145e-45	2.24027e-44	ENSG00000186866	POFUT2	NA	CD4_old_post
1182.52	1.05577	0.0527454	20.0163	3.96951e-89	1.27001e-87	ENSG00000102100	SLC35A2	NA	CD4_old_post
370.053	1.05376	0.127632	8.25624	1.50335e-16	1.41709e-15	ENSG00000234545	FAM133B	NA	CD4_old_post
2106.56	1.0537	0.0373525	28.2096	4.45401e-175	2.2185e-173	ENSG00000126524	SBDS	NA	CD4_old_post
201.506	1.0536	0.18918	5.56931	2.55743e-08	1.60506e-07	ENSG00000136153	LMO7	NA	CD4_old_post
77.3196	1.05245	0.410616	2.56309	0.0103745	0.0350445	ENSG00000174885	NLRP6	NA	CD4_old_post
75.2236	1.05235	0.410032	2.56651	0.0102727	0.0347487	ENSG00000272841	AL139393.2	NA	CD4_old_post
1458.54	1.05235	0.0478976	21.9708	5.48071e-107	1.93111e-105	ENSG00000154358	OBSCN	NA	CD4_old_post
230.803	1.05132	0.17257	6.09215	1.11406e-09	7.66347e-09	ENSG00000139131	YARS2	NA	CD4_old_post
1293.57	1.0498	0.0567689	18.4925	2.37287e-76	6.86972e-75	ENSG00000112182	BACH2	NA	CD4_old_post
513.975	1.04861	0.102548	10.2256	1.52355e-24	1.86225e-23	ENSG00000156802	ATAD2	NA	CD4_old_post
132.729	1.04821	0.267564	3.91762	8.94284e-05	0.000417714	ENSG00000279833	AL031846.2	NA	CD4_old_post
803.099	1.04629	0.0751732	13.9184	4.89608e-44	9.07804e-43	ENSG00000113407	TARS	NA	CD4_old_post
2177.6	1.04546	0.0370263	28.2355	2.14656e-175	1.07406e-173	ENSG00000102225	CDK16	NA	CD4_old_post
188.732	1.04518	0.200692	5.20787	1.91024e-07	1.13209e-06	ENSG00000162851	TFB2M	NA	CD4_old_post
618.03	1.0449	0.0881618	11.8521	2.0982e-32	3.10075e-31	ENSG00000101146	RAE1	NA	CD4_old_post
972.369	1.04395	0.0625747	16.6833	1.73316e-62	4.19712e-61	ENSG00000140443	IGF1R	NA	CD4_old_post
211.572	1.04319	0.187264	5.57069	2.53738e-08	1.59293e-07	ENSG00000130653	PNPLA7	NA	CD4_old_post
360.278	1.04306	0.130721	7.9793	1.47162e-15	1.33218e-14	ENSG00000163743	RCHY1	NA	CD4_old_post
680.475	1.04112	0.0864371	12.0448	2.06627e-33	3.12522e-32	ENSG00000165029	ABCA1	NA	CD4_old_post
8922.38	1.04104	0.0123709	84.1525	0	0	ENSG00000185950	IRS2	NA	CD4_old_post
8677.58	1.03855	0.0144111	72.0662	0	0	ENSG00000115758	ODC1	NA	CD4_old_post
3999.38	1.03814	0.0242631	42.7869	0	0	ENSG00000100796	PPP4R3A	NA	CD4_old_post
315.112	1.03661	0.156342	6.63044	3.34685e-11	2.51283e-10	ENSG00000186891	TNFRSF18	NA	CD4_old_post
269.404	1.03526	0.160246	6.46047	1.04381e-10	7.65346e-10	ENSG00000256683	ZNF350	NA	CD4_old_post
290.492	1.03387	0.158652	6.51661	7.1915e-11	5.31564e-10	ENSG00000121101	TEX14	up4	CD4_old_post
828.649	1.03168	0.0727455	14.182	1.18456e-45	2.26338e-44	ENSG00000231721	LINC-PINT	NA	CD4_old_post
398.612	1.03121	0.120223	8.57742	9.70288e-18	9.6321e-17	ENSG00000115902	SLC1A4	NA	CD4_old_post
112.527	1.02971	0.282452	3.64559	0.000266774	0.00117237	ENSG00000280287	AC131212.3	NA	CD4_old_post
4013.78	1.02919	0.0269045	38.2532	0	0	ENSG00000139112	GABARAPL1	NA	CD4_old_post
1308.29	1.02874	0.0495817	20.7484	1.26863e-95	4.23185e-94	ENSG00000185115	NSMCE3	NA	CD4_old_post
420.481	1.02741	0.11125	9.23516	2.57895e-20	2.78288e-19	ENSG00000145817	YIPF5	NA	CD4_old_post
101.813	1.02675	0.314095	3.26892	0.00107959	0.00436714	ENSG00000173480	ZNF417	NA	CD4_old_post
143.204	1.02643	0.239389	4.28771	1.80522e-05	9.02859e-05	ENSG00000154027	AK5	NA	CD4_old_post
3332.66	1.021	0.0256419	39.8176	0	0	ENSG00000130254	SAFB2	NA	CD4_old_post
90.093	1.02089	0.352962	2.89237	0.00382353	0.0140504	ENSG00000204316	MRPL38	NA	CD4_old_post
412.658	1.02054	0.12002	8.50311	1.8458e-17	1.80592e-16	ENSG00000186395	KRT10	NA	CD4_old_post
640.109	1.02015	0.0969629	10.521	6.91357e-26	8.80918e-25	ENSG00000130940	CASZ1	NA	CD4_old_post
3345.03	1.01971	0.0263816	38.6525	0	0	ENSG00000162711	NLRP3	NA	CD4_old_post
163.671	1.0197	0.218529	4.66619	3.06835e-06	1.64899e-05	ENSG00000134709	HOOK1	up4	CD4_old_post
452.286	1.0197	0.104646	9.74426	1.95204e-22	2.25757e-21	ENSG00000120875	DUSP4	NA	CD4_old_post
144.625	1.01843	0.237599	4.28632	1.81659e-05	9.08335e-05	ENSG00000139998	RAB15	up4	CD4_old_post
2156.74	1.01826	0.0354043	28.7608	6.62776e-182	3.40972e-180	ENSG00000134352	IL6ST	NA	CD4_old_post
78.8176	1.01789	0.390476	2.60681	0.0091391	0.0312859	ENSG00000168477	TNXB	NA	CD4_old_post
1536.96	1.01707	0.046272	21.9803	4.44116e-107	1.56735e-105	ENSG00000153066	TXNDC11	NA	CD4_old_post
80.4562	1.01485	0.38709	2.62173	0.00874839	0.0300423	ENSG00000229419	RALGAPA1P1	NA	CD4_old_post
306.469	1.01471	0.141991	7.1463	8.91474e-13	7.2281e-12	ENSG00000148943	LIN7C	NA	CD4_old_post
321.545	1.01412	0.140244	7.23114	4.78939e-13	3.92537e-12	ENSG00000127993	RBM48	NA	CD4_old_post
232.682	1.01322	0.177109	5.72089	1.05971e-08	6.83275e-08	ENSG00000225828	FAM229A	NA	CD4_old_post
2127.97	1.01231	0.0378344	26.7563	1.04361e-157	4.80497e-156	ENSG00000084463	WBP11	NA	CD4_old_post
2698.82	1.01114	0.0303544	33.3111	2.66304e-243	1.6868e-241	ENSG00000184588	PDE4B	NA	CD4_old_post
296.432	1.01089	0.145721	6.93714	4.00103e-12	3.13615e-11	ENSG00000081913	PHLPP1	NA	CD4_old_post
1834.75	1.00991	0.0416983	24.2195	1.38483e-129	5.62036e-128	ENSG00000143514	TP53BP2	NA	CD4_old_post
195.064	1.00918	0.194242	5.19546	2.04217e-07	1.20799e-06	ENSG00000213782	DDX47	NA	CD4_old_post
3651.66	1.0082	0.0256771	39.2644	0	0	ENSG00000135829	DHX9	NA	CD4_old_post
513.544	1.0077	0.10252	9.82929	8.42121e-23	9.84841e-22	ENSG00000269858	EGLN2	NA	CD4_old_post
79.7249	1.00649	0.409971	2.45503	0.0140873	0.0460391	ENSG00000169715	MT1E	up4	CD4_old_post
204.11	1.00535	0.187449	5.36333	8.17001e-08	4.9572e-07	ENSG00000179922	ZNF784	NA	CD4_old_post
102.313	1.00472	0.325948	3.08246	0.002053	0.00793116	ENSG00000151882	CCL28	NA	CD4_old_post
214.548	1.00343	0.184258	5.44579	5.15769e-08	3.17963e-07	ENSG00000124688	MAD2L1BP	NA	CD4_old_post
1973.18	1.00295	0.0367424	27.2968	4.62682e-164	2.214e-162	ENSG00000166233	ARIH1	NA	CD4_old_post
597.835	1.00201	0.0888709	11.2749	1.74613e-29	2.44057e-28	ENSG00000154781	CCDC174	NA	CD4_old_post
158.944	1.00179	0.219887	4.55592	5.2158e-06	2.74585e-05	ENSG00000125266	EFNB2	NA	CD4_old_post
131.018	1.0016	0.267261	3.74766	0.000178495	0.000804915	ENSG00000198521	ZNF43	NA	CD4_old_post
117.09	1.00134	0.278445	3.5962	0.000322906	0.00140552	ENSG00000198205	ZXDA	NA	CD4_old_post
407.83	1.00117	0.124422	8.0465	8.51941e-16	7.78288e-15	ENSG00000233355	CHRM3-AS2	NA	CD4_old_post
5.4207	-7.19422	2.20183	-3.26739	0.00108544	0.00438738	ENSG00000160838	LRRC71	NA	CD4_old_pre
5.91859	-6.64819	2.07726	-3.20046	0.00137207	0.00546237	ENSG00000186334	SLC36A3	NA	CD4_old_pre
7.22101	-6.64818	1.97502	-3.36613	0.000762316	0.00314928	ENSG00000206652	RNU1-1	NA	CD4_old_pre
9.5743	-6.5038	1.83518	-3.54395	0.000394178	0.00169322	ENSG00000168062	BATF2	NA	CD4_old_pre
7.00218	-6.45147	2.03331	-3.17289	0.00150929	0.00596209	ENSG00000272636	DOC2B	NA	CD4_old_pre
9.29942	-6.42579	1.86325	-3.44871	0.000563276	0.00236535	ENSG00000156113	KCNMA1	NA	CD4_old_pre
2.88482	-6.25587	2.16557	-2.88878	0.00386739	0.0142044	ENSG00000280924	LINC00628	NA	CD4_old_pre
6.30085	-6.22503	1.88296	-3.30598	0.000946451	0.00385906	ENSG00000274428	RF00003	NA	CD4_old_pre
6.4521	-6.19276	1.90611	-3.2489	0.00115854	0.00465968	ENSG00000010379	SLC6A13	NA	CD4_old_pre
7.07683	-5.99173	2.18386	-2.74364	0.00607618	0.0216108	ENSG00000180801	ARSJ	NA	CD4_old_pre
13.3842	-5.9563	1.82786	-3.25861	0.00111958	0.00451458	ENSG00000230587	LINC02580	NA	CD4_old_pre
8.15135	-5.9563	1.85119	-3.21755	0.00129289	0.00516119	ENSG00000281376	ABALON	NA	CD4_old_pre
31.0235	-5.93889	1.10386	-5.3801	7.44444e-08	4.53075e-07	ENSG00000105609	LILRB5	NA	CD4_old_pre
3.32528	-5.91826	2.10197	-2.81558	0.00486897	0.0176086	ENSG00000258101	AC010173.1	NA	CD4_old_pre
2.93941	-5.87918	2.15462	-2.72864	0.00635959	0.0225602	ENSG00000255446	AP003064.2	NA	CD4_old_pre
2.65665	-5.84083	1.99186	-2.93235	0.00336406	0.0124834	ENSG00000273133	AC116651.1	NA	CD4_old_pre
4.92962	-5.84083	1.9484	-2.99775	0.00271977	0.0102788	ENSG00000232334	AL683842.1	NA	CD4_old_pre
4.02937	-5.84083	1.91996	-3.04215	0.00234891	0.00896854	ENSG00000151005	TKTL2	NA	CD4_old_pre
12.3161	-5.79957	1.86939	-3.10239	0.00191967	0.0074489	ENSG00000169313	P2RY12	NA	CD4_old_pre
4.79508	-5.7153	1.91534	-2.98396	0.00284545	0.0107149	ENSG00000272144	AC025171.4	NA	CD4_old_pre
2.01785	-5.7153	2.33988	-2.44256	0.0145833	0.0474901	ENSG00000255801	AC092746.1	NA	CD4_old_pre
6.32438	-5.7153	1.93842	-2.94843	0.00319391	0.0119084	ENSG00000162643	WDR63	NA	CD4_old_pre
2.98824	-5.67023	2.08379	-2.72112	0.00650615	0.0230391	ENSG00000214870	AC004540.1	NA	CD4_old_pre
2.74494	-5.67023	2.10707	-2.69104	0.00712286	0.0249608	ENSG00000177614	PGBD5	NA	CD4_old_pre
2.43722	-5.5778	2.21554	-2.51758	0.0118165	0.0392962	ENSG00000135638	EMX1	NA	CD4_old_pre
4.30145	-5.57779	2.22099	-2.5114	0.0120252	0.0399067	ENSG00000100558	PLEK2	NA	CD4_old_pre
4.39498	-5.57779	1.92665	-2.89507	0.00379077	0.0139417	ENSG00000232053	AC078845.1	NA	CD4_old_pre
2.15847	-5.57779	2.16473	-2.57667	0.00997576	0.0338277	ENSG00000241568	RN7SL338P	NA	CD4_old_pre
3.66827	-5.57779	2.07319	-2.69044	0.00713583	0.0250022	ENSG00000234884	AL022329.1	NA	CD4_old_pre
4.57732	-5.57779	2.03948	-2.7349	0.00623984	0.0221785	ENSG00000134028	ADAMDEC1	NA	CD4_old_pre
5.62876	-5.57779	1.90831	-2.92289	0.003468	0.0128365	ENSG00000220349	Z85996.1	NA	CD4_old_pre
6.37665	-5.57779	1.93905	-2.87656	0.00402042	0.0147319	ENSG00000278175	GLIDR	NA	CD4_old_pre
6.6288	-5.57779	1.89228	-2.94766	0.00320192	0.0119322	ENSG00000189292	ALKAL2	NA	CD4_old_pre
14.3169	-5.57779	1.85415	-3.00827	0.00262739	0.00994677	ENSG00000102145	GATA1	NA	CD4_old_pre
3.41077	-5.47655	2.11664	-2.58738	0.0096709	0.0329075	ENSG00000237846	AL773545.3	NA	CD4_old_pre
3.85221	-5.42579	2.05653	-2.63833	0.00833164	0.0287689	ENSG00000178882	RFLNA	NA	CD4_old_pre
3.47869	-5.42579	2.08987	-2.59624	0.00942506	0.0321443	ENSG00000270039	AC025165.5	NA	CD4_old_pre
4.02192	-5.42579	2.04064	-2.65887	0.00784042	0.0272271	ENSG00000174715	PPIAP72	NA	CD4_old_pre
4.265	-5.42579	1.92294	-2.82161	0.00477832	0.0172979	ENSG00000224505	AC138150.1	NA	CD4_old_pre
4.2202	-5.42579	1.95335	-2.77769	0.0054747	0.0196469	ENSG00000166800	LDHAL6A	NA	CD4_old_pre
3.91993	-5.42579	1.936	-2.80257	0.00506966	0.0182862	ENSG00000270562	AC097634.1	NA	CD4_old_pre
7.48549	-5.42579	2.0125	-2.69604	0.00701698	0.0246291	ENSG00000248360	LINC00504	NA	CD4_old_pre
4.86907	-5.42579	1.88765	-2.87436	0.00404842	0.0148246	ENSG00000266998	AC111182.1	NA	CD4_old_pre
9.23518	-5.42579	1.84049	-2.94801	0.00319825	0.0119206	ENSG00000136982	DSCC1	NA	CD4_old_pre
2.92883	-5.37052	2.07564	-2.58741	0.00967013	0.0329075	ENSG00000066185	ZMYND12	NA	CD4_old_pre
4.21796	-5.31424	2.04873	-2.59393	0.0094887	0.0323413	ENSG00000271590	AC108463.3	NA	CD4_old_pre
6.26921	-5.25587	2.02855	-2.59095	0.00957119	0.0325971	ENSG00000283537	AC073264.3	NA	CD4_old_pre
2.46511	-5.25587	1.97729	-2.65812	0.00785784	0.0272833	ENSG00000207997	MIR644A	NA	CD4_old_pre
6.20411	-5.25586	1.89181	-2.77822	0.00546578	0.0196245	ENSG00000260229	PPIAP51	NA	CD4_old_pre
3.86664	-5.25586	2.02531	-2.59509	0.00945649	0.0322365	ENSG00000233469	ST6GALNAC4P1	NA	CD4_old_pre
2.59634	-5.25586	2.12339	-2.47523	0.0133152	0.0437834	ENSG00000217648	AL136116.3	NA	CD4_old_pre
3.07804	-5.25586	2.12984	-2.46773	0.0135972	0.044557	ENSG00000261934	PCDHGA9	NA	CD4_old_pre
3.60745	-5.25586	1.95463	-2.68893	0.00716818	0.0251035	ENSG00000201451	RF00019	NA	CD4_old_pre
3.21134	-5.19355	1.98253	-2.61965	0.00880194	0.0302119	ENSG00000227076	AL158166.1	NA	CD4_old_pre
4.88971	-5.19354	2.03256	-2.55517	0.0106137	0.0357696	ENSG00000258818	RNASE4	NA	CD4_old_pre
3.92734	-5.06322	2.07327	-2.44214	0.0146004	0.0475387	ENSG00000199906	RNU5B-2P	NA	CD4_old_pre
2.72736	-5.06322	1.97732	-2.56065	0.0104478	0.0352647	ENSG00000132259	CNGA4	NA	CD4_old_pre
3.21223	-5.06322	2.08007	-2.43415	0.0149267	0.0484641	ENSG00000272142	LYRM4-AS1	NA	CD4_old_pre
5.34021	-5.06322	1.93257	-2.61994	0.00879445	0.0301957	ENSG00000264006	AKR1C8P	NA	CD4_old_pre
3.36005	-5.06322	2.08143	-2.43256	0.0149923	0.0486629	ENSG00000175604	AC007601.1	NA	CD4_old_pre
6.47584	-5.06322	1.9016	-2.6626	0.00775389	0.0269566	ENSG00000276256	AC011043.1	NA	CD4_old_pre
7.11432	-5.06322	1.9554	-2.58935	0.00961586	0.0327441	ENSG00000168772	CXXC4	NA	CD4_old_pre
3.51603	-5.06322	1.95081	-2.59545	0.00944674	0.0322083	ENSG00000204052	LRRC73	NA	CD4_old_pre
4.59129	-5.06322	2.02327	-2.50249	0.0123323	0.0408185	ENSG00000273448	AC006480.2	NA	CD4_old_pre
4.32344	-5.06322	1.90583	-2.65669	0.0078911	0.0273798	ENSG00000237748	UQCRBP1	NA	CD4_old_pre
6.17965	-5.06321	1.91434	-2.64489	0.00817164	0.028261	ENSG00000231916	AC006033.1	NA	CD4_old_pre
4.62166	-5.06321	1.93675	-2.61428	0.00894153	0.0306623	ENSG00000250132	AC004803.1	NA	CD4_old_pre
9.07919	-4.9918	1.8503	-2.69784	0.00697911	0.0245119	ENSG00000234515	PPP1R2P1	NA	CD4_old_pre
3.39328	-4.99179	1.94015	-2.57288	0.0100855	0.034147	ENSG00000277978	AC010542.5	NA	CD4_old_pre
4.85332	-4.99179	1.97362	-2.52926	0.0114304	0.0381988	ENSG00000231827	AL513523.2	NA	CD4_old_pre
3.40928	-4.91665	1.95562	-2.51412	0.011933	0.0396429	ENSG00000230649	AC024084.1	NA	CD4_old_pre
5.74831	-4.84082	1.90776	-2.53743	0.0111668	0.0374437	ENSG00000161031	PGLYRP2	NA	CD4_old_pre
3.13012	-4.84082	1.97962	-2.44533	0.014472	0.0471835	ENSG00000141977	CIB3	NA	CD4_old_pre
5.28439	-4.84082	1.94513	-2.48869	0.0128214	0.0422976	ENSG00000185842	DNAH14	NA	CD4_old_pre
4.17406	-4.84082	1.95642	-2.47432	0.0133488	0.0438676	ENSG00000256452	AP003170.3	NA	CD4_old_pre
5.01113	-4.84082	1.96984	-2.45747	0.0139919	0.0457544	ENSG00000100968	NFATC4	NA	CD4_old_pre
4.91306	-4.84082	1.92198	-2.51866	0.0117801	0.0391884	ENSG00000235560	AC002310.1	NA	CD4_old_pre
8.24591	-4.84082	1.91623	-2.52623	0.0115295	0.0384716	ENSG00000157111	TMEM171	NA	CD4_old_pre
5.11218	-4.84082	1.91606	-2.52645	0.0115222	0.0384556	ENSG00000267745	AC060766.7	NA	CD4_old_pre
7.47263	-4.84082	1.8972	-2.55156	0.0107243	0.0361034	ENSG00000259719	LINC02284	NA	CD4_old_pre
6.59075	-4.65048	1.72067	-2.70271	0.00687765	0.0242137	ENSG00000285257	AL157893.1	NA	CD4_old_pre
8.06784	-4.49471	1.62142	-2.77209	0.00556982	0.0199654	ENSG00000282440	AC074099.1	NA	CD4_old_pre
15.819	-4.33674	1.49594	-2.89901	0.00374348	0.0137793	ENSG00000230539	AOAH-IT1	NA	CD4_old_pre
6.5003	-4.33673	1.58977	-2.7279	0.00637395	0.0226038	ENSG00000154330	PGM5	NA	CD4_old_pre
54.6415	-4.23118	0.633399	-6.68013	2.38733e-11	1.80292e-10	ENSG00000004799	PDK4	down4	CD4_old_pre
14.403	-4.18206	1.4985	-2.79082	0.00525743	0.0189198	ENSG00000181019	NQO1	NA	CD4_old_pre
6.66278	-4.15873	1.71713	-2.4219	0.0154395	0.0499221	ENSG00000234200	AC243591.1	NA	CD4_old_pre
12.2	-4.0611	1.52494	-2.66312	0.00774209	0.0269284	ENSG00000243678	NME2	NA	CD4_old_pre
15.4269	-4.018	1.30756	-3.0729	0.00211989	0.00817372	ENSG00000166816	LDHD	NA	CD4_old_pre
35.9874	-3.98312	1.1895	-3.34856	0.000812333	0.00334456	ENSG00000211821	TRDV2	NA	CD4_old_pre
13.7634	-3.98308	1.37386	-2.89918	0.00374134	0.0137738	ENSG00000259319	AF111167.2	NA	CD4_old_pre
23.863	-3.92853	1.10708	-3.54857	0.000387334	0.00166643	ENSG00000182853	VMO1	NA	CD4_old_pre
23.2536	-3.91261	1.17501	-3.32985	0.000868918	0.00356548	ENSG00000136235	GPNMB	NA	CD4_old_pre
206.357	-3.84069	1.29872	-2.95728	0.00310363	0.0116014	ENSG00000225972	MTND1P23	NA	CD4_old_pre
13.279	-3.83354	1.43501	-2.67144	0.00755256	0.0263402	ENSG00000120903	CHRNA2	NA	CD4_old_pre
17.7945	-3.67087	1.24204	-2.95552	0.00312143	0.01166	ENSG00000214688	C10orf105	NA	CD4_old_pre
24.4506	-3.62131	1.08067	-3.351	0.000805214	0.00331587	ENSG00000126861	OMG	NA	CD4_old_pre
13.3174	-3.59731	1.36922	-2.62727	0.00860736	0.0296136	ENSG00000224346	BICD1P1	NA	CD4_old_pre
14.0811	-3.58574	1.32708	-2.70198	0.00689276	0.0242475	ENSG00000213876	RPL7AP64	NA	CD4_old_pre
22.3901	-3.56425	1.12925	-3.15629	0.00159788	0.00628597	ENSG00000008323	PLEKHG6	NA	CD4_old_pre
20.6304	-3.55461	1.15238	-3.08457	0.00203848	0.00788064	ENSG00000113763	UNC5A	NA	CD4_old_pre
15.3032	-3.52911	1.31799	-2.67765	0.00741416	0.0258946	ENSG00000152782	PANK1	NA	CD4_old_pre
10.7017	-3.4947	1.4241	-2.45397	0.0141288	0.046154	ENSG00000158477	CD1A	NA	CD4_old_pre
15.9032	-3.4005	1.38545	-2.45444	0.0141106	0.0461083	ENSG00000231304	SGO1-AS1	NA	CD4_old_pre
58.0368	-3.32745	0.564872	-5.89062	3.84747e-09	2.55673e-08	ENSG00000091106	NLRC4	down4	CD4_old_pre
113.446	-3.2187	0.314055	-10.2489	1.19757e-24	1.4679e-23	ENSG00000166928	MS4A14	NA	CD4_old_pre
17.8359	-3.19768	1.25561	-2.5467	0.0108747	0.0365816	ENSG00000213713	PIGCP1	NA	CD4_old_pre
20.6401	-3.09227	1.14492	-2.70086	0.00691597	0.0243174	ENSG00000267959	MIR3188	NA	CD4_old_pre
17.1374	-3.0694	1.22101	-2.51382	0.0119432	0.0396708	ENSG00000197046	SIGLEC15	NA	CD4_old_pre
28.4406	-3.05239	0.999387	-3.05427	0.00225612	0.00865483	ENSG00000250771	AC106865.1	NA	CD4_old_pre
30.7567	-2.85238	0.952778	-2.99376	0.00275567	0.0104108	ENSG00000236710	AC108448.2	NA	CD4_old_pre
20.0002	-2.83681	1.1694	-2.42588	0.0152713	0.0494514	ENSG00000198892	SHISA4	NA	CD4_old_pre
33.4898	-2.83107	0.865419	-3.27133	0.00107044	0.00433236	ENSG00000198121	LPAR1	NA	CD4_old_pre
46.4506	-2.80834	0.674643	-4.1627	3.14512e-05	0.000153824	ENSG00000100181	TPTEP1	NA	CD4_old_pre
40.9638	-2.80227	0.757677	-3.6985	0.000216874	0.00096783	ENSG00000131355	ADGRE3	down4	CD4_old_pre
869.51	-2.80181	0.0769637	-36.4043	3.63561e-290	2.61239e-288	ENSG00000163563	MNDA	NA	CD4_old_pre
24.2396	-2.77939	1.04229	-2.66662	0.00766192	0.0266792	ENSG00000251158	AC131392.2	NA	CD4_old_pre
112.638	-2.77584	0.311025	-8.9248	4.4651e-19	4.61808e-18	ENSG00000111961	SASH1	NA	CD4_old_pre
37.9855	-2.77235	0.780837	-3.55048	0.000384526	0.00165592	ENSG00000132357	CARD6	NA	CD4_old_pre
71.4245	-2.76671	0.542743	-5.09765	3.43903e-07	2.00292e-06	ENSG00000272908	AC006033.2	NA	CD4_old_pre
25.6448	-2.72004	1.0332	-2.63264	0.00847252	0.0292216	ENSG00000132541	RIDA	NA	CD4_old_pre
26.5297	-2.71321	0.988834	-2.74385	0.00607237	0.0216007	ENSG00000048342	CC2D2A	NA	CD4_old_pre
46.7919	-2.67276	0.706055	-3.78548	0.00015341	0.000696962	ENSG00000229314	ORM1	NA	CD4_old_pre
36.6107	-2.66114	0.814941	-3.26544	0.00109293	0.0044144	ENSG00000233901	LINC01503	NA	CD4_old_pre
33.3166	-2.65404	0.863964	-3.07193	0.00212677	0.00819739	ENSG00000260078	AC007342.3	NA	CD4_old_pre
44.5701	-2.63984	0.685912	-3.84866	0.000118764	0.000547505	ENSG00000276900	AC023157.3	NA	CD4_old_pre
247.88	-2.62041	0.177487	-14.7639	2.50263e-49	5.04115e-48	ENSG00000165092	ALDH1A1	NA	CD4_old_pre
190.449	-2.61967	0.213221	-12.2862	1.07485e-34	1.67067e-33	ENSG00000019169	MARCO	NA	CD4_old_pre
43.8153	-2.58133	0.695918	-3.70924	0.000207879	0.0009292	ENSG00000134755	DSC2	NA	CD4_old_pre
47.9028	-2.501	0.646017	-3.87142	0.000108202	0.000500918	ENSG00000264940	SNORD3C	NA	CD4_old_pre
35.7125	-2.47613	0.979143	-2.52887	0.011443	0.0382354	ENSG00000170442	KRT86	NA	CD4_old_pre
28.0595	-2.46223	0.96079	-2.56272	0.0103856	0.0350764	ENSG00000279539	AC006486.2	NA	CD4_old_pre
34.661	-2.45551	0.829525	-2.96014	0.00307499	0.0115042	ENSG00000019991	HGF	NA	CD4_old_pre
238.245	-2.43106	0.251664	-9.65994	4.46129e-22	5.10567e-21	ENSG00000160307	S100B	NA	CD4_old_pre
98.8404	-2.42777	0.350658	-6.92348	4.40693e-12	3.44568e-11	ENSG00000119457	SLC46A2	down4	CD4_old_pre
1052.64	-2.40361	0.0711535	-33.7807	3.79445e-250	2.44586e-248	ENSG00000106565	TMEM176B	NA	CD4_old_pre
41.5585	-2.39811	0.775085	-3.094	0.00197479	0.00764924	ENSG00000070182	SPTB	NA	CD4_old_pre
212.98	-2.3523	0.198061	-11.8766	1.56592e-32	2.31883e-31	ENSG00000101916	TLR8	down4	CD4_old_pre
35.8922	-2.34921	0.893239	-2.62999	0.00853884	0.029401	ENSG00000256427	AC010175.1	NA	CD4_old_pre
31.2757	-2.34606	0.925501	-2.53491	0.0112476	0.0376916	ENSG00000258820	AF111167.1	NA	CD4_old_pre
31.6727	-2.32844	0.896178	-2.59819	0.0093717	0.0319823	ENSG00000165118	C9orf64	NA	CD4_old_pre
1274.08	-2.32733	0.0565414	-41.1615	0	0	ENSG00000127951	FGL2	NA	CD4_old_pre
121.241	-2.32687	0.355808	-6.53967	6.16549e-11	4.57268e-10	ENSG00000229754	CXCR2P1	NA	CD4_old_pre
50.9402	-2.29905	0.607887	-3.78204	0.000155549	0.000706092	ENSG00000273174	AC108673.2	NA	CD4_old_pre
132.39	-2.29415	0.270938	-8.46745	2.50834e-17	2.43565e-16	ENSG00000181982	CCDC149	down4	CD4_old_pre
75.6255	-2.288	0.422377	-5.41696	6.06196e-08	3.71515e-07	ENSG00000172037	LAMB2	NA	CD4_old_pre
31.2081	-2.25149	0.885396	-2.54292	0.0109929	0.0369431	ENSG00000152672	CLEC4F	NA	CD4_old_pre
206.549	-2.23167	0.194243	-11.4891	1.49736e-30	2.12678e-29	ENSG00000196209	SIRPB2	down4	CD4_old_pre
54.0564	-2.22768	0.884126	-2.51964	0.0117475	0.0391155	ENSG00000088726	TMEM40	NA	CD4_old_pre
59.0256	-2.22187	0.53683	-4.13887	3.49022e-05	0.000169793	ENSG00000060982	BCAT1	down4	CD4_old_pre
127.169	-2.21597	0.271999	-8.14699	3.73092e-16	3.45153e-15	ENSG00000104804	TULP2	NA	CD4_old_pre
254.196	-2.21246	0.171798	-12.8783	5.96196e-38	9.90617e-37	ENSG00000089127	OAS1	NA	CD4_old_pre
72.4213	-2.20123	0.479711	-4.58866	4.4611e-06	2.36215e-05	ENSG00000187037	GPR141	NA	CD4_old_pre
69.5268	-2.19748	0.705504	-3.11477	0.00184087	0.00716219	ENSG00000173210	ABLIM3	NA	CD4_old_pre
36.9173	-2.18603	0.794345	-2.75199	0.00592342	0.0211257	ENSG00000133687	TMTC1	NA	CD4_old_pre
133.372	-2.17254	0.293805	-7.39451	1.4193e-13	1.18996e-12	ENSG00000129116	PALLD	down4	CD4_old_pre
114.046	-2.16153	0.298748	-7.23528	4.64559e-13	3.80893e-12	ENSG00000175538	KCNE3	down4	CD4_old_pre
31.4117	-2.12935	0.878458	-2.42396	0.0153521	0.0496689	ENSG00000256660	CLEC12B	NA	CD4_old_pre
460.629	-2.12603	0.131963	-16.1108	2.14147e-58	4.9559e-57	ENSG00000168329	CX3CR1	down4	CD4_old_pre
130.306	-2.12572	0.263413	-8.06991	7.0348e-16	6.44274e-15	ENSG00000250510	GPR162	NA	CD4_old_pre
97.4352	-2.11875	0.33845	-6.26014	3.84629e-10	2.72008e-09	ENSG00000121807	CCR2	NA	CD4_old_pre
69.789	-2.11523	0.544857	-3.88218	0.000103525	0.00048028	ENSG00000242473	KIR2DP1	NA	CD4_old_pre
266.752	-2.11154	0.166937	-12.6487	1.13785e-36	1.83226e-35	ENSG00000204131	NHSL2	down4	CD4_old_pre
92.7554	-2.10484	0.370315	-5.68393	1.31636e-08	8.45032e-08	ENSG00000259953	AL138756.1	NA	CD4_old_pre
281.995	-2.09587	0.190336	-11.0114	3.36565e-28	4.56163e-27	ENSG00000197077	KIAA1671	NA	CD4_old_pre
75.193	-2.09472	0.430033	-4.87106	1.11001e-06	6.18849e-06	ENSG00000137218	FRS3	NA	CD4_old_pre
47.1554	-2.09325	0.667322	-3.1368	0.00170805	0.00668221	ENSG00000241458	RPL7P19	NA	CD4_old_pre
247.837	-2.08873	0.179784	-11.618	3.33936e-31	4.8085e-30	ENSG00000189060	H1F0	down4	CD4_old_pre
334.689	-2.08596	0.142599	-14.6281	1.85855e-48	3.71304e-47	ENSG00000135929	CYP27A1	down4	CD4_old_pre
52.1637	-2.08565	0.640854	-3.25449	0.00113596	0.00457447	ENSG00000118276	B4GALT6	NA	CD4_old_pre
88.5851	-2.0796	0.367421	-5.65999	1.51377e-08	9.67227e-08	ENSG00000241399	CD302	NA	CD4_old_pre
180.49	-2.07948	0.210953	-9.85757	6.35716e-23	7.47444e-22	ENSG00000142405	NLRP12	NA	CD4_old_pre
47.787	-2.0768	0.722137	-2.8759	0.00402872	0.0147599	ENSG00000214944	ARHGEF28	NA	CD4_old_pre
121.724	-2.04198	0.357136	-5.71765	1.08008e-08	6.96204e-08	ENSG00000167633	KIR3DL1	NA	CD4_old_pre
71.3362	-2.03529	0.540985	-3.76219	0.000168433	0.000761268	ENSG00000197467	COL13A1	NA	CD4_old_pre
265.223	-2.02899	0.199393	-10.1758	2.54173e-24	3.09298e-23	ENSG00000228314	CYP4F29P	NA	CD4_old_pre
2437.82	-2.01457	0.043751	-46.0462	0	0	ENSG00000203747	FCGR3A	NA	CD4_old_pre
306.503	-2.01146	0.154187	-13.0456	6.73516e-39	1.14159e-37	ENSG00000161929	SCIMP	down4	CD4_old_pre
123.644	-2.01083	0.278587	-7.21796	5.27746e-13	4.32054e-12	ENSG00000185339	TCN2	down4	CD4_old_pre
182.727	-2.00284	0.254393	-7.873	3.46228e-15	3.08829e-14	ENSG00000141622	RNF165	NA	CD4_old_pre
70.0565	-1.99815	0.545857	-3.66058	0.00025164	0.00111166	ENSG00000274588	DGKK	NA	CD4_old_pre
107.874	-1.99806	0.308644	-6.47365	9.5662e-11	7.03061e-10	ENSG00000253295	AC022217.2	NA	CD4_old_pre
104.045	-1.98666	0.381061	-5.21351	1.85304e-07	1.09909e-06	ENSG00000272282	LINC02084	NA	CD4_old_pre
70.8075	-1.98299	0.550687	-3.60094	0.000317067	0.00138203	ENSG00000174348	PODN	NA	CD4_old_pre
279.693	-1.97781	0.179622	-11.011	3.384e-28	4.58366e-27	ENSG00000174600	CMKLR1	down4	CD4_old_pre
241.045	-1.97274	0.189993	-10.3832	2.95617e-25	3.68949e-24	ENSG00000178537	SLC25A20	down4	CD4_old_pre
64.4441	-1.97022	0.506109	-3.89288	9.90629e-05	0.000460556	ENSG00000281026	N4BP2L2-IT2	NA	CD4_old_pre
105.464	-1.9698	0.311065	-6.33244	2.41318e-10	1.72834e-09	ENSG00000020181	ADGRA2	NA	CD4_old_pre
70.052	-1.96728	0.454299	-4.33038	1.48853e-05	7.52195e-05	ENSG00000187554	TLR5	NA	CD4_old_pre
98.5195	-1.95749	0.328916	-5.95134	2.65948e-09	1.78679e-08	ENSG00000136630	HLX	NA	CD4_old_pre
38.7334	-1.95578	0.751356	-2.603	0.00924129	0.0315864	ENSG00000188158	NHS	NA	CD4_old_pre
92.4909	-1.95555	0.362702	-5.39162	6.98264e-08	4.25797e-07	ENSG00000174130	TLR6	down4	CD4_old_pre
545.411	-1.94341	0.100038	-19.4268	4.58378e-84	1.40698e-82	ENSG00000104974	LILRA1	NA	CD4_old_pre
230.75	-1.94206	0.179923	-10.7938	3.68106e-27	4.83948e-26	ENSG00000164125	FAM198B	NA	CD4_old_pre
126.427	-1.93741	0.280709	-6.90185	5.13312e-12	3.99778e-11	ENSG00000175857	GAPT	down4	CD4_old_pre
65.9324	-1.93506	0.492697	-3.92748	8.58396e-05	0.000401721	ENSG00000145736	GTF2H2	NA	CD4_old_pre
87.3783	-1.93281	0.387702	-4.98531	6.18639e-07	3.51701e-06	ENSG00000185220	PGBD2	NA	CD4_old_pre
48.8946	-1.92847	0.628846	-3.06668	0.00216447	0.00832513	ENSG00000125863	MKKS	NA	CD4_old_pre
66.914	-1.92668	0.480227	-4.01202	6.02017e-05	0.00028651	ENSG00000170915	PAQR8	NA	CD4_old_pre
41.3733	-1.91202	0.716189	-2.66971	0.00759173	0.0264726	ENSG00000135407	AVIL	NA	CD4_old_pre
52.7676	-1.90752	0.581005	-3.28314	0.00102658	0.00416639	ENSG00000111846	GCNT2	NA	CD4_old_pre
101.969	-1.90548	0.371313	-5.13174	2.87071e-07	1.68221e-06	ENSG00000041353	RAB27B	NA	CD4_old_pre
126.744	-1.90296	0.269309	-7.06608	1.59375e-12	1.27477e-11	ENSG00000089169	RPH3A	NA	CD4_old_pre
2015.06	-1.90181	0.0409303	-46.4646	0	0	ENSG00000182578	CSF1R	down4	CD4_old_pre
716.985	-1.89265	0.0815065	-23.2209	2.80352e-119	1.06855e-117	ENSG00000177575	CD163	NA	CD4_old_pre
40.6871	-1.89212	0.731577	-2.58636	0.00969952	0.0329931	ENSG00000165682	CLEC1B	NA	CD4_old_pre
54.9449	-1.88619	0.57945	-3.25513	0.00113339	0.00456568	ENSG00000172728	FUT10	NA	CD4_old_pre
77.1586	-1.87844	0.422489	-4.44613	8.74305e-06	4.50112e-05	ENSG00000259436	AC010247.2	NA	CD4_old_pre
66.7919	-1.87827	0.493028	-3.80967	0.000139153	0.000635746	ENSG00000261468	AC096921.2	NA	CD4_old_pre
160.722	-1.86071	0.225139	-8.26474	1.40005e-16	1.32256e-15	ENSG00000226137	BAIAP2-DT	NA	CD4_old_pre
81.8964	-1.86011	0.392217	-4.74257	2.11025e-06	1.15074e-05	ENSG00000153208	MERTK	down4	CD4_old_pre
43.1872	-1.8592	0.687479	-2.70438	0.00684327	0.0241005	ENSG00000075223	SEMA3C	NA	CD4_old_pre
160.237	-1.85569	0.224585	-8.26272	1.42386e-16	1.3439e-15	ENSG00000157168	NRG1	NA	CD4_old_pre
51.9035	-1.84798	0.604129	-3.05891	0.00222142	0.00853069	ENSG00000107789	MINPP1	NA	CD4_old_pre
78.017	-1.84751	0.407772	-4.53075	5.87736e-06	3.08006e-05	ENSG00000180767	CHST13	down4	CD4_old_pre
479.5	-1.84633	0.118423	-15.591	8.3846e-55	1.86935e-53	ENSG00000002933	TMEM176A	NA	CD4_old_pre
42.7832	-1.84224	0.690644	-2.66742	0.00764354	0.0266236	ENSG00000280011	AL031595.2	NA	CD4_old_pre
87.9827	-1.83992	0.409969	-4.48795	7.19129e-06	3.73647e-05	ENSG00000113088	GZMK	NA	CD4_old_pre
153.83	-1.83887	0.229656	-8.00706	1.17481e-15	1.06746e-14	ENSG00000181631	P2RY13	NA	CD4_old_pre
209.36	-1.83558	0.192902	-9.51558	1.80709e-21	2.03202e-20	ENSG00000163393	SLC22A15	NA	CD4_old_pre
48.9368	-1.83551	0.639981	-2.86807	0.0041298	0.0150999	ENSG00000134061	CD180	down4	CD4_old_pre
74.1352	-1.83476	0.438897	-4.18038	2.91017e-05	0.000142715	ENSG00000253210	AC040970.1	NA	CD4_old_pre
41.338	-1.8329	0.738987	-2.48028	0.0131278	0.0432061	ENSG00000254634	SMG1P6	NA	CD4_old_pre
134.099	-1.83149	0.264016	-6.93704	4.00408e-12	3.13741e-11	ENSG00000166002	SMCO4	down4	CD4_old_pre
85.8299	-1.83102	0.373355	-4.90423	9.37955e-07	5.25332e-06	ENSG00000215458	AATBC	NA	CD4_old_pre
42.4737	-1.8292	0.695949	-2.62835	0.00858005	0.0295382	ENSG00000163521	GLB1L	NA	CD4_old_pre
359.264	-1.82808	0.131562	-13.8953	6.76566e-44	1.25128e-42	ENSG00000100504	PYGL	NA	CD4_old_pre
682.259	-1.8274	0.0844629	-21.6355	8.31975e-104	2.89882e-102	ENSG00000090376	IRAK3	down4	CD4_old_pre
77.3368	-1.82148	0.486172	-3.74658	0.000179263	0.000808213	ENSG00000176720	BOK	NA	CD4_old_pre
303.468	-1.81475	0.149172	-12.1655	4.74723e-34	7.27555e-33	ENSG00000092964	DPYSL2	NA	CD4_old_pre
274.667	-1.81456	0.15713	-11.5481	7.54409e-31	1.07851e-29	ENSG00000121858	TNFSF10	NA	CD4_old_pre
108.147	-1.8132	0.314707	-5.76154	8.33508e-09	5.39969e-08	ENSG00000205609	EIF3CL	NA	CD4_old_pre
77.3244	-1.81315	0.487644	-3.71819	0.000200652	0.000899467	ENSG00000171916	LGALS9C	down4	CD4_old_pre
48.9885	-1.81315	0.696062	-2.60486	0.00919109	0.0314295	ENSG00000073464	CLCN4	NA	CD4_old_pre
43.2034	-1.81314	0.694401	-2.61109	0.00902551	0.0309357	ENSG00000248810	LINC02432	NA	CD4_old_pre
48.4229	-1.81312	0.658864	-2.75189	0.00592528	0.0211289	ENSG00000145335	SNCA	NA	CD4_old_pre
41.6446	-1.808	0.71424	-2.53135	0.0113623	0.0380119	ENSG00000134222	PSRC1	NA	CD4_old_pre
196.933	-1.80737	0.192803	-9.37421	6.96927e-21	7.67144e-20	ENSG00000138119	MYOF	NA	CD4_old_pre
42.3541	-1.80218	0.731153	-2.46485	0.0137072	0.0448771	ENSG00000144476	ACKR3	NA	CD4_old_pre
43.8791	-1.79842	0.683414	-2.63152	0.00850041	0.0292942	ENSG00000130558	OLFM1	NA	CD4_old_pre
73.3726	-1.79318	0.428246	-4.18726	2.82339e-05	0.000138645	ENSG00000157827	FMNL2	NA	CD4_old_pre
86.7514	-1.79155	0.390224	-4.59109	4.4094e-06	2.33534e-05	ENSG00000146070	PLA2G7	down4	CD4_old_pre
75.8545	-1.78976	0.418766	-4.2739	1.92081e-05	9.59356e-05	ENSG00000173372	C1QA	NA	CD4_old_pre
379.954	-1.78567	0.132977	-13.4284	4.12225e-41	7.25066e-40	ENSG00000005020	SKAP2	NA	CD4_old_pre
1569.83	-1.78434	0.0547298	-32.6026	3.76181e-233	2.31583e-231	ENSG00000124491	F13A1	NA	CD4_old_pre
203.132	-1.77967	0.192944	-9.22373	2.86945e-20	3.09483e-19	ENSG00000187164	SHTN1	NA	CD4_old_pre
5529.54	-1.75856	0.019858	-88.5571	0	0	ENSG00000038427	VCAN	NA	CD4_old_pre
58.3628	-1.74956	0.531281	-3.29309	0.000990924	0.00403139	ENSG00000121297	TSHZ3	NA	CD4_old_pre
370.74	-1.7379	0.128026	-13.5745	5.67049e-42	1.01283e-40	ENSG00000184110	EIF3C	NA	CD4_old_pre
46.9371	-1.73689	0.642978	-2.70132	0.00690655	0.02429	ENSG00000273338	AC103591.3	NA	CD4_old_pre
166.754	-1.73237	0.262716	-6.59407	4.27916e-11	3.20513e-10	ENSG00000196139	AKR1C3	NA	CD4_old_pre
56.1374	-1.72796	0.551145	-3.13523	0.00171721	0.00671205	ENSG00000264229	RNU4ATAC	NA	CD4_old_pre
60.2845	-1.72599	0.51816	-3.331	0.000865341	0.00355213	ENSG00000133216	EPHB2	NA	CD4_old_pre
1264.51	-1.72341	0.054684	-31.5158	5.27887e-218	3.06063e-216	ENSG00000172243	CLEC7A	NA	CD4_old_pre
3624.79	-1.71665	0.0283264	-60.6025	0	0	ENSG00000165168	CYBB	NA	CD4_old_pre
59.4868	-1.71532	0.523931	-3.27394	0.00106058	0.00429564	ENSG00000261662	AL359752.1	NA	CD4_old_pre
52.238	-1.71496	0.596051	-2.87721	0.0040121	0.0147088	ENSG00000185527	PDE6G	NA	CD4_old_pre
344.967	-1.71035	0.138211	-12.3749	3.57265e-35	5.61278e-34	ENSG00000244482	LILRA6	NA	CD4_old_pre
251.269	-1.70602	0.215344	-7.92234	2.33089e-15	2.09274e-14	ENSG00000197057	DTHD1	NA	CD4_old_pre
54.5573	-1.70244	0.55759	-3.05322	0.002264	0.00868052	ENSG00000225101	OR52K3P	NA	CD4_old_pre
746.106	-1.70007	0.104521	-16.2654	1.73718e-59	4.06751e-58	ENSG00000133067	LGR6	NA	CD4_old_pre
859.667	-1.6973	0.073976	-22.9439	1.69612e-116	6.34336e-115	ENSG00000107798	LIPA	down4	CD4_old_pre
685.506	-1.69417	0.0859565	-19.7097	1.78106e-86	5.6083e-85	ENSG00000124766	SOX4	NA	CD4_old_pre
518.446	-1.69125	0.108816	-15.5423	1.79387e-54	3.97518e-53	ENSG00000145416	MARCHF1	NA	CD4_old_pre
2990.34	-1.69026	0.0298058	-56.709	0	0	ENSG00000131042	LILRB2	down4	CD4_old_pre
360.917	-1.68901	0.131549	-12.8394	9.85902e-38	1.62459e-36	ENSG00000134955	SLC37A2	down4	CD4_old_pre
43.8568	-1.68726	0.673676	-2.50456	0.0122604	0.0406072	ENSG00000044459	CNTLN	NA	CD4_old_pre
316.47	-1.68277	0.143463	-11.7296	8.98377e-32	1.30823e-30	ENSG00000171115	GIMAP8	NA	CD4_old_pre
476.561	-1.67608	0.114675	-14.6159	2.22237e-48	4.43179e-47	ENSG00000142512	SIGLEC10	down4	CD4_old_pre
47.8718	-1.67459	0.642863	-2.6049	0.00919014	0.0314295	ENSG00000187098	MITF	NA	CD4_old_pre
216.653	-1.67401	0.18657	-8.97254	2.89762e-19	3.02113e-18	ENSG00000123405	NFE2	NA	CD4_old_pre
485.734	-1.67381	0.110534	-15.143	8.42309e-52	1.78186e-50	ENSG00000128383	APOBEC3A	down4	CD4_old_pre
208.688	-1.67356	0.194831	-8.5898	8.71192e-18	8.66684e-17	ENSG00000116273	PHF13	NA	CD4_old_pre
414.674	-1.67315	0.131358	-12.7373	3.66703e-37	5.97965e-36	ENSG00000135052	GOLM1	NA	CD4_old_pre
227.94	-1.67079	0.178222	-9.37476	6.93315e-21	7.63552e-20	ENSG00000120318	ARAP3	NA	CD4_old_pre
73.3164	-1.66854	0.4324	-3.85879	0.000113951	0.000526201	ENSG00000226321	CROCC2	down4	CD4_old_pre
397.411	-1.66599	0.129402	-12.8746	6.2577e-38	1.0374e-36	ENSG00000185432	METTL7A	down4	CD4_old_pre
154.391	-1.66103	0.234796	-7.07436	1.50137e-12	1.20175e-11	ENSG00000128872	TMOD2	NA	CD4_old_pre
149.147	-1.6606	0.239156	-6.94357	3.82302e-12	3.00198e-11	ENSG00000159713	TPPP3	NA	CD4_old_pre
134.961	-1.65858	0.386159	-4.29507	1.74641e-05	8.74641e-05	ENSG00000187699	C2orf88	NA	CD4_old_pre
61.4066	-1.65547	0.511764	-3.23484	0.00121712	0.0048765	ENSG00000138175	ARL3	NA	CD4_old_pre
119.08	-1.65458	0.283344	-5.83946	5.23692e-09	3.44325e-08	ENSG00000261222	AC064805.1	NA	CD4_old_pre
231.155	-1.64788	0.174252	-9.45689	3.17237e-21	3.53461e-20	ENSG00000139132	FGD4	NA	CD4_old_pre
76.2709	-1.64575	0.428607	-3.83976	0.000123153	0.000566305	ENSG00000283633	AP000547.3	NA	CD4_old_pre
68.8304	-1.64472	0.450507	-3.65083	0.000261395	0.00115081	ENSG00000100767	PAPLN	NA	CD4_old_pre
581.587	-1.64385	0.123728	-13.286	2.79085e-40	4.8123e-39	ENSG00000181104	F2R	NA	CD4_old_pre
71.2763	-1.6405	0.441163	-3.71857	0.000200354	0.000898315	ENSG00000205133	TRIQK	NA	CD4_old_pre
138.089	-1.63942	0.253675	-6.46268	1.02865e-10	7.54733e-10	ENSG00000150540	HNMT	NA	CD4_old_pre
413.696	-1.63448	0.124686	-13.1087	2.93413e-39	5.00423e-38	ENSG00000133835	HSD17B4	NA	CD4_old_pre
136.369	-1.63019	0.258676	-6.30207	2.93704e-10	2.09327e-09	ENSG00000262202	AC007952.4	NA	CD4_old_pre
55.0727	-1.62943	0.566444	-2.87659	0.00401994	0.0147319	ENSG00000240356	RPL23AP7	NA	CD4_old_pre
1180.04	-1.6241	0.0618418	-26.2622	5.18898e-152	2.33995e-150	ENSG00000104972	LILRB1	NA	CD4_old_pre
71.2416	-1.6219	0.44253	-3.66507	0.000247273	0.00109369	ENSG00000128805	ARHGAP22	NA	CD4_old_pre
257.414	-1.62041	0.20525	-7.89479	2.90799e-15	2.60235e-14	ENSG00000113721	PDGFRB	NA	CD4_old_pre
61.3286	-1.6204	0.535367	-3.0267	0.00247238	0.00940381	ENSG00000182742	HOXB4	NA	CD4_old_pre
697.355	-1.61834	0.0976864	-16.5667	1.21347e-61	2.90332e-60	ENSG00000135362	PRR5L	NA	CD4_old_pre
70.703	-1.61638	0.446345	-3.62136	0.000293058	0.00128248	ENSG00000183474	GTF2H2C	down4	CD4_old_pre
193.006	-1.61317	0.197134	-8.1831	2.76637e-16	2.57556e-15	ENSG00000183023	SLC8A1	NA	CD4_old_pre
80.0294	-1.61305	0.426125	-3.7854	0.00015346	0.000697041	ENSG00000186281	GPAT2	down4	CD4_old_pre
648.183	-1.6116	0.0855829	-18.8309	4.2156e-79	1.24514e-77	ENSG00000172322	CLEC12A	NA	CD4_old_pre
1673.87	-1.60973	0.0432238	-37.2417	1.44509e-303	1.09968e-301	ENSG00000198502	HLA-DRB5	NA	CD4_old_pre
359.941	-1.60963	0.127956	-12.5796	2.73543e-36	4.37588e-35	ENSG00000165097	KDM1B	NA	CD4_old_pre
87.6097	-1.60918	0.37786	-4.25866	2.05658e-05	0.00010239	ENSG00000171049	FPR2	down4	CD4_old_pre
56.8799	-1.60669	0.576259	-2.78815	0.00530103	0.0190611	ENSG00000117461	PIK3R3	NA	CD4_old_pre
112.128	-1.60082	0.297997	-5.37192	7.79026e-08	4.73465e-07	ENSG00000116990	MYCL	down4	CD4_old_pre
47.0924	-1.59943	0.648685	-2.46564	0.0136768	0.0447971	ENSG00000154447	SH3RF1	NA	CD4_old_pre
61.095	-1.59941	0.546275	-2.92786	0.00341307	0.0126417	ENSG00000181215	C4orf50	NA	CD4_old_pre
57.8636	-1.59926	0.54701	-2.92363	0.00345971	0.0128079	ENSG00000141219	C17orf80	NA	CD4_old_pre
62.6649	-1.59728	0.491935	-3.24694	0.00116653	0.00468665	ENSG00000213386	AC022217.1	NA	CD4_old_pre
83.7155	-1.5943	0.389594	-4.09221	4.27273e-05	0.000206167	ENSG00000284690	CD300H	NA	CD4_old_pre
73.2649	-1.59368	0.458254	-3.47771	0.000505708	0.00213506	ENSG00000154655	L3MBTL4	NA	CD4_old_pre
80.5269	-1.59257	0.394745	-4.03442	5.47377e-05	0.000261467	ENSG00000165548	TMEM63C	NA	CD4_old_pre
483.034	-1.59053	0.112425	-14.1476	1.93311e-45	3.6808e-44	ENSG00000187116	LILRA5	down4	CD4_old_pre
160.555	-1.58856	0.221623	-7.16786	7.61816e-13	6.19057e-12	ENSG00000250138	AC139495.3	NA	CD4_old_pre
92.9029	-1.58695	0.339592	-4.6731	2.96687e-06	1.59602e-05	ENSG00000180061	TMEM150B	NA	CD4_old_pre
330.042	-1.58695	0.138873	-11.4273	3.05405e-30	4.32101e-29	ENSG00000173083	HPSE	NA	CD4_old_pre
121.422	-1.58691	0.281294	-5.64146	1.68617e-08	1.07487e-07	ENSG00000159714	ZDHHC1	down4	CD4_old_pre
166.201	-1.58442	0.224895	-7.04514	1.85279e-12	1.47604e-11	ENSG00000114450	GNB4	NA	CD4_old_pre
300.915	-1.57796	0.149058	-10.5862	3.45224e-26	4.43489e-25	ENSG00000102524	TNFSF13B	NA	CD4_old_pre
49.5828	-1.5751	0.61288	-2.57	0.0101698	0.0344165	ENSG00000280194	AD000864.1	NA	CD4_old_pre
1180.85	-1.57475	0.0819827	-19.2083	3.1554e-82	9.53846e-81	ENSG00000181036	FCRL6	NA	CD4_old_pre
131.741	-1.57294	0.258401	-6.08721	1.14899e-09	7.88636e-09	ENSG00000186205	MARC1	NA	CD4_old_pre
162.685	-1.57277	0.235156	-6.68819	2.25952e-11	1.71052e-10	ENSG00000157107	FCHO2	NA	CD4_old_pre
944.277	-1.57198	0.0695241	-22.6105	3.41517e-113	1.26217e-111	ENSG00000168461	RAB31	NA	CD4_old_pre
70.3294	-1.57117	0.463647	-3.38873	0.000702175	0.0029129	ENSG00000189233	NUGGC	NA	CD4_old_pre
682.365	-1.56982	0.086447	-18.1593	1.08432e-73	3.03888e-72	ENSG00000114013	CD86	down4	CD4_old_pre
191.519	-1.56843	0.226421	-6.92705	4.29717e-12	3.36226e-11	ENSG00000198756	COLGALT2	NA	CD4_old_pre
146.743	-1.56837	0.2951	-5.31471	1.06828e-07	6.43731e-07	ENSG00000173068	BNC2	NA	CD4_old_pre
879.044	-1.56221	0.0722865	-21.6113	1.40493e-103	4.87961e-102	ENSG00000196730	DAPK1	down4	CD4_old_pre
60.2864	-1.56045	0.511492	-3.05079	0.0022824	0.0087419	ENSG00000104375	STK3	NA	CD4_old_pre
335.555	-1.5596	0.146613	-10.6376	1.99265e-26	2.56888e-25	ENSG00000196975	ANXA4	NA	CD4_old_pre
85.3225	-1.55873	0.376356	-4.14164	3.44824e-05	0.000167825	ENSG00000166527	CLEC4D	down4	CD4_old_pre
136.696	-1.5573	0.310731	-5.01175	5.39384e-07	3.07682e-06	ENSG00000162383	SLC1A7	NA	CD4_old_pre
233.39	-1.55505	0.214809	-7.23924	4.51213e-13	3.70367e-12	ENSG00000173930	SLCO4C1	NA	CD4_old_pre
115.724	-1.55207	0.295271	-5.25643	1.46876e-07	8.77573e-07	ENSG00000197779	ZNF81	NA	CD4_old_pre
100.199	-1.55002	0.379301	-4.08653	4.37877e-05	0.000211005	ENSG00000176049	JAKMIP2	NA	CD4_old_pre
687.581	-1.54703	0.0905914	-17.077	2.20155e-65	5.47043e-64	ENSG00000166272	WBP1L	down4	CD4_old_pre
16646.2	-1.54481	0.0105797	-146.017	0	0	ENSG00000120738	EGR1	NA	CD4_old_pre
55.6255	-1.54473	0.552222	-2.79731	0.00515304	0.0185716	ENSG00000238113	LINC01410	NA	CD4_old_pre
751.377	-1.54353	0.0811953	-19.0102	1.40541e-80	4.2078e-79	ENSG00000128604	IRF5	NA	CD4_old_pre
72.512	-1.54205	0.447153	-3.4486	0.000563507	0.00236586	ENSG00000273018	FAM106A	NA	CD4_old_pre
55.6321	-1.54106	0.547727	-2.81355	0.00489972	0.0177052	ENSG00000152422	XRCC4	NA	CD4_old_pre
54.5258	-1.54093	0.560924	-2.74713	0.00601195	0.0214181	ENSG00000188282	RUFY4	NA	CD4_old_pre
346.298	-1.54012	0.133779	-11.5124	1.14221e-30	1.6255e-29	ENSG00000224397	SMIM25	down4	CD4_old_pre
213.933	-1.53887	0.180988	-8.50259	1.85406e-17	1.81238e-16	ENSG00000146592	CREB5	NA	CD4_old_pre
810.093	-1.53862	0.0786256	-19.569	2.84198e-85	8.82222e-84	ENSG00000182022	CHST15	down4	CD4_old_pre
62.3262	-1.53795	0.515595	-2.98287	0.00285555	0.0107493	ENSG00000127954	STEAP4	down4	CD4_old_pre
129.995	-1.528	0.268903	-5.68235	1.32853e-08	8.52594e-08	ENSG00000154874	CCDC144B	NA	CD4_old_pre
376.315	-1.52769	0.123915	-12.3286	6.35787e-35	9.93859e-34	ENSG00000140090	SLC24A4	NA	CD4_old_pre
472.683	-1.52702	0.115322	-13.2414	5.06099e-40	8.71301e-39	ENSG00000133574	GIMAP4	NA	CD4_old_pre
174.585	-1.52502	0.208001	-7.33177	2.27136e-13	1.89059e-12	ENSG00000139970	RTN1	NA	CD4_old_pre
77.3468	-1.52462	0.449317	-3.39319	0.000690828	0.00287072	ENSG00000092758	COL9A3	NA	CD4_old_pre
76.9336	-1.52303	0.417616	-3.64697	0.000265348	0.00116657	ENSG00000200169	RNU5D-1	NA	CD4_old_pre
313.002	-1.52125	0.148718	-10.2291	1.46853e-24	1.796e-23	ENSG00000138172	CALHM2	NA	CD4_old_pre
252.68	-1.51911	0.169383	-8.96854	3.00481e-19	3.12992e-18	ENSG00000263934	SNORD3A	NA	CD4_old_pre
166	-1.5146	0.267584	-5.66027	1.51134e-08	9.65955e-08	ENSG00000007350	TKTL1	down4	CD4_old_pre
371.716	-1.51452	0.12916	-11.7259	9.39005e-32	1.36558e-30	ENSG00000135363	LMO2	NA	CD4_old_pre
53.6387	-1.51056	0.571004	-2.64545	0.00815831	0.0282238	ENSG00000247903	AC024896.1	NA	CD4_old_pre
631.804	-1.50949	0.0908487	-16.6155	5.38596e-62	1.29428e-60	ENSG00000112303	VNN2	NA	CD4_old_pre
361.82	-1.5083	0.129563	-11.6415	2.53578e-31	3.66585e-30	ENSG00000255274	SMIM35	NA	CD4_old_pre
161.668	-1.50592	0.222648	-6.76368	1.34533e-11	1.02661e-10	ENSG00000179921	GPBAR1	NA	CD4_old_pre
103.292	-1.50533	0.324311	-4.64162	3.45689e-06	1.84693e-05	ENSG00000157657	ZNF618	NA	CD4_old_pre
178.544	-1.50452	0.211926	-7.09926	1.25426e-12	1.00911e-11	ENSG00000130150	MOSPD2	NA	CD4_old_pre
1984.02	-1.50451	0.0418286	-35.9685	2.60195e-283	1.8103e-281	ENSG00000101336	HCK	down4	CD4_old_pre
505.409	-1.50323	0.132842	-11.3159	1.09421e-29	1.53526e-28	ENSG00000100427	MLC1	NA	CD4_old_pre
11658.4	-1.5011	0.0133887	-112.117	0	0	ENSG00000136826	KLF4	down4	CD4_old_pre
72.1594	-1.49971	0.438538	-3.4198	0.000626667	0.00261701	ENSG00000228305	AC016734.1	NA	CD4_old_pre
841.797	-1.49846	0.0724575	-20.6805	5.19207e-95	1.7267e-93	ENSG00000188906	LRRK2	NA	CD4_old_pre
130.479	-1.49724	0.274019	-5.46399	4.65551e-08	2.87409e-07	ENSG00000168995	SIGLEC7	down4	CD4_old_pre
1870.74	-1.49606	0.0490255	-30.516	1.59666e-204	8.83648e-203	ENSG00000155629	PIK3AP1	down4	CD4_old_pre
2894.5	-1.49482	0.0332377	-44.9735	0	0	ENSG00000261371	PECAM1	down4	CD4_old_pre
200.54	-1.49434	0.199993	-7.47198	7.89995e-14	6.68734e-13	ENSG00000116237	ICMT	NA	CD4_old_pre
126.103	-1.49433	0.291742	-5.1221	3.02157e-07	1.76683e-06	ENSG00000228278	ORM2	NA	CD4_old_pre
187.03	-1.49417	0.203986	-7.3249	2.39082e-13	1.98775e-12	ENSG00000115828	QPCT	NA	CD4_old_pre
629.198	-1.49404	0.0901466	-16.5734	1.08516e-61	2.60201e-60	ENSG00000239998	LILRA2	NA	CD4_old_pre
731.356	-1.49	0.085478	-17.4314	4.76459e-68	1.23429e-66	ENSG00000010671	BTK	NA	CD4_old_pre
201.022	-1.48901	0.19304	-7.71347	1.22444e-14	1.07297e-13	ENSG00000167850	CD300C	NA	CD4_old_pre
254.716	-1.48699	0.178502	-8.33038	8.05811e-17	7.70177e-16	ENSG00000145246	ATP10D	NA	CD4_old_pre
671.364	-1.48491	0.0972133	-15.2747	1.12684e-52	2.42831e-51	ENSG00000081189	MEF2C	NA	CD4_old_pre
100.337	-1.4849	0.329192	-4.51075	6.45978e-06	3.37319e-05	ENSG00000179152	TCAIM	NA	CD4_old_pre
674.882	-1.47973	0.0850627	-17.3957	8.88894e-68	2.29458e-66	ENSG00000121691	CAT	NA	CD4_old_pre
1210.12	-1.47961	0.0556872	-26.5701	1.50504e-155	6.87174e-154	ENSG00000110077	MS4A6A	NA	CD4_old_pre
3162.32	-1.47943	0.0305175	-48.4782	0	0	ENSG00000170458	CD14	down4	CD4_old_pre
106.556	-1.47827	0.330565	-4.47195	7.75095e-06	4.01015e-05	ENSG00000143801	PSEN2	NA	CD4_old_pre
823.012	-1.47814	0.0754637	-19.5874	1.98127e-85	6.15908e-84	ENSG00000110090	CPT1A	down4	CD4_old_pre
326.148	-1.47775	0.142465	-10.3727	3.30027e-25	4.11427e-24	ENSG00000151948	GLT1D1	NA	CD4_old_pre
59.8471	-1.47729	0.511765	-2.88665	0.00389365	0.0142961	ENSG00000163154	TNFAIP8L2	NA	CD4_old_pre
64.1301	-1.47574	0.481294	-3.0662	0.00216797	0.00833436	ENSG00000182108	DEXI	NA	CD4_old_pre
61.7003	-1.47538	0.517161	-2.85285	0.00433286	0.015787	ENSG00000109814	UGDH	NA	CD4_old_pre
832.951	-1.47498	0.0745866	-19.7754	4.85043e-87	1.53838e-85	ENSG00000135709	KIAA0513	down4	CD4_old_pre
295.556	-1.47393	0.151268	-9.74379	1.96098e-22	2.26671e-21	ENSG00000123643	SLC36A1	NA	CD4_old_pre
738.756	-1.47187	0.0930536	-15.8175	2.35852e-56	5.34533e-55	ENSG00000175040	CHST2	down4	CD4_old_pre
1055.33	-1.4695	0.0802998	-18.3001	8.25906e-75	2.34767e-73	ENSG00000115607	IL18RAP	NA	CD4_old_pre
144.939	-1.46864	0.242137	-6.06533	1.31684e-09	9.00744e-09	ENSG00000161955	TNFSF13	NA	CD4_old_pre
139.928	-1.46783	0.24704	-5.94164	2.82177e-09	1.89003e-08	ENSG00000197965	MPZL1	NA	CD4_old_pre
191.155	-1.46413	0.266743	-5.48893	4.04381e-08	2.50847e-07	ENSG00000104970	KIR3DX1	NA	CD4_old_pre
226.14	-1.4625	0.17976	-8.13586	4.09013e-16	3.77429e-15	ENSG00000153823	PID1	NA	CD4_old_pre
174.961	-1.4603	0.20797	-7.0217	2.1918e-12	1.74421e-11	ENSG00000153885	KCTD15	NA	CD4_old_pre
76.451	-1.45966	0.447318	-3.26315	0.00110181	0.004447	ENSG00000256069	A2MP1	NA	CD4_old_pre
387.008	-1.45857	0.124918	-11.6761	1.68768e-31	2.44786e-30	ENSG00000255197	AC090559.1	down4	CD4_old_pre
382.448	-1.45702	0.136814	-10.6496	1.75024e-26	2.26302e-25	ENSG00000185278	ZBTB37	NA	CD4_old_pre
471.057	-1.45473	0.111045	-13.1004	3.27593e-39	5.58284e-38	ENSG00000165959	CLMN	down4	CD4_old_pre
11213	-1.45331	0.0131924	-110.163	0	0	ENSG00000163131	CTSS	NA	CD4_old_pre
113.47	-1.45238	0.285893	-5.08015	3.77137e-07	2.1866e-06	ENSG00000166145	SPINT1	NA	CD4_old_pre
70.1567	-1.45174	0.44202	-3.28433	0.00102225	0.00415111	ENSG00000125510	OPRL1	NA	CD4_old_pre
446.468	-1.45137	0.111546	-13.0114	1.05411e-38	1.77844e-37	ENSG00000166927	MS4A7	NA	CD4_old_pre
1116.49	-1.44752	0.0592329	-24.4378	6.78363e-132	2.78408e-130	ENSG00000106780	MEGF9	NA	CD4_old_pre
83.1696	-1.44567	0.410042	-3.52565	0.00042244	0.00180683	ENSG00000206127	GOLGA8O	NA	CD4_old_pre
2533.59	-1.44562	0.0525676	-27.5002	1.74441e-166	8.42083e-165	ENSG00000137441	FGFBP2	NA	CD4_old_pre
256.425	-1.44425	0.169441	-8.52359	1.54683e-17	1.51883e-16	ENSG00000088827	SIGLEC1	NA	CD4_old_pre
4676.57	-1.44372	0.0214526	-67.2984	0	0	ENSG00000123384	LRP1	NA	CD4_old_pre
127.698	-1.44252	0.267656	-5.38946	7.06707e-08	4.30706e-07	ENSG00000162444	RBP7	NA	CD4_old_pre
149.932	-1.44006	0.235758	-6.10821	1.00757e-09	6.96151e-09	ENSG00000233392	AC104809.2	down4	CD4_old_pre
54.9947	-1.43539	0.556595	-2.57887	0.00991228	0.0336333	ENSG00000171812	COL8A2	NA	CD4_old_pre
91.0573	-1.4345	0.35171	-4.07864	4.52996e-05	0.000218003	ENSG00000076356	PLXNA2	NA	CD4_old_pre
1823.15	-1.43363	0.0529851	-27.0573	3.13368e-161	1.47377e-159	ENSG00000167851	CD300A	down4	CD4_old_pre
131.32	-1.43118	0.261247	-5.47829	4.29462e-08	2.65953e-07	ENSG00000157240	FZD1	NA	CD4_old_pre
2328.07	-1.43018	0.0362517	-39.4513	0	0	ENSG00000120708	TGFBI	down4	CD4_old_pre
69.9958	-1.4291	0.500132	-2.85744	0.00427079	0.0155764	ENSG00000145284	SCD5	NA	CD4_old_pre
1496.75	-1.42522	0.0506263	-28.1517	2.28198e-174	1.13149e-172	ENSG00000135677	GNS	down4	CD4_old_pre
157.984	-1.42471	0.231143	-6.16378	7.10295e-10	4.94028e-09	ENSG00000138413	IDH1	NA	CD4_old_pre
218.677	-1.42404	0.202136	-7.04495	1.85531e-12	1.47751e-11	ENSG00000265185	SNORD3B-1	NA	CD4_old_pre
190.194	-1.42353	0.197739	-7.19901	6.06516e-13	4.95615e-12	ENSG00000087253	LPCAT2	NA	CD4_old_pre
79.2506	-1.42153	0.398383	-3.56826	0.000359356	0.00155492	ENSG00000058866	DGKG	NA	CD4_old_pre
1429.78	-1.42135	0.0511487	-27.7885	5.96814e-170	2.91959e-168	ENSG00000235568	NFAM1	down4	CD4_old_pre
59.224	-1.42121	0.521348	-2.72603	0.00641016	0.0227138	ENSG00000225434	LINC01504	NA	CD4_old_pre
147.57	-1.41938	0.235072	-6.03807	1.55968e-09	1.06254e-08	ENSG00000107954	NEURL1	NA	CD4_old_pre
65.7522	-1.41886	0.500212	-2.83652	0.00456077	0.0165679	ENSG00000141404	GNAL	NA	CD4_old_pre
134.706	-1.41865	0.250337	-5.66699	1.45328e-08	9.30203e-08	ENSG00000167995	BEST1	NA	CD4_old_pre
846.297	-1.41752	0.0943063	-15.031	4.60021e-51	9.58348e-50	ENSG00000159618	ADGRG5	NA	CD4_old_pre
293.646	-1.4151	0.148852	-9.50678	1.96658e-21	2.20683e-20	ENSG00000140749	IGSF6	NA	CD4_old_pre
296.393	-1.41435	0.157311	-8.9908	2.45441e-19	2.56146e-18	ENSG00000140265	ZSCAN29	NA	CD4_old_pre
171.972	-1.41407	0.213895	-6.61107	3.81556e-11	2.86082e-10	ENSG00000273033	LINC02035	NA	CD4_old_pre
406.395	-1.41302	0.132544	-10.6608	1.55297e-26	2.01034e-25	ENSG00000177409	SAMD9L	NA	CD4_old_pre
319.451	-1.4124	0.143643	-9.83272	8.13931e-23	9.52891e-22	ENSG00000181481	RNF135	down4	CD4_old_pre
520.286	-1.41204	0.101096	-13.9674	2.46514e-44	4.59795e-43	ENSG00000103313	MEFV	down4	CD4_old_pre
340.008	-1.41182	0.135469	-10.4217	1.97449e-25	2.4784e-24	ENSG00000109743	BST1	NA	CD4_old_pre
89.1079	-1.41122	0.368979	-3.82465	0.000130958	0.000600686	ENSG00000175294	CATSPER1	NA	CD4_old_pre
84.3808	-1.41094	0.377629	-3.7363	0.00018675	0.000840068	ENSG00000008394	MGST1	NA	CD4_old_pre
3615.48	-1.41016	0.0277171	-50.877	0	0	ENSG00000197629	MPEG1	down4	CD4_old_pre
170.643	-1.40873	0.21429	-6.57395	4.89982e-11	3.65502e-10	ENSG00000169026	SLC49A3	NA	CD4_old_pre
10350	-1.40713	0.0139364	-100.968	0	0	ENSG00000085265	FCN1	NA	CD4_old_pre
106.202	-1.40404	0.313785	-4.47454	7.65749e-06	3.96554e-05	ENSG00000155957	TMBIM4	NA	CD4_old_pre
520.575	-1.4015	0.11392	-12.3025	8.78309e-35	1.36809e-33	ENSG00000152804	HHEX	NA	CD4_old_pre
87.1826	-1.40081	0.367059	-3.81632	0.000135459	0.000620032	ENSG00000085871	MGST2	down4	CD4_old_pre
356.363	-1.40049	0.177673	-7.88241	3.21121e-15	2.86784e-14	ENSG00000099725	PRKY	NA	CD4_old_pre
236.007	-1.39622	0.183223	-7.62033	2.53019e-14	2.19263e-13	ENSG00000066455	GOLGA5	NA	CD4_old_pre
1671.65	-1.39559	0.0481672	-28.9739	1.40369e-184	7.32459e-183	ENSG00000136250	AOAH	NA	CD4_old_pre
241.114	-1.39347	0.173653	-8.02444	1.01993e-15	9.28655e-15	ENSG00000129450	SIGLEC9	down4	CD4_old_pre
1201.51	-1.39323	0.0595283	-23.4045	3.84962e-121	1.48274e-119	ENSG00000162704	ARPC5	down4	CD4_old_pre
361.071	-1.39175	0.139719	-9.96105	2.25657e-23	2.68195e-22	ENSG00000147394	ZNF185	NA	CD4_old_pre
81.1679	-1.38675	0.409179	-3.38911	0.000701192	0.00290938	ENSG00000187210	GCNT1	NA	CD4_old_pre
612.296	-1.38552	0.0914386	-15.1525	7.29328e-52	1.54434e-50	ENSG00000006534	ALDH3B1	down4	CD4_old_pre
99.2888	-1.38531	0.33285	-4.16196	3.15532e-05	0.000154288	ENSG00000278743	AC087239.1	NA	CD4_old_pre
425.482	-1.38389	0.157648	-8.77835	1.65887e-18	1.68626e-17	ENSG00000171596	NMUR1	NA	CD4_old_pre
178.697	-1.38384	0.259642	-5.32981	9.83159e-08	5.9407e-07	ENSG00000189430	NCR1	down4	CD4_old_pre
920.167	-1.38295	0.0890254	-15.5343	2.0335e-54	4.50163e-53	ENSG00000163508	EOMES	NA	CD4_old_pre
2559.08	-1.37912	0.0342232	-40.2978	0	0	ENSG00000116701	NCF2	NA	CD4_old_pre
630.41	-1.37006	0.0950186	-14.4189	3.93579e-47	7.7015e-46	ENSG00000083444	PLOD1	NA	CD4_old_pre
136.947	-1.36996	0.297046	-4.61193	3.98952e-06	2.12168e-05	ENSG00000143184	XCL1	NA	CD4_old_pre
80.3658	-1.36939	0.390521	-3.50657	0.000453919	0.00193109	ENSG00000116729	WLS	NA	CD4_old_pre
4411.66	-1.36933	0.0235941	-58.0369	0	0	ENSG00000197249	SERPINA1	NA	CD4_old_pre
336.044	-1.36903	0.137063	-9.98827	1.71555e-23	2.0467e-22	ENSG00000074964	ARHGEF10L	NA	CD4_old_pre
159.036	-1.36867	0.274705	-4.98231	6.28294e-07	3.56913e-06	ENSG00000125498	KIR2DL1	NA	CD4_old_pre
362.084	-1.36834	0.130029	-10.5234	6.73959e-26	8.59749e-25	ENSG00000185880	TRIM69	NA	CD4_old_pre
626.659	-1.36788	0.0887717	-15.409	1.42394e-53	3.10827e-52	ENSG00000147459	DOCK5	NA	CD4_old_pre
60.1178	-1.36705	0.512138	-2.6693	0.00760085	0.0265002	ENSG00000180549	FUT7	NA	CD4_old_pre
74.6933	-1.36611	0.42163	-3.24006	0.00119504	0.00479502	ENSG00000146373	RNF217	NA	CD4_old_pre
64.6031	-1.36253	0.540027	-2.52308	0.0116331	0.0387935	ENSG00000170624	SGCD	NA	CD4_old_pre
5138.14	-1.3621	0.0367584	-37.0554	1.46892e-300	1.10629e-298	ENSG00000180644	PRF1	NA	CD4_old_pre
566.515	-1.36171	0.0983422	-13.8466	1.33349e-43	2.45794e-42	ENSG00000186074	CD300LF	down4	CD4_old_pre
105.58	-1.36149	0.317153	-4.29286	1.76388e-05	8.83189e-05	ENSG00000177383	MAGEF1	NA	CD4_old_pre
232.361	-1.36041	0.177027	-7.68473	1.5332e-14	1.33871e-13	ENSG00000241163	LINC00877	down4	CD4_old_pre
1310.69	-1.35876	0.0590409	-23.0139	3.38262e-117	1.27159e-115	ENSG00000086730	LAT2	down4	CD4_old_pre
642.562	-1.35769	0.089062	-15.2444	1.79476e-52	3.85249e-51	ENSG00000144118	RALB	NA	CD4_old_pre
858.412	-1.35677	0.0697656	-19.4476	3.0527e-84	9.40969e-83	ENSG00000204577	LILRB3	down4	CD4_old_pre
1162.53	-1.35519	0.0575434	-23.5507	1.2352e-122	4.81683e-121	ENSG00000121316	PLBD1	NA	CD4_old_pre
79.4869	-1.35301	0.395502	-3.42099	0.000623931	0.00260607	ENSG00000135678	CPM	NA	CD4_old_pre
642.452	-1.34625	0.0861356	-15.6295	4.585e-55	1.0264e-53	ENSG00000171777	RASGRP4	NA	CD4_old_pre
460.217	-1.3424	0.112147	-11.97	5.1025e-33	7.6332e-32	ENSG00000112799	LY86	NA	CD4_old_pre
1251.71	-1.34215	0.0563159	-23.8325	1.53798e-125	6.0732e-124	ENSG00000107551	RASSF4	NA	CD4_old_pre
1671.83	-1.34079	0.0459578	-29.1745	4.08665e-187	2.14265e-185	ENSG00000155465	SLC7A7	NA	CD4_old_pre
208.429	-1.33953	0.195004	-6.86926	6.45362e-12	4.99779e-11	ENSG00000132530	XAF1	NA	CD4_old_pre
58.0283	-1.33925	0.531012	-2.52207	0.0116666	0.0388758	ENSG00000149131	SERPING1	NA	CD4_old_pre
74.9553	-1.33869	0.424922	-3.15044	0.00163026	0.00639729	ENSG00000276345	AC004556.1	down4	CD4_old_pre
211.244	-1.33713	0.186152	-7.183	6.81981e-13	5.55831e-12	ENSG00000177125	ZBTB34	NA	CD4_old_pre
607.429	-1.33684	0.0906244	-14.7514	3.0122e-49	6.0509e-48	ENSG00000148926	ADM	NA	CD4_old_pre
115.223	-1.33491	0.309484	-4.31335	1.60799e-05	8.08831e-05	ENSG00000237513	AC007384.1	NA	CD4_old_pre
170.857	-1.33397	0.212057	-6.29062	3.16203e-10	2.25143e-09	ENSG00000135838	NPL	NA	CD4_old_pre
916.165	-1.33357	0.0689008	-19.3549	1.85271e-83	5.65514e-82	ENSG00000137752	CASP1	NA	CD4_old_pre
327.528	-1.32967	0.157919	-8.41992	3.76756e-17	3.63424e-16	ENSG00000122986	HVCN1	NA	CD4_old_pre
174.441	-1.32965	0.280631	-4.73806	2.15775e-06	1.17547e-05	ENSG00000143185	XCL2	NA	CD4_old_pre
62.8956	-1.32962	0.490759	-2.70931	0.00674227	0.0237677	ENSG00000134986	NREP	NA	CD4_old_pre
195.056	-1.32915	0.229211	-5.79881	6.67878e-09	4.35502e-08	ENSG00000013016	EHD3	NA	CD4_old_pre
89.9501	-1.32823	0.381946	-3.47752	0.000506071	0.00213618	ENSG00000169994	MYO7B	NA	CD4_old_pre
133.365	-1.32744	0.328358	-4.04268	5.28446e-05	0.000252759	ENSG00000245648	AC022075.1	NA	CD4_old_pre
63.5883	-1.32735	0.483856	-2.74328	0.00608287	0.0216311	ENSG00000148450	MSRB2	NA	CD4_old_pre
724.042	-1.32505	0.109798	-12.0681	1.55684e-33	2.35959e-32	ENSG00000187118	CMC1	NA	CD4_old_pre
147.538	-1.32245	0.262181	-5.04403	4.5582e-07	2.61375e-06	ENSG00000183734	ASCL2	NA	CD4_old_pre
217.513	-1.32147	0.227079	-5.81941	5.90572e-09	3.86704e-08	ENSG00000168229	PTGDR	NA	CD4_old_pre
102.138	-1.31983	0.325211	-4.05837	4.94158e-05	0.000237135	ENSG00000169105	CHST14	NA	CD4_old_pre
553.572	-1.31982	0.0987281	-13.3682	9.27554e-41	1.62496e-39	ENSG00000143376	SNX27	NA	CD4_old_pre
60.8478	-1.31869	0.516043	-2.55538	0.0106071	0.0357528	ENSG00000270022	Z93241.1	NA	CD4_old_pre
513.346	-1.31793	0.101657	-12.9644	1.94665e-38	3.26668e-37	ENSG00000111321	LTBR	NA	CD4_old_pre
69.8234	-1.31432	0.448152	-2.93276	0.00335961	0.0124711	ENSG00000188167	TMPPE	NA	CD4_old_pre
113.727	-1.31407	0.293302	-4.48025	7.45568e-06	3.86576e-05	ENSG00000277969	AC006449.6	NA	CD4_old_pre
86.3665	-1.31069	0.427284	-3.0675	0.00215858	0.00830538	ENSG00000211695	TRGV9	NA	CD4_old_pre
63.3031	-1.30938	0.492125	-2.66066	0.00779875	0.0271028	ENSG00000104497	SNX16	NA	CD4_old_pre
260.899	-1.3089	0.163821	-7.98982	1.35141e-15	1.22589e-14	ENSG00000174837	ADGRE1	down4	CD4_old_pre
76.347	-1.30877	0.412241	-3.17476	0.00149959	0.0059291	ENSG00000285938	AC072022.2	NA	CD4_old_pre
497.501	-1.30827	0.112023	-11.6786	1.6403e-31	2.38072e-30	ENSG00000140044	JDP2	down4	CD4_old_pre
231.89	-1.30548	0.180344	-7.23886	4.52471e-13	3.71121e-12	ENSG00000188811	NHLRC3	NA	CD4_old_pre
144.166	-1.30421	0.242598	-5.376	7.61573e-08	4.63114e-07	ENSG00000159200	RCAN1	NA	CD4_old_pre
527.323	-1.30118	0.108273	-12.0177	2.87018e-33	4.3262e-32	ENSG00000254838	GVINP1	NA	CD4_old_pre
93.9932	-1.29774	0.351122	-3.69597	0.000219053	0.000976557	ENSG00000232320	AC009299.2	NA	CD4_old_pre
112.369	-1.29391	0.305224	-4.23922	2.24302e-05	0.000111192	ENSG00000181450	ZNF678	NA	CD4_old_pre
81.283	-1.29195	0.398123	-3.2451	0.00117408	0.00471524	ENSG00000112299	VNN1	down4	CD4_old_pre
220.765	-1.28894	0.192354	-6.70089	2.07156e-11	1.57204e-10	ENSG00000108846	ABCC3	NA	CD4_old_pre
947.056	-1.28605	0.0759852	-16.9251	2.94035e-64	7.20813e-63	ENSG00000160219	GAB3	NA	CD4_old_pre
432.948	-1.28582	0.12238	-10.5067	8.04331e-26	1.02308e-24	ENSG00000115919	KYNU	down4	CD4_old_pre
81.0978	-1.28578	0.386791	-3.32422	0.000886658	0.00363555	ENSG00000196422	PPP1R26	NA	CD4_old_pre
185.813	-1.28456	0.210626	-6.0988	1.0687e-09	7.36295e-09	ENSG00000196227	FAM217B	NA	CD4_old_pre
168.666	-1.28398	0.215793	-5.95007	2.68033e-09	1.79915e-08	ENSG00000071967	CYBRD1	down4	CD4_old_pre
122.835	-1.28382	0.310926	-4.12901	3.64335e-05	0.00017685	ENSG00000038945	MSR1	down4	CD4_old_pre
143.877	-1.28224	0.251736	-5.09361	3.51309e-07	2.04388e-06	ENSG00000182247	UBE2E2	down4	CD4_old_pre
78.6371	-1.28219	0.40776	-3.14446	0.00166393	0.00652121	ENSG00000203814	HIST2H2BF	NA	CD4_old_pre
64.948	-1.27939	0.474808	-2.69455	0.00704835	0.0247194	ENSG00000204271	SPIN3	NA	CD4_old_pre
785.966	-1.27907	0.0839409	-15.2378	1.98444e-52	4.24301e-51	ENSG00000108798	ABI3	NA	CD4_old_pre
70.5799	-1.27891	0.443652	-2.88269	0.00394298	0.0144651	ENSG00000179630	LACC1	down4	CD4_old_pre
2199.54	-1.2776	0.0402313	-31.7564	2.5937e-221	1.53217e-219	ENSG00000146112	PPP1R18	NA	CD4_old_pre
263.931	-1.27653	0.165028	-7.73525	1.03203e-14	9.07256e-14	ENSG00000215114	UBXN2B	NA	CD4_old_pre
398.262	-1.27641	0.131633	-9.69669	3.11435e-22	3.58289e-21	ENSG00000163590	PPM1L	NA	CD4_old_pre
99.9181	-1.27257	0.328124	-3.87832	0.000105179	0.000487542	ENSG00000118961	LDAH	NA	CD4_old_pre
761.657	-1.27103	0.0761083	-16.7002	1.3053e-62	3.16448e-61	ENSG00000135218	CD36	NA	CD4_old_pre
221.628	-1.27072	0.180018	-7.05884	1.67904e-12	1.342e-11	ENSG00000116574	RHOU	NA	CD4_old_pre
585.842	-1.2696	0.0987774	-12.8531	8.26216e-38	1.36351e-36	ENSG00000079950	STX7	NA	CD4_old_pre
75.8549	-1.26949	0.426103	-2.97931	0.00288901	0.0108635	ENSG00000198816	ZNF358	NA	CD4_old_pre
194.404	-1.26947	0.197409	-6.43065	1.27062e-10	9.2545e-10	ENSG00000117115	PADI2	down4	CD4_old_pre
361.259	-1.26896	0.135707	-9.35074	8.70328e-21	9.54183e-20	ENSG00000099940	SNAP29	NA	CD4_old_pre
68.7518	-1.26798	0.453523	-2.79585	0.00517632	0.0186463	ENSG00000014257	ACPP	NA	CD4_old_pre
106.142	-1.26744	0.312152	-4.06033	4.90042e-05	0.000235212	ENSG00000198246	SLC29A3	NA	CD4_old_pre
344.363	-1.26479	0.13422	-9.42329	4.37156e-21	4.84363e-20	ENSG00000134243	SORT1	NA	CD4_old_pre
1272.95	-1.26308	0.0577949	-21.8546	7.02985e-106	2.46506e-104	ENSG00000142089	IFITM3	NA	CD4_old_pre
599.484	-1.26269	0.0921573	-13.7014	9.95686e-43	1.79897e-41	ENSG00000140548	ZNF710	NA	CD4_old_pre
435.509	-1.25907	0.119653	-10.5227	6.79122e-26	8.65832e-25	ENSG00000104903	LYL1	down4	CD4_old_pre
86.4045	-1.25867	0.394268	-3.19243	0.00141081	0.00560337	ENSG00000228140	AL031283.1	NA	CD4_old_pre
68.2032	-1.25845	0.462664	-2.72002	0.00652785	0.0231085	ENSG00000120949	TNFRSF8	down4	CD4_old_pre
3609.61	-1.25712	0.0262825	-47.8312	0	0	ENSG00000196126	HLA-DRB1	NA	CD4_old_pre
678.702	-1.25686	0.0829259	-15.1564	6.87418e-52	1.45701e-50	ENSG00000103381	CPPED1	NA	CD4_old_pre
340.885	-1.25531	0.135829	-9.24185	2.42268e-20	2.61941e-19	ENSG00000279117	AP001972.5	NA	CD4_old_pre
1200.02	-1.25387	0.0645037	-19.4388	3.6279e-84	1.1167e-82	ENSG00000126822	PLEKHG3	NA	CD4_old_pre
332.002	-1.25368	0.13453	-9.31896	1.17487e-20	1.28165e-19	ENSG00000273749	CYFIP1	NA	CD4_old_pre
73.0287	-1.25347	0.425434	-2.94633	0.00321572	0.0119775	ENSG00000129493	HEATR5A	NA	CD4_old_pre
209.397	-1.25045	0.186577	-6.70206	2.05502e-11	1.56002e-10	ENSG00000255587	RAB44	down4	CD4_old_pre
679.36	-1.24976	0.085378	-14.638	1.6074e-48	3.21422e-47	ENSG00000100077	GRK3	down4	CD4_old_pre
234.805	-1.24807	0.209421	-5.95961	2.52833e-09	1.70181e-08	ENSG00000101004	NINL	NA	CD4_old_pre
189.933	-1.24781	0.210174	-5.93702	2.90257e-09	1.94297e-08	ENSG00000134824	FADS2	NA	CD4_old_pre
192.317	-1.24564	0.206083	-6.04435	1.50018e-09	1.02264e-08	ENSG00000173905	GOLIM4	NA	CD4_old_pre
173.894	-1.24481	0.210755	-5.90642	3.49623e-09	2.3304e-08	ENSG00000141505	ASGR1	NA	CD4_old_pre
2303.79	-1.24467	0.036084	-34.4938	9.95104e-261	6.56888e-259	ENSG00000025708	TYMP	NA	CD4_old_pre
66.2461	-1.24448	0.47439	-2.62332	0.00870769	0.0299072	ENSG00000120526	NUDCD1	NA	CD4_old_pre
78.441	-1.24339	0.40046	-3.1049	0.00190345	0.00739122	ENSG00000105472	CLEC11A	NA	CD4_old_pre
474.573	-1.23985	0.117917	-10.5146	7.39864e-26	9.4163e-25	ENSG00000175029	CTBP2	NA	CD4_old_pre
277.781	-1.23941	0.159716	-7.7601	8.48618e-15	7.4752e-14	ENSG00000163683	SMIM14	NA	CD4_old_pre
91.0598	-1.23652	0.402736	-3.07031	0.00213839	0.00823493	ENSG00000189409	MMP23B	NA	CD4_old_pre
307.191	-1.23629	0.145412	-8.50195	1.86429e-17	1.82157e-16	ENSG00000171492	LRRC8D	NA	CD4_old_pre
273.053	-1.23628	0.163201	-7.57517	3.5866e-14	3.08735e-13	ENSG00000185340	GAS2L1	NA	CD4_old_pre
635.516	-1.23603	0.089602	-13.7947	2.74451e-43	5.01239e-42	ENSG00000111331	OAS3	NA	CD4_old_pre
76.4656	-1.23438	0.411043	-3.00305	0.00267287	0.0101102	ENSG00000198682	PAPSS2	NA	CD4_old_pre
640.756	-1.2338	0.0923465	-13.3606	1.02777e-40	1.7991e-39	ENSG00000158473	CD1D	down4	CD4_old_pre
854.976	-1.23284	0.0724325	-17.0205	5.78671e-65	1.42978e-63	ENSG00000085514	PILRA	NA	CD4_old_pre
1712.73	-1.23283	0.0442044	-27.8893	3.59299e-171	1.76161e-169	ENSG00000186350	RXRA	down4	CD4_old_pre
325.689	-1.23224	0.137501	-8.96166	3.1983e-19	3.3283e-18	ENSG00000159339	PADI4	NA	CD4_old_pre
111.395	-1.23054	0.304904	-4.03585	5.44061e-05	0.000259944	ENSG00000151116	UEVLD	NA	CD4_old_pre
477.636	-1.22922	0.135974	-9.04013	1.56493e-19	1.641e-18	ENSG00000149294	NCAM1	NA	CD4_old_pre
103.356	-1.22818	0.400864	-3.06383	0.0021852	0.00839454	ENSG00000128266	GNAZ	NA	CD4_old_pre
70.9845	-1.22805	0.441433	-2.78196	0.00540324	0.0194159	ENSG00000124104	SNX21	NA	CD4_old_pre
347.372	-1.22754	0.134903	-9.09944	9.0799e-20	9.64591e-19	ENSG00000086300	SNX10	NA	CD4_old_pre
78.0235	-1.22669	0.413329	-2.96784	0.00299905	0.011245	ENSG00000184221	OLIG1	down4	CD4_old_pre
128.141	-1.22553	0.278207	-4.40511	1.05731e-05	5.41024e-05	ENSG00000171236	LRG1	down4	CD4_old_pre
794.795	-1.22524	0.089952	-13.621	3.0032e-42	5.3861e-41	ENSG00000048028	USP28	NA	CD4_old_pre
918.259	-1.22428	0.0688471	-17.7826	9.63715e-71	2.582e-69	ENSG00000044115	CTNNA1	NA	CD4_old_pre
1014.51	-1.22258	0.0752509	-16.2467	2.35843e-59	5.5045e-58	ENSG00000122223	CD244	down4	CD4_old_pre
190.102	-1.2217	0.199933	-6.11053	9.93016e-10	6.86961e-09	ENSG00000040633	PHF23	NA	CD4_old_pre
967.6	-1.21869	0.0661972	-18.41	1.09321e-75	3.14419e-74	ENSG00000059377	TBXAS1	down4	CD4_old_pre
119.441	-1.21738	0.282874	-4.30362	1.68028e-05	8.42676e-05	ENSG00000051128	HOMER3	NA	CD4_old_pre
94.459	-1.21691	0.338586	-3.59408	0.000325542	0.00141503	ENSG00000271605	MILR1	NA	CD4_old_pre
148.218	-1.2168	0.285366	-4.26399	2.00811e-05	0.000100136	ENSG00000167123	CERCAM	NA	CD4_old_pre
99.4703	-1.21623	0.332336	-3.65963	0.000252577	0.00111513	ENSG00000119965	C10orf88	NA	CD4_old_pre
227.674	-1.21431	0.176854	-6.86617	6.59476e-12	5.10529e-11	ENSG00000140836	ZFHX3	NA	CD4_old_pre
769.703	-1.21396	0.0761519	-15.9413	3.27352e-57	7.45764e-56	ENSG00000127507	ADGRE2	down4	CD4_old_pre
1592.55	-1.21391	0.0465187	-26.0951	4.14552e-150	1.85415e-148	ENSG00000177156	TALDO1	NA	CD4_old_pre
110.91	-1.21348	0.33612	-3.61026	0.000305888	0.00133596	ENSG00000164292	RHOBTB3	NA	CD4_old_pre
653.231	-1.21297	0.0890594	-13.6198	3.05377e-42	5.47231e-41	ENSG00000148180	GSN	NA	CD4_old_pre
101.476	-1.21266	0.324261	-3.73978	0.000184179	0.000829525	ENSG00000268001	CARD8-AS1	NA	CD4_old_pre
251.589	-1.21209	0.198759	-6.09828	1.07219e-09	7.3847e-09	ENSG00000150681	RGS18	NA	CD4_old_pre
83.1378	-1.21145	0.387435	-3.12684	0.00176693	0.00689778	ENSG00000174405	LIG4	NA	CD4_old_pre
697.274	-1.20961	0.0869575	-13.9103	5.48147e-44	1.01463e-42	ENSG00000143554	SLC27A3	NA	CD4_old_pre
2208.66	-1.20959	0.0387562	-31.2101	7.76525e-214	4.43185e-212	ENSG00000143669	LYST	NA	CD4_old_pre
67.2693	-1.20934	0.488236	-2.47696	0.0132505	0.0435837	ENSG00000227678	AL355581.1	NA	CD4_old_pre
121.381	-1.2092	0.2949	-4.10037	4.1249e-05	0.000199385	ENSG00000126838	PZP	NA	CD4_old_pre
134.987	-1.2079	0.260119	-4.64364	3.42321e-06	1.82938e-05	ENSG00000279369	AC046185.3	NA	CD4_old_pre
72.8422	-1.20769	0.426315	-2.83286	0.00461334	0.0167438	ENSG00000128283	CDC42EP1	NA	CD4_old_pre
85.2847	-1.20546	0.411689	-2.92808	0.00341059	0.0126368	ENSG00000180871	CXCR2	NA	CD4_old_pre
71.0456	-1.20307	0.436782	-2.75439	0.00588018	0.0209818	ENSG00000140263	SORD	NA	CD4_old_pre
154.071	-1.20246	0.234389	-5.13018	2.8946e-07	1.6953e-06	ENSG00000183019	MCEMP1	down4	CD4_old_pre
254.645	-1.20133	0.187838	-6.3956	1.59923e-10	1.15825e-09	ENSG00000251301	LINC02384	NA	CD4_old_pre
65.8747	-1.19857	0.475166	-2.52242	0.0116552	0.0388495	ENSG00000187815	ZFP69	NA	CD4_old_pre
32736.2	-1.19742	0.00709766	-168.706	0	0	ENSG00000197746	PSAP	NA	CD4_old_pre
1330.4	-1.19725	0.0540691	-22.1429	1.2215e-108	4.34584e-107	ENSG00000146192	FGD2	NA	CD4_old_pre
1043.94	-1.19666	0.0650453	-18.3974	1.3794e-75	3.96212e-74	ENSG00000175489	LRRC25	down4	CD4_old_pre
366.092	-1.1966	0.137698	-8.69005	3.62284e-18	3.63545e-17	ENSG00000163755	HPS3	NA	CD4_old_pre
85.1946	-1.19622	0.365567	-3.27224	0.00106698	0.00431996	ENSG00000084110	HAL	NA	CD4_old_pre
160.27	-1.19594	0.270785	-4.41655	1.00288e-05	5.13649e-05	ENSG00000170962	PDGFD	NA	CD4_old_pre
316.395	-1.19379	0.14539	-8.21092	2.19491e-16	2.05308e-15	ENSG00000198876	DCAF12	NA	CD4_old_pre
130.847	-1.1888	0.309508	-3.84094	0.000122563	0.000563977	ENSG00000256667	KLRA1P	NA	CD4_old_pre
789.372	-1.18775	0.0763318	-15.5603	1.35385e-54	3.00618e-53	ENSG00000118855	MFSD1	NA	CD4_old_pre
189.399	-1.18689	0.241336	-4.91798	8.74425e-07	4.90878e-06	ENSG00000274767	AC243829.1	NA	CD4_old_pre
1641.89	-1.1863	0.0441071	-26.8959	2.45229e-159	1.14594e-157	ENSG00000160883	HK3	NA	CD4_old_pre
78.0054	-1.18614	0.414296	-2.86302	0.00419618	0.0153272	ENSG00000164465	DCBLD1	NA	CD4_old_pre
974.776	-1.18404	0.065123	-18.1816	7.2156e-74	2.03e-72	ENSG00000141574	SECTM1	NA	CD4_old_pre
509.604	-1.18341	0.103526	-11.4311	2.925e-30	4.14379e-29	ENSG00000090013	BLVRB	NA	CD4_old_pre
96.4604	-1.18324	0.338934	-3.49106	0.0004811	0.00203784	ENSG00000073792	IGF2BP2	NA	CD4_old_pre
308.329	-1.18257	0.145239	-8.14226	3.87972e-16	3.58616e-15	ENSG00000077380	DYNC1I2	NA	CD4_old_pre
1094.73	-1.18131	0.06101	-19.3626	1.59517e-83	4.87585e-82	ENSG00000100364	KIAA0930	NA	CD4_old_pre
859.275	-1.18129	0.0694164	-17.0175	6.09236e-65	1.50361e-63	ENSG00000133246	PRAM1	NA	CD4_old_pre
104.267	-1.18128	0.320267	-3.68841	0.000225659	0.00100478	ENSG00000185669	SNAI3	NA	CD4_old_pre
125.119	-1.17999	0.273846	-4.30894	1.64037e-05	8.23039e-05	ENSG00000050438	SLC4A8	NA	CD4_old_pre
795.792	-1.1794	0.0747643	-15.7749	4.63169e-56	1.0454e-54	ENSG00000136040	PLXNC1	NA	CD4_old_pre
148.382	-1.17883	0.236554	-4.98337	6.24873e-07	3.55061e-06	ENSG00000173597	SULT1B1	NA	CD4_old_pre
2592.86	-1.17878	0.0328393	-35.8953	3.61616e-282	2.50005e-280	ENSG00000186407	CD300E	down4	CD4_old_pre
323.781	-1.17735	0.148035	-7.95319	1.81775e-15	1.63807e-14	ENSG00000137959	IFI44L	NA	CD4_old_pre
78.3601	-1.17731	0.405805	-2.90117	0.00371766	0.0136889	ENSG00000177406	AC021054.1	NA	CD4_old_pre
276.332	-1.17573	0.156552	-7.51019	5.90423e-14	5.03099e-13	ENSG00000102032	RENBP	NA	CD4_old_pre
612.203	-1.175	0.0888953	-13.2177	6.93095e-40	1.19043e-38	ENSG00000205269	TMEM170B	NA	CD4_old_pre
167.833	-1.17495	0.261358	-4.49556	6.9387e-06	3.60865e-05	ENSG00000170298	LGALS9B	NA	CD4_old_pre
325.632	-1.1745	0.141256	-8.31464	9.20338e-17	8.77726e-16	ENSG00000128607	KLHDC10	NA	CD4_old_pre
66.1434	-1.17398	0.472389	-2.48519	0.0129483	0.042673	ENSG00000168301	KCTD6	NA	CD4_old_pre
904.59	-1.17285	0.0683972	-17.1476	6.5537e-66	1.6415e-64	ENSG00000143110	C1orf162	NA	CD4_old_pre
76.3862	-1.17198	0.410834	-2.85269	0.00433506	0.0157924	ENSG00000167608	TMC4	NA	CD4_old_pre
223.472	-1.17034	0.178862	-6.54323	6.02027e-11	4.46952e-10	ENSG00000124313	IQSEC2	NA	CD4_old_pre
377.224	-1.16976	0.12858	-9.0975	9.24364e-20	9.8056e-19	ENSG00000120992	LYPLA1	NA	CD4_old_pre
262.763	-1.16966	0.166734	-7.01513	2.29743e-12	1.82628e-11	ENSG00000137628	DDX60	NA	CD4_old_pre
79.557	-1.16934	0.39901	-2.9306	0.00338309	0.0125497	ENSG00000198498	TMA16	NA	CD4_old_pre
1717.66	-1.16934	0.0847048	-13.8048	2.38326e-43	4.36354e-42	ENSG00000173110	HSPA6	NA	CD4_old_pre
550.665	-1.16874	0.0959655	-12.1787	4.03651e-34	6.1993e-33	ENSG00000071246	VASH1	down4	CD4_old_pre
468.216	-1.16738	0.111298	-10.4888	9.72202e-26	1.23303e-24	ENSG00000203710	CR1	NA	CD4_old_pre
95.3321	-1.16667	0.399994	-2.91671	0.00353748	0.0130804	ENSG00000065534	MYLK	NA	CD4_old_pre
71.9782	-1.16345	0.439367	-2.64802	0.00809647	0.0280275	ENSG00000205730	ITPRIPL2	down4	CD4_old_pre
1358.53	-1.16223	0.0614952	-18.8994	1.15286e-79	3.42822e-78	ENSG00000185697	MYBL1	NA	CD4_old_pre
336.201	-1.16182	0.136836	-8.49065	2.05481e-17	2.00415e-16	ENSG00000103507	BCKDK	NA	CD4_old_pre
439.374	-1.16026	0.117554	-9.86999	5.61684e-23	6.60755e-22	ENSG00000170006	TMEM154	down4	CD4_old_pre
544.153	-1.1593	0.13338	-8.69176	3.56876e-18	3.58282e-17	ENSG00000198574	SH2D1B	down4	CD4_old_pre
91.3217	-1.15854	0.348291	-3.32636	0.000879889	0.00360914	ENSG00000150337	FCGR1A	NA	CD4_old_pre
120.374	-1.15787	0.276067	-4.19417	2.73878e-05	0.000134914	ENSG00000163702	IL17RC	NA	CD4_old_pre
3196.31	-1.15698	0.0432561	-26.7471	1.33467e-157	6.13218e-156	ENSG00000205336	ADGRG1	NA	CD4_old_pre
566.078	-1.15545	0.0977129	-11.8249	2.90122e-32	4.27307e-31	ENSG00000182487	NCF1B	NA	CD4_old_pre
349.922	-1.15408	0.131165	-8.79872	1.3839e-18	1.41134e-17	ENSG00000136161	RCBTB2	NA	CD4_old_pre
83.8633	-1.15139	0.378556	-3.04154	0.0023537	0.00898513	ENSG00000146476	ARMT1	NA	CD4_old_pre
139.82	-1.15012	0.249657	-4.6068	4.08916e-06	2.17256e-05	ENSG00000164975	SNAPC3	NA	CD4_old_pre
254.788	-1.15007	0.198814	-5.78463	7.26716e-09	4.72462e-08	ENSG00000234389	AC007278.1	NA	CD4_old_pre
99.8051	-1.15005	0.346493	-3.31911	0.000903033	0.0036937	ENSG00000277406	SEC22B4P	NA	CD4_old_pre
398.885	-1.14947	0.123724	-9.29062	1.53397e-20	1.66593e-19	ENSG00000082397	EPB41L3	down4	CD4_old_pre
1903.11	-1.14739	0.0449758	-25.5112	1.48045e-143	6.45043e-142	ENSG00000165025	SYK	NA	CD4_old_pre
225.571	-1.14579	0.178963	-6.4024	1.52952e-10	1.1096e-09	ENSG00000151466	SCLT1	NA	CD4_old_pre
87.9334	-1.14142	0.365875	-3.1197	0.00181035	0.00705596	ENSG00000123415	SMUG1	NA	CD4_old_pre
70.6891	-1.1379	0.448968	-2.53447	0.0112619	0.0377278	ENSG00000128311	TST	NA	CD4_old_pre
4491.61	-1.13764	0.0351829	-32.335	2.25757e-229	1.36677e-227	ENSG00000159674	SPON2	NA	CD4_old_pre
2161.11	-1.13761	0.0370183	-30.7311	2.1854e-207	1.22181e-205	ENSG00000173334	TRIB1	NA	CD4_old_pre
68.1339	-1.13506	0.454371	-2.4981	0.0124862	0.041268	ENSG00000123213	NLN	NA	CD4_old_pre
242.987	-1.13506	0.266347	-4.26159	2.02981e-05	0.000101126	ENSG00000143297	FCRL5	NA	CD4_old_pre
159.011	-1.13399	0.228096	-4.97155	6.64198e-07	3.76528e-06	ENSG00000175395	ZNF25	NA	CD4_old_pre
155.17	-1.13279	0.223069	-5.0782	3.81029e-07	2.20738e-06	ENSG00000249437	NAIP	NA	CD4_old_pre
701.695	-1.1326	0.0807542	-14.0253	1.09091e-44	2.05398e-43	ENSG00000148158	SNX30	NA	CD4_old_pre
91.983	-1.1304	0.360657	-3.13428	0.00172275	0.00673249	ENSG00000188321	ZNF559	NA	CD4_old_pre
348.004	-1.13037	0.164472	-6.87269	6.30026e-12	4.88248e-11	ENSG00000140859	KIFC3	NA	CD4_old_pre
105.787	-1.12973	0.313953	-3.5984	0.000320185	0.00139451	ENSG00000203950	RTL8A	NA	CD4_old_pre
87.4743	-1.12938	0.358683	-3.14869	0.00164004	0.00643334	ENSG00000205726	ITSN1	NA	CD4_old_pre
1743.23	-1.12839	0.0458315	-24.6204	7.64455e-134	3.18513e-132	ENSG00000012779	ALOX5	down4	CD4_old_pre
103.294	-1.12762	0.325896	-3.46004	0.000540086	0.00227407	ENSG00000109458	GAB1	NA	CD4_old_pre
103.886	-1.12753	0.31329	-3.599	0.000319438	0.00139181	ENSG00000008441	NFIX	NA	CD4_old_pre
1607.81	-1.12534	0.0478778	-23.5044	3.68104e-122	1.42785e-120	ENSG00000131236	CAP1	NA	CD4_old_pre
248.982	-1.12532	0.165841	-6.78553	1.15661e-11	8.84757e-11	ENSG00000198848	CES1	NA	CD4_old_pre
368.822	-1.12494	0.135239	-8.31816	8.93411e-17	8.52416e-16	ENSG00000163823	CCR1	down4	CD4_old_pre
574.678	-1.12449	0.108005	-10.4114	2.19931e-25	2.75271e-24	ENSG00000145990	GFOD1	NA	CD4_old_pre
145.031	-1.12407	0.286673	-3.92107	8.81559e-05	0.000412209	ENSG00000243772	KIR2DL3	NA	CD4_old_pre
71.0587	-1.12357	0.43067	-2.6089	0.00908341	0.0311196	ENSG00000236438	FAM157A	NA	CD4_old_pre
553.378	-1.12289	0.0933553	-12.0282	2.52749e-33	3.81753e-32	ENSG00000143382	ADAMTSL4	NA	CD4_old_pre
88.5627	-1.12223	0.369732	-3.03524	0.00240347	0.00916238	ENSG00000179743	FLJ37453	NA	CD4_old_pre
141.413	-1.12108	0.259227	-4.32472	1.52725e-05	7.70517e-05	ENSG00000146376	ARHGAP18	NA	CD4_old_pre
204.068	-1.12069	0.191033	-5.86651	4.45069e-09	2.94242e-08	ENSG00000001036	FUCA2	NA	CD4_old_pre
80.3063	-1.12063	0.400624	-2.79722	0.00515442	0.0185735	ENSG00000239911	PRKAG2-AS1	down4	CD4_old_pre
264.45	-1.11958	0.160856	-6.96017	3.39866e-12	2.68125e-11	ENSG00000198223	CSF2RA	down4	CD4_old_pre
93.7056	-1.11823	0.354723	-3.15239	0.00161938	0.00635913	ENSG00000188820	CALHM6	NA	CD4_old_pre
69.507	-1.118	0.441567	-2.53189	0.011345	0.0379714	ENSG00000105352	CEACAM4	NA	CD4_old_pre
281.131	-1.11733	0.155293	-7.19497	6.24756e-13	5.0995e-12	ENSG00000169413	RNASE6	NA	CD4_old_pre
134.849	-1.11696	0.263398	-4.2406	2.22923e-05	0.000110559	ENSG00000141179	PCTP	NA	CD4_old_pre
154.124	-1.11641	0.233075	-4.78993	1.6684e-06	9.17327e-06	ENSG00000164144	ARFIP1	NA	CD4_old_pre
311.144	-1.11614	0.153093	-7.29056	3.08667e-13	2.55081e-12	ENSG00000102178	UBL4A	NA	CD4_old_pre
124.897	-1.11611	0.273347	-4.08314	4.44303e-05	0.000214008	ENSG00000239653	PSMD6-AS2	NA	CD4_old_pre
399.071	-1.1143	0.150333	-7.41223	1.24195e-13	1.04326e-12	ENSG00000154734	ADAMTS1	NA	CD4_old_pre
1656.12	-1.11392	0.0445016	-25.031	2.81098e-138	1.19159e-136	ENSG00000204482	LST1	NA	CD4_old_pre
119.463	-1.11373	0.294262	-3.78484	0.000153808	0.00069848	ENSG00000143653	SCCPDH	down4	CD4_old_pre
83.5152	-1.11299	0.400678	-2.77778	0.00547323	0.0196469	ENSG00000133069	TMCC2	NA	CD4_old_pre
959.468	-1.11272	0.077929	-14.2786	2.97379e-46	5.72201e-45	ENSG00000175066	GK5	NA	CD4_old_pre
138.94	-1.11124	0.257255	-4.3196	1.56314e-05	7.87175e-05	ENSG00000116962	NID1	NA	CD4_old_pre
92.7943	-1.10982	0.347483	-3.19389	0.00140372	0.0055772	ENSG00000175938	ORAI3	NA	CD4_old_pre
145.879	-1.10927	0.238262	-4.65567	3.22922e-06	1.73036e-05	ENSG00000242498	ARPIN	NA	CD4_old_pre
1008.72	-1.10903	0.0649414	-17.0774	2.18617e-65	5.43839e-64	ENSG00000158517	NCF1	NA	CD4_old_pre
200.937	-1.10877	0.195592	-5.66878	1.43814e-08	9.20782e-08	ENSG00000174125	TLR1	down4	CD4_old_pre
299.203	-1.10849	0.148133	-7.48309	7.25937e-14	6.15698e-13	ENSG00000198736	MSRB1	NA	CD4_old_pre
199.092	-1.10647	0.195517	-5.65919	1.52087e-08	9.71476e-08	ENSG00000075303	SLC25A40	NA	CD4_old_pre
75.5681	-1.10635	0.421518	-2.62467	0.00867325	0.0298076	ENSG00000163686	ABHD6	down4	CD4_old_pre
90.4394	-1.10532	0.359075	-3.07823	0.00208234	0.00804167	ENSG00000135205	CCDC146	NA	CD4_old_pre
163.025	-1.10468	0.224837	-4.91325	8.95788e-07	5.02357e-06	ENSG00000173868	PHOSPHO1	NA	CD4_old_pre
523.727	-1.10461	0.103214	-10.7022	9.9413e-27	1.29379e-25	ENSG00000204634	TBC1D8	down4	CD4_old_pre
279.566	-1.10446	0.159788	-6.91206	4.77664e-12	3.72411e-11	ENSG00000182782	HCAR2	NA	CD4_old_pre
337.435	-1.10385	0.139735	-7.89959	2.79817e-15	2.50509e-14	ENSG00000081087	OSTM1	NA	CD4_old_pre
385.343	-1.10345	0.123265	-8.95192	3.49364e-19	3.63047e-18	ENSG00000186818	LILRB4	down4	CD4_old_pre
80.6889	-1.10336	0.392441	-2.81154	0.00493049	0.0178047	ENSG00000148288	GBGT1	NA	CD4_old_pre
473.045	-1.10226	0.108115	-10.1952	2.08284e-24	2.54021e-23	ENSG00000168310	IRF2	NA	CD4_old_pre
349.363	-1.10197	0.135956	-8.10537	5.25873e-16	4.83433e-15	ENSG00000158825	CDA	NA	CD4_old_pre
431.98	-1.10153	0.114711	-9.60273	7.78543e-22	8.84528e-21	ENSG00000144909	OSBPL11	NA	CD4_old_pre
142.72	-1.10124	0.29668	-3.71186	0.000205741	0.000920398	ENSG00000134545	KLRC1	NA	CD4_old_pre
120.419	-1.0998	0.291617	-3.77138	0.000162345	0.000735267	ENSG00000128394	APOBEC3F	NA	CD4_old_pre
213.721	-1.09753	0.18411	-5.9613	2.50243e-09	1.68489e-08	ENSG00000148737	TCF7L2	NA	CD4_old_pre
1027.48	-1.097	0.0654337	-16.7651	4.39334e-63	1.06745e-61	ENSG00000171700	RGS19	NA	CD4_old_pre
4352.17	-1.09665	0.0268904	-40.782	0	0	ENSG00000169896	ITGAM	NA	CD4_old_pre
149.72	-1.09473	0.280753	-3.89928	9.64797e-05	0.000449118	ENSG00000273179	AC092535.4	down4	CD4_old_pre
110.018	-1.09427	0.304082	-3.5986	0.000319939	0.00139371	ENSG00000162510	MATN1	NA	CD4_old_pre
298.621	-1.09327	0.162788	-6.7159	1.86909e-11	1.42036e-10	ENSG00000143842	SOX13	NA	CD4_old_pre
263.01	-1.09289	0.172654	-6.32997	2.45204e-10	1.75388e-09	ENSG00000248323	LUCAT1	NA	CD4_old_pre
99.7271	-1.0921	0.326879	-3.34099	0.000834816	0.00343132	ENSG00000119421	NDUFA8	NA	CD4_old_pre
131.248	-1.09118	0.272832	-3.99946	6.34883e-05	0.000301236	ENSG00000135625	EGR4	NA	CD4_old_pre
1629.49	-1.0892	0.0468498	-23.2487	1.46569e-119	5.60595e-118	ENSG00000028277	POU2F2	NA	CD4_old_pre
763.459	-1.08909	0.0766961	-14.2001	9.14943e-46	1.75126e-44	ENSG00000198951	NAGA	NA	CD4_old_pre
156.097	-1.08886	0.231847	-4.69645	2.64721e-06	1.4318e-05	ENSG00000054219	LY75	NA	CD4_old_pre
102.128	-1.08845	0.333054	-3.26809	0.00108274	0.00437731	ENSG00000086288	NME8	NA	CD4_old_pre
89.5401	-1.087	0.356888	-3.04579	0.00232071	0.00887155	ENSG00000134780	DAGLA	NA	CD4_old_pre
6939.56	-1.08676	0.0184406	-58.9333	0	0	ENSG00000137076	TLN1	NA	CD4_old_pre
478.879	-1.08579	0.107193	-10.1293	4.09599e-24	4.96778e-23	ENSG00000173221	GLRX	NA	CD4_old_pre
460.037	-1.08533	0.110241	-9.84507	7.1987e-23	8.44124e-22	ENSG00000082996	RNF13	NA	CD4_old_pre
8605.7	-1.08428	0.0194532	-55.7381	0	0	ENSG00000143878	RHOB	NA	CD4_old_pre
114.326	-1.08412	0.285603	-3.79588	0.000147123	0.000669645	ENSG00000073008	PVR	NA	CD4_old_pre
362.075	-1.08264	0.128736	-8.40976	4.10845e-17	3.95784e-16	ENSG00000115271	GCA	NA	CD4_old_pre
94.9945	-1.08212	0.340898	-3.17431	0.00150193	0.00593729	ENSG00000012211	PRICKLE3	NA	CD4_old_pre
960.584	-1.08181	0.0678105	-15.9534	2.69703e-57	6.16353e-56	ENSG00000095370	SH2D3C	NA	CD4_old_pre
79.5367	-1.08171	0.390276	-2.77164	0.00557747	0.0199895	ENSG00000171798	KNDC1	NA	CD4_old_pre
1217.13	-1.08052	0.0543249	-19.8899	4.97266e-88	1.58402e-86	ENSG00000110395	CBL	NA	CD4_old_pre
976.632	-1.07991	0.0673928	-16.0242	8.66615e-58	1.99504e-56	ENSG00000198053	SIRPA	down4	CD4_old_pre
157.278	-1.07981	0.23269	-4.64056	3.4747e-06	1.85599e-05	ENSG00000255398	HCAR3	NA	CD4_old_pre
4045.26	-1.07962	0.0377988	-28.5623	1.97519e-179	1.00437e-177	ENSG00000172543	CTSW	NA	CD4_old_pre
1895.88	-1.07949	0.0461894	-23.371	8.42389e-121	3.23324e-119	ENSG00000221869	CEBPD	down4	CD4_old_pre
159.053	-1.07866	0.219509	-4.91395	8.92614e-07	5.00705e-06	ENSG00000139117	CPNE8	NA	CD4_old_pre
71.4942	-1.07834	0.436469	-2.47061	0.0134884	0.0442532	ENSG00000180539	C9orf139	NA	CD4_old_pre
156.848	-1.07642	0.228678	-4.70716	2.5119e-06	1.36129e-05	ENSG00000183496	MEX3B	NA	CD4_old_pre
268.028	-1.07441	0.157379	-6.8269	8.67721e-12	6.6867e-11	ENSG00000141401	IMPA2	NA	CD4_old_pre
86.762	-1.07419	0.377274	-2.84724	0.00441007	0.016047	ENSG00000251593	MSNP1	NA	CD4_old_pre
205.656	-1.07408	0.188232	-5.70615	1.15563e-08	7.43812e-08	ENSG00000067836	ROGDI	NA	CD4_old_pre
81.9451	-1.07206	0.381971	-2.80664	0.00500607	0.0180598	ENSG00000008516	MMP25	NA	CD4_old_pre
625.016	-1.07082	0.114995	-9.3119	1.25571e-20	1.36712e-19	ENSG00000169583	CLIC3	NA	CD4_old_pre
1239.16	-1.07075	0.056956	-18.7995	7.62062e-79	2.24783e-77	ENSG00000134698	AGO4	NA	CD4_old_pre
98.9	-1.06938	0.333346	-3.20802	0.0013365	0.00533044	ENSG00000199568	RNU5A-1	NA	CD4_old_pre
223.369	-1.06872	0.182306	-5.8622	4.56784e-09	3.01714e-08	ENSG00000050130	JKAMP	NA	CD4_old_pre
772.901	-1.06841	0.0763939	-13.9856	1.9094e-44	3.57357e-43	ENSG00000163221	S100A12	NA	CD4_old_pre
905.318	-1.06717	0.0701522	-15.2122	2.93639e-52	6.2662e-51	ENSG00000225217	HSPA7	NA	CD4_old_pre
105.193	-1.06613	0.303014	-3.51842	0.000434117	0.00185135	ENSG00000171365	CLCN5	NA	CD4_old_pre
1361.54	-1.06538	0.0700397	-15.2111	2.98507e-52	6.36388e-51	ENSG00000145649	GZMA	NA	CD4_old_pre
215.903	-1.06383	0.182262	-5.83682	5.3206e-09	3.49539e-08	ENSG00000091436	MAP3K20	NA	CD4_old_pre
2513.9	-1.06189	0.0347445	-30.5629	3.80961e-205	2.1137e-203	ENSG00000007237	GAS7	NA	CD4_old_pre
751.269	-1.06169	0.0751752	-14.1228	2.74816e-45	5.21461e-44	ENSG00000129757	CDKN1C	NA	CD4_old_pre
80.524	-1.06092	0.392218	-2.70494	0.00683175	0.0240637	ENSG00000134830	C5AR2	down4	CD4_old_pre
1377.79	-1.06008	0.0499462	-21.2245	5.67262e-100	1.93647e-98	ENSG00000106066	CPVL	NA	CD4_old_pre
116.986	-1.05966	0.2846	-3.72332	0.000196619	0.000882291	ENSG00000151458	ANKRD50	NA	CD4_old_pre
302.475	-1.05859	0.152154	-6.95738	3.46657e-12	2.73285e-11	ENSG00000256043	CTSO	NA	CD4_old_pre
100.259	-1.05822	0.325302	-3.25304	0.00114177	0.00459644	ENSG00000138829	FBN2	NA	CD4_old_pre
1763.35	-1.05791	0.0436952	-24.2111	1.69941e-129	6.88436e-128	ENSG00000140105	WARS	down4	CD4_old_pre
1048.33	-1.05743	0.0624701	-16.9269	2.8494e-64	6.99299e-63	ENSG00000197766	CFD	NA	CD4_old_pre
1557.65	-1.05677	0.0491325	-21.5086	1.29304e-102	4.46974e-101	ENSG00000184730	APOBR	down4	CD4_old_pre
1724.41	-1.05631	0.0474486	-22.2621	8.61486e-110	3.11043e-108	ENSG00000109861	CTSC	down4	CD4_old_pre
124.225	-1.05606	0.294658	-3.58404	0.000338325	0.00146826	ENSG00000257335	MGAM	NA	CD4_old_pre
80.0662	-1.05606	0.388278	-2.71986	0.00653097	0.0231158	ENSG00000179241	LDLRAD3	NA	CD4_old_pre
73.0438	-1.05605	0.431006	-2.45019	0.0142781	0.0466138	ENSG00000196664	TLR7	down4	CD4_old_pre
572.351	-1.05531	0.097369	-10.8383	2.26667e-27	2.99797e-26	ENSG00000012232	EXTL3	NA	CD4_old_pre
443.52	-1.05353	0.158407	-6.65076	2.91585e-11	2.19374e-10	ENSG00000211829	TRDC	NA	CD4_old_pre
815.979	-1.05336	0.0749019	-14.0631	6.39897e-45	1.21001e-43	ENSG00000138744	NAAA	NA	CD4_old_pre
132.862	-1.05206	0.253354	-4.15252	3.28833e-05	0.00016047	ENSG00000185482	STAC3	NA	CD4_old_pre
714.998	-1.05143	0.0820633	-12.8124	1.39776e-37	2.29808e-36	ENSG00000178996	SNX18	down4	CD4_old_pre
207.673	-1.0513	0.239319	-4.39287	1.11865e-05	5.71079e-05	ENSG00000117281	CD160	NA	CD4_old_pre
247.718	-1.05062	0.170383	-6.16619	6.99558e-10	4.86869e-09	ENSG00000186951	PPARA	NA	CD4_old_pre
107.258	-1.05006	0.304317	-3.45055	0.000559437	0.00235058	ENSG00000065621	GSTO2	NA	CD4_old_pre
314.312	-1.04998	0.145905	-7.19638	6.18344e-13	5.05092e-12	ENSG00000136868	SLC31A1	NA	CD4_old_pre
338.773	-1.04995	0.133918	-7.84027	4.4958e-15	3.98745e-14	ENSG00000083290	ULK2	NA	CD4_old_pre
88.6431	-1.04962	0.357185	-2.9386	0.00329698	0.0122552	ENSG00000127952	STYXL1	NA	CD4_old_pre
2224.29	-1.04918	0.0366207	-28.6499	1.6068e-180	8.20854e-179	ENSG00000126759	CFP	NA	CD4_old_pre
575.398	-1.04899	0.126641	-8.28319	1.19916e-16	1.13671e-15	ENSG00000150687	PRSS23	NA	CD4_old_pre
5887.59	-1.04865	0.020002	-52.4274	0	0	ENSG00000000938	FGR	NA	CD4_old_pre
423.705	-1.04792	0.120285	-8.71192	2.98775e-18	3.00917e-17	ENSG00000163840	DTX3L	NA	CD4_old_pre
353.817	-1.04775	0.142991	-7.32738	2.34701e-13	1.95207e-12	ENSG00000196968	FUT11	NA	CD4_old_pre
203.244	-1.04702	0.194975	-5.37005	7.87159e-08	4.78275e-07	ENSG00000140598	EFL1	NA	CD4_old_pre
89.8844	-1.04683	0.355012	-2.94873	0.00319085	0.0119011	ENSG00000130489	SCO2	NA	CD4_old_pre
1631.46	-1.04459	0.0464353	-22.4955	4.59602e-112	1.67598e-110	ENSG00000160685	ZBTB7B	NA	CD4_old_pre
197.284	-1.04454	0.206597	-5.05593	4.28309e-07	2.46179e-06	ENSG00000272419	LINC01145	NA	CD4_old_pre
556.677	-1.04309	0.0993438	-10.4998	8.65611e-26	1.09975e-24	ENSG00000139687	RB1	NA	CD4_old_pre
305.153	-1.04295	0.147846	-7.05432	1.73443e-12	1.38426e-11	ENSG00000157741	UBN2	NA	CD4_old_pre
381.256	-1.04286	0.122547	-8.50986	1.74145e-17	1.70534e-16	ENSG00000113749	HRH2	NA	CD4_old_pre
1003.58	-1.042	0.0624966	-16.673	2.06119e-62	4.98049e-61	ENSG00000104093	DMXL2	NA	CD4_old_pre
1008.43	-1.04198	0.0644448	-16.1685	8.4074e-59	1.95187e-57	ENSG00000111275	ALDH2	NA	CD4_old_pre
3486.85	-1.04054	0.0259891	-40.0375	0	0	ENSG00000196576	PLXNB2	NA	CD4_old_pre
456.124	-1.03936	0.11005	-9.44448	3.57186e-21	3.96962e-20	ENSG00000070614	NDST1	NA	CD4_old_pre
98.4213	-1.03682	0.3357	-3.08854	0.00201145	0.00778437	ENSG00000167549	CORO6	NA	CD4_old_pre
75.4181	-1.03573	0.412428	-2.51129	0.0120291	0.0399135	ENSG00000226688	ENTPD1-AS1	NA	CD4_old_pre
496.835	-1.03561	0.105498	-9.8164	9.57033e-23	1.11625e-21	ENSG00000178789	CD300LB	down4	CD4_old_pre
293.656	-1.03551	0.170885	-6.0597	1.36374e-09	9.3166e-09	ENSG00000139187	KLRG1	NA	CD4_old_pre
1126.39	-1.03493	0.0590484	-17.5269	8.93439e-69	2.33659e-67	ENSG00000143226	FCGR2A	down4	CD4_old_pre
1575.48	-1.03361	0.0466376	-22.1626	7.88587e-109	2.81019e-107	ENSG00000204472	AIF1	NA	CD4_old_pre
416.288	-1.03334	0.160175	-6.45133	1.1087e-10	8.11025e-10	ENSG00000131002	TXLNGY	NA	CD4_old_pre
206.988	-1.03328	0.187649	-5.50645	3.66142e-08	2.27706e-07	ENSG00000172780	RAB43	NA	CD4_old_pre
174.928	-1.03289	0.241935	-4.26929	1.961e-05	9.78982e-05	ENSG00000147234	FRMPD3	NA	CD4_old_pre
1244.68	-1.03241	0.056276	-18.3454	3.59114e-75	1.02479e-73	ENSG00000147872	PLIN2	down4	CD4_old_pre
1730.77	-1.03216	0.067372	-15.3203	5.59443e-53	1.21034e-51	ENSG00000134539	KLRD1	NA	CD4_old_pre
90.094	-1.03104	0.36641	-2.8139	0.00489438	0.0176918	ENSG00000163406	SLC15A2	NA	CD4_old_pre
108.19	-1.03094	0.303951	-3.39181	0.000694321	0.0028836	ENSG00000178177	LCORL	NA	CD4_old_pre
655.057	-1.03029	0.0940289	-10.9571	6.14054e-28	8.24609e-27	ENSG00000155366	RHOC	NA	CD4_old_pre
474.844	-1.0282	0.106128	-9.6883	3.38101e-22	3.88355e-21	ENSG00000170266	GLB1	NA	CD4_old_pre
351.265	-1.02815	0.132087	-7.78389	7.03273e-15	6.20738e-14	ENSG00000128487	SPECC1	NA	CD4_old_pre
78.0201	-1.02783	0.39756	-2.58534	0.00972824	0.0330729	ENSG00000115318	LOXL3	NA	CD4_old_pre
238.867	-1.02751	0.171416	-5.99425	2.04426e-09	1.38278e-08	ENSG00000216490	IFI30	down4	CD4_old_pre
134.482	-1.02742	0.256146	-4.01107	6.0444e-05	0.000287601	ENSG00000111785	RIC8B	NA	CD4_old_pre
704.98	-1.02725	0.0838087	-12.257	1.54016e-34	2.38546e-33	ENSG00000133561	GIMAP6	NA	CD4_old_pre
228.127	-1.02681	0.187748	-5.46905	4.52443e-08	2.79789e-07	ENSG00000281103	TRG-AS1	NA	CD4_old_pre
309.63	-1.02658	0.152824	-6.71743	1.84959e-11	1.40651e-10	ENSG00000048052	HDAC9	NA	CD4_old_pre
1159.55	-1.02465	0.0565522	-18.1186	2.27383e-73	6.33206e-72	ENSG00000165175	MID1IP1	NA	CD4_old_pre
89.9023	-1.02439	0.355269	-2.88343	0.00393374	0.0144384	ENSG00000155099	PIP4P2	NA	CD4_old_pre
225.323	-1.02292	0.180782	-5.65831	1.5287e-08	9.76191e-08	ENSG00000118495	PLAGL1	NA	CD4_old_pre
205.476	-1.02262	0.200005	-5.11295	3.17172e-07	1.85068e-06	ENSG00000010278	CD9	down4	CD4_old_pre
121.388	-1.02184	0.276984	-3.68917	0.000224983	0.00100218	ENSG00000116205	TCEANC2	NA	CD4_old_pre
128.034	-1.02138	0.305116	-3.34752	0.000815392	0.00335589	ENSG00000080493	SLC4A4	NA	CD4_old_pre
5366.93	-1.02086	0.0219703	-46.4655	0	0	ENSG00000011600	TYROBP	NA	CD4_old_pre
354.79	-1.02074	0.133593	-7.64066	2.16103e-14	1.87792e-13	ENSG00000118508	RAB32	NA	CD4_old_pre
80.2864	-1.02045	0.394728	-2.5852	0.00973231	0.033079	ENSG00000069869	NEDD4	NA	CD4_old_pre
97.5147	-1.02036	0.322249	-3.16636	0.00154358	0.00609093	ENSG00000080200	CRYBG3	NA	CD4_old_pre
474.211	-1.01912	0.104276	-9.77332	1.46567e-22	1.70135e-21	ENSG00000148110	MFSD14B	NA	CD4_old_pre
167.381	-1.01899	0.217063	-4.69443	2.67358e-06	1.44463e-05	ENSG00000213694	S1PR3	down4	CD4_old_pre
159.49	-1.01818	0.222712	-4.57172	4.83741e-06	2.55216e-05	ENSG00000226091	LINC00937	NA	CD4_old_pre
353.156	-1.01754	0.133327	-7.63196	2.3122e-14	2.0061e-13	ENSG00000118596	SLC16A7	NA	CD4_old_pre
127.684	-1.01704	0.265693	-3.82788	0.000129252	0.000593109	ENSG00000167705	RILP	NA	CD4_old_pre
169.333	-1.01636	0.216783	-4.68838	2.75371e-06	1.48571e-05	ENSG00000184060	ADAP2	down4	CD4_old_pre
265.692	-1.01592	0.159335	-6.376	1.81778e-10	1.31091e-09	ENSG00000140848	CPNE2	NA	CD4_old_pre
100.313	-1.01591	0.317745	-3.19724	0.0013875	0.00552278	ENSG00000067208	EVI5	NA	CD4_old_pre
398.23	-1.01388	0.118557	-8.55188	1.211e-17	1.19551e-16	ENSG00000105383	CD33	NA	CD4_old_pre
390.738	-1.01379	0.13138	-7.71645	1.19614e-14	1.049e-13	ENSG00000138061	CYP1B1	down4	CD4_old_pre
637.28	-1.01355	0.0843392	-12.0176	2.87298e-33	4.32744e-32	ENSG00000107736	CDH23	NA	CD4_old_pre
[truncated: 1,951 more rows]

## Sheet: Supplementary Table 4
Supplementary Table 4: KEGG Pathway enrichment for up-regulated genes before and after vaccination, Related to Figure 6c, 6d, 6e.
KEGGID	Pvalue	OddsRatio	ExpCount	Count	Size	Term	Genes	Group
4640	1.26565e-07	13.6044	0.854806	9	88	Hematopoietic cell lineage	CD8A;CD8B;ITGA2B;ITGB3;IL2RA;GP9;IL6;ITGA3;CSF2	CD4_young_post
4612	8.30837e-05	9.64874	0.738241	6	76	Antigen processing and presentation	HSP90AA1;HSPA1A;CD8A;HSPA1B;HSPA6;CD8B	CD4_young_post
5130	0.000189418	10.8597	0.543967	5	56	Pathogenic Escherichia coli infection	TUBB1;TUBB;CTTN;TUBB4A;TUBB3	CD4_young_post
5410	0.00117966	7.06731	0.806237	5	83	Hypertrophic cardiomyopathy	ITGA2B;ITGB3;IL6;ITGA3;SGCD	CD4_young_post
4512	0.00131322	6.88822	0.825665	5	85	ECM-receptor interaction	ITGA2B;ITGB3;GP9;SV2A;ITGA3	CD4_young_post
4145	0.00345089	4.53301	1.4862	6	153	Phagosome	TUBB1;TUBB;ITGB3;DYNC2H1;TUBB4A;TUBB3	CD4_young_post
4060	0.00375274	3.52831	2.57413	8	265	Cytokine-cytokine receptor interaction	CXCL2;PF4;PPBP;CCL20;IL2RA;IL6;IL12A;CSF2	CD4_young_post
4141	0.00500083	4.18202	1.60276	6	165	Protein processing in endoplasmic reticulum	HSP90AA1;HSPH1;HSPA1A;HSPA1B;HSPA6;BCL2	CD4_young_post
5412	0.00555874	6.18976	0.718814	4	74	Arrhythmogenic right ventricular cardiomyopathy	ITGA2B;ITGB3;ITGA3;SGCD	CD4_young_post
5145	0.00876707	4.30345	1.28221	5	132	Toxoplasmosis	HSPA1A;HSPA1B;HSPA6;BCL2;IL12A	CD4_young_post
5222	0.00904151	5.33892	0.825665	4	85	Small cell lung cancer	BCL2;ITGA2B;CDK6;ITGA3	CD4_young_post
4062	0.00956078	3.61813	1.83589	6	189	Chemokine signaling pathway	CXCL2;PF4;PPBP;CCL20;GNG11;PRKCZ	CD4_young_post
5414	0.0110097	5.02413	0.874233	4	90	Dilated cardiomyopathy	ITGA2B;ITGB3;ITGA3;SGCD	CD4_young_post
4540	0.0110097	5.02413	0.874233	4	90	Gap junction	TUBB1;TUBB;TUBB4A;TUBB3	CD4_young_post
4510	0.0124263	3.40631	1.94274	6	200	Focal adhesion	BCL2;ITGA2B;MYL9;ITGB3;MYLK;ITGA3	CD4_young_post
5144	0.0130161	6.67014	0.495399	3	51	Malaria	KLRK1;IL6;IL12A	CD4_young_post
4621	0.0183886	5.81414	0.563395	3	58	NOD-like receptor signaling pathway	HSP90AA1;CXCL2;IL6	CD4_young_post
5146	0.0190984	4.2242	1.02965	4	106	Amoebiasis	HSPB1;IL6;IL12A;CSF2	CD4_young_post
4144	0.0445654	2.75461	1.95245	5	201	Endocytosis	HSPA1A;HSPA1B;HSPA6;PRKCZ;IL2RA	CD4_young_post
5340	0.0449552	6.36694	0.33998	2	35	Primary immunodeficiency	CD8A;CD8B	CD4_young_post
5143	0.0449552	6.36694	0.33998	2	35	African trypanosomiasis	IL6;IL12A	CD4_young_post
5020	0.0449552	6.36694	0.33998	2	35	Prion disease	HSPA1A;IL6	CD4_young_post
4810	0.0547524	2.59014	2.06902	5	213	Regulation of actin cytoskeleton	ITGA2B;MYL9;ITGB3;MYLK;ITGA3	CD4_young_post
5323	0.0579424	3.61301	0.883947	3	91	Rheumatoid arthritis	CCL20;IL6;CSF2	CD4_young_post
4630	0.0628947	2.82894	1.50562	4	155	JAK-STAT signaling pathway	IL2RA;IL6;IL12A;CSF2	CD4_young_post
4940	0.0649698	5.11752	0.417689	2	43	Type I diabetes mellitus	HSPD1;IL12A	CD4_young_post
460	0.066079	17.2768	0.0679959	1	7	NA	SHMT1	CD4_young_post
2010	0.0676501	4.99481	0.427403	2	44	ABC transporters	ABCD2;ABCB4	CD4_young_post
4660	0.0869219	3.01905	1.04908	3	108	T cell receptor signaling pathway	CD8A;CD8B;CSF2	CD4_young_post
5200	0.094717	2.01875	3.16667	6	326	Pathways in cancer	HSP90AA1;BCL2;ITGA2B;CDK6;IL6;ITGA3	CD4_young_post
5150	1.25663e-08	9.8558	1.78085	13	55	Staphylococcus aureus infection	HLA-DRA;HLA-DPA1;HLA-DPA1;HLA-DPB1;HLA-DRB3;C5AR1;FPR1;FCGR2A;FCAR;PTAFR;HLA-DQA2;FCGR2B;C3AR1;FPR2	CD4_young_pre
4380	2.99801e-06	4.56979	4.14451	16	128	Osteoclast differentiation	FOSL2;LILRB2;CSF1R;FCGR2A;GAB2;IFNGR2;SIRPA;LILRB3;LILRA6;TNFRSF1A;ACP5;SIRPB1;LILRB4;SIRPG;FCGR2B;LILRA4	CD4_young_pre
4145	0.000113312	3.44099	4.95399	15	153	Phagosome	HLA-DRA;HLA-DPA1;HLA-DPA1;HLA-DPB1;HLA-DRB3;CD14;THBS1;FCGR2A;FCAR;CTSL;HLA-DQA2;SCARB1;FCGR2B;MSR1;TLR6;MRC2	CD4_young_pre
4142	0.000130046	3.78793	3.91786	13	121	Lysosome	CTSB;ASAH1;CTSC;GNS;GM2A;LIPA;DNASE2;ACP5;MCOLN1;LGMN;CTSL;ACP2;AP4M1	CD4_young_pre
4612	0.00070688	4.16418	2.4608	9	76	Antigen processing and presentation	HLA-DRA;HLA-DPA1;CTSB;HLA-DPA1;HLA-DPB1;HLA-DRB3;LGMN;CTSL;HLA-DQA2;IFI30	CD4_young_pre
5330	0.00107114	5.94004	1.19802	6	37	Allograft rejection	HLA-DRA;HLA-DPA1;HLA-DPA1;HLA-DPB1;HLA-DRB3;CD86;HLA-DQA2	CD4_young_pre
5332	0.00186081	5.25745	1.32754	6	41	Graft-versus-host disease	HLA-DRA;HLA-DPA1;HLA-DPA1;HLA-DPB1;HLA-DRB3;CD86;HLA-DQA2	CD4_young_pre
4640	0.00203079	3.52409	2.84935	9	88	Hematopoietic cell lineage	HLA-DRA;HLA-DRB3;CD14;CSF1R;ANPEP;CD1D;CSF2RA;CD9;FLT3	CD4_young_pre
4940	0.00239135	4.9715	1.3923	6	43	Type I diabetes mellitus	HLA-DRA;HLA-DPA1;HLA-DPA1;HLA-DPB1;HLA-DRB3;CD86;HLA-DQA2	CD4_young_pre
5310	0.00248811	6.11135	0.97137	5	30	Asthma	HLA-DRA;HLA-DPA1;HLA-DPA1;HLA-DPB1;HLA-DRB3;HLA-DQA2	CD4_young_pre
5323	0.00256335	3.39334	2.94649	9	91	Rheumatoid arthritis	HLA-DRA;HLA-DPA1;HLA-DPA1;HLA-DPB1;HLA-DRB3;VEGFA;CD86;ACP5;CTSL;HLA-DQA2	CD4_young_pre
4666	0.00320124	3.27182	3.04363	9	94	Fc gamma R-mediated phagocytosis	LYN;HCK;MARCKS;ARPC5;FCGR2A;GAB2;VAV2;SPHK1;FCGR2B	CD4_young_pre
5145	0.00348885	2.82224	4.27403	11	132	Toxoplasmosis	HLA-DRA;HLA-DPA1;PPIF;HLA-DPA1;HLA-DPB1;HLA-DRB3;ALOX5;IFNGR2;TNFRSF1A;HLA-DQA2;LAMB3;CCR5	CD4_young_pre
4672	0.00421117	4.37578	1.55419	6	48	Intestinal immune network for IgA production	HLA-DRA;HLA-DPA1;HLA-DPA1;HLA-DPB1;HLA-DRB3;CD86;HLA-DQA2	CD4_young_pre
532	0.00492814	6.76225	0.712338	4	22	Glycosaminoglycan biosynthesis	CHST15;DSE;CHST7;CHST13	CD4_young_pre
480	0.00516977	4.1754	1.61895	6	50	Glutathione metabolism	GPX1;ANPEP;GSTO1;MGST2;GPX3;GSTM1	CD4_young_pre
5320	0.00627951	3.99244	1.68371	6	52	Autoimmune thyroid disease	HLA-DRA;HLA-DPA1;HLA-DPA1;HLA-DPB1;HLA-DRB3;CD86;HLA-DQA2	CD4_young_pre
5140	0.00831811	3.30315	2.33129	7	72	Leishmaniasis	HLA-DRA;HLA-DPA1;HLA-DPA1;HLA-DPB1;HLA-DRB3;FCGR2A;IFNGR2;HLA-DQA2	CD4_young_pre
524	0.00977787	20.1241	0.161895	2	5	Neomycin, kanamycin and gentamicin biosynthesis	HK2;GCK	CD4_young_pre
4060	0.0115673	2.00489	8.58044	16	265	Cytokine-cytokine receptor interaction	TNFRSF1B;CSF1R;VEGFA;OSM;CSF2RB;IFNGR2;CXCL16;TNFRSF1A;CX3CR1;CCR1;CSF2RA;FLT3;CCR5;TNFRSF21;TNFRSF8;LIF	CD4_young_pre
770	0.0137068	6.99095	0.518064	3	16	Pantothenate and CoA biosynthesis	PPCDC;VNN1;BCAT1	CD4_young_pre
561	0.0220002	3.38318	1.61895	5	50	Glycerolipid metabolism	CEL;GK;MGLL;DGAT2;GPAT2	CD4_young_pre
5416	0.0251097	2.86039	2.26653	6	70	Viral myocarditis	HLA-DRA;HLA-DPA1;HLA-DPA1;HLA-DPB1;HLA-DRB3;CD86;HLA-DQA2	CD4_young_pre
980	0.0267154	2.81589	2.29891	6	71	Metabolism of xenobiotics by cytochrome P450	GSTO1;ALDH3B1;CYP1B1;CYP2S1;MGST2;GSTM1	CD4_young_pre
4514	0.0279905	2.22714	4.30641	9	133	Cell adhesion molecules	HLA-DRA;HLA-DPA1;HLA-DPA1;HLA-DPB1;HLA-DRB3;PECAM1;SPN;CD86;HLA-DQA2;NECTIN2	CD4_young_pre
4977	0.041028	4.32162	0.777096	3	24	Vitamin digestion and absorption	SCARB1;SLC19A1;TCN2	CD4_young_pre
590	0.0412652	2.81481	1.91036	5	59	Arachidonic acid metabolism	GPX1;ALOX5;TBXAS1;PTGES;GPX3	CD4_young_pre
740	0.0473318	6.70095	0.356169	2	11	Riboflavin metabolism	ACP5;ACP2	CD4_young_pre
5322	0.0731685	1.90591	4.40354	8	136	Systemic lupus erythematosus	HLA-DRA;HLA-DPA1;HLA-DPA1;HLA-DPB1;HLA-DRB3;FCGR2A;CD86;HLA-DQA2;FCGR2B	CD4_young_pre
4662	0.0948324	2.16525	2.42843	5	75	B cell receptor signaling pathway	LYN;PIK3AP1;LILRB3;VAV2;FCGR2B	CD4_young_pre
4514	0.00126712	3.47794	3.19581	10	133	Cell adhesion molecules	ICOS;ICOSLG;JAM3;NLGN2;CTLA4;NLGN3;VCAM1;CLDN2;CDH3;CDH15	CD4_old_post
4512	0.00412447	3.7833	2.04243	7	85	ECM-receptor interaction	THBS1;COL6A1;LAMB3;LAMC1;TNXB;HSPG2;COL1A1	CD4_old_post
230	0.0053786	2.79982	3.89264	10	162	Purine metabolism	PDE4D;PDE4B;PRPS1;PRPS1L1;RRM1;POLR1C;POLR1D;FHIT;AK5;PDE4C	CD4_old_post
61	0.00807141	20.5863	0.144172	2	6	Fatty acid biosynthesis	FASN;MCAT	CD4_old_post
4510	0.0083853	2.47937	4.80573	11	200	Focal adhesion	PPP1CB;THBS1;IGF1R;COL6A1;LAMB3;LAMC1;TNXB;CCND1;PRKCG;COL1A1;SHC2	CD4_old_post
100	0.00992514	7.75951	0.456544	3	19	Steroid biosynthesis	SC5D;SQLE;DHCR7	CD4_old_post
5222	0.0160013	3.1775	2.04243	6	85	Small cell lung cancer	NFKB1;TRAF4;FHIT;LAMB3;LAMC1;CCND1	CD4_old_post
4670	0.0211272	2.69246	2.78732	7	116	Leukocyte transendothelial migration	EZR;RHOH;JAM3;MMP9;PRKCG;VCAM1;CLDN2	CD4_old_post
4115	0.0231816	3.30532	1.63395	5	68	p53 signaling pathway	THBS1;RCHY1;PERP;CCND1;CCNB1	CD4_old_post
4672	0.0274674	3.77107	1.15337	4	48	Intestinal immune network for IgA production	TNFRSF13C;ICOS;ICOSLG;CCL28	CD4_old_post
900	0.0490644	6.32429	0.360429	2	15	Terpenoid backbone biosynthesis	IDI1;MVK	CD4_old_post
5340	0.0508052	3.86889	0.841002	3	35	Primary immunodeficiency	TNFRSF13C;CD19;ICOS	CD4_old_post
5143	0.0508052	3.86889	0.841002	3	35	African trypanosomiasis	PRKCG;HBB;VCAM1	CD4_old_post
5214	0.0702338	2.71198	1.56186	4	65	Glioma	IGF1R;CCND1;PRKCG;SHC2	CD4_old_post
5219	0.0790722	3.17057	1.0092	3	42	Bladder cancer	THBS1;MMP9;CCND1	CD4_old_post
4960	0.0790722	3.17057	1.0092	3	42	Aldosterone-regulated sodium reabsorption	IRS2;ATP1B3;PRKCG	CD4_old_post
4710	0.0968928	4.10576	0.52863	2	22	Circadian rhythm	PER1;CRY2	CD4_old_post
4380	7.13045e-09	4.84439	6.21677	24	128	Osteoclast differentiation	TYROBP;CYBB;LILRB2;NCF2;FCGR3A;FCGR3B;CSF1R;SYK;LILRB1;FCGR2A;NCF1;SIRPA;LILRB3;LILRA6;BTK;LILRA2;LILRA1;LILRB4;LILRB3;LILRA6;CTSK;SIRPG;FCGR1A;PIK3R3;MITF;LILRB5	CD4_old_pre
4640	7.77148e-07	4.92453	4.27403	17	88	Hematopoietic cell lineage	ITGAM;HLA-DRB1;CD14;CSF1R;HLA-DRB5;CD36;CD1D;CR1;CD33;CSF2RA;CD9;FCGR1A;IL6;CD1A;CD1B;CD1C;CD1D;CD1E	CD4_old_pre
4145	3.68749e-06	3.48138	7.43098	22	153	Phagosome	SFTPA1;CTSS;ITGAM;HLA-DRB1;CYBB;CD14;NCF2;FCGR3A;FCGR3B;HLA-DRB5;CLEC7A;FCGR2A;PIKFYVE;NCF1;CD36;STX7;DYNC1I2;MARCO;RILP;MSR1;TLR6;FCGR1A	CD4_old_pre
5332	1.82882e-05	6.51261	1.99131	10	41	Graft-versus-host disease	PRF1;HLA-DRB1;KLRD1;HLA-DRB5;CD86;KIR2DL1;KIR2DL1;KIR2DL3;KLRC1;KIR3DL1;IL6	CD4_old_pre
5150	0.000260722	4.47515	2.67127	10	55	Staphylococcus aureus infection	ITGAM;HLA-DRB1;FCGR3A;FCGR3B;HLA-DRB5;FCGR2A;CFD;FCGR1A;FPR2;C1QA	CD4_old_pre
4650	0.000281084	2.91258	6.60532	17	136	Natural killer cell mediated cytotoxicity	TYROBP;PRF1;FCGR3A;FCGR3B;SYK;KLRD1;CD244;SH2D1B;TNFSF10;NCR1;KIR2DL1;KIR2DL1;KIR2DL3;KLRC1;KIR3DL1;PIK3R3;SOS1;NFATC4	CD4_old_pre
5140	0.00230419	3.23812	3.49693	10	72	Leishmaniasis	ITGAM;HLA-DRB1;NCF2;FCGR3A;FCGR3B;HLA-DRB5;FCGR2A;NCF1;CR1;FCGR1A	CD4_old_pre
4612	0.00345726	3.03967	3.69121	10	76	Antigen processing and presentation	CTSS;HLA-DRB1;KLRD1;HSPA6;HLA-DRB5;IFI30;KIR2DL1;KIR2DL1;KIR2DL3;KLRC1;KIR3DL1	CD4_old_pre
4620	0.00366173	2.68278	4.95399	12	102	Toll-like receptor signaling pathway	CD14;TRAF3;IRF5;CD86;CTSK;TLR8;TLR1;TLR6;TLR7;TLR5;PIK3R3;IL6	CD4_old_pre
770	0.00623493	6.60854	0.777096	4	16	Pantothenate and CoA biosynthesis	VNN2;VNN1;BCAT1;PANK1	CD4_old_pre
4672	0.00786218	3.40358	2.33129	7	48	Intestinal immune network for IgA production	HLA-DRB1;HLA-DRB5;CD86;LTBR;TNFSF13B;TNFSF13;IL6	CD4_old_pre
5020	0.0256103	3.30536	1.6999	5	35	Prion disease	EGR1;NCAM1;LAMC1;C1QA;IL6	CD4_old_pre
4142	0.0323837	1.99745	5.87679	11	121	Lysosome	PSAP;CTSS;CTSW;CTSC;GNS;LIPA;NAGA;GLB1;SORT1;CTSK;CTSO	CD4_old_pre
5144	0.0357589	2.64659	2.47699	6	51	Malaria	LRP1;PECAM1;CD36;CR1;HGF;IL6	CD4_old_pre
4666	0.0379751	2.10921	4.56544	9	94	Fc gamma R-mediated phagocytosis	FCGR3A;HCK;SYK;ARPC5;FCGR2A;NCF1;GSN;FCGR1A;PIK3R3	CD4_old_pre
4610	0.0488603	2.24223	3.35123	7	69	Complement and coagulation cascades	SERPINA1;F13A1;CFD;F2R;CR1;C1QA;SERPING1	CD4_old_pre
340	0.0497125	3.1647	1.40849	4	29	Histidine metabolism	ALDH2;ALDH3B1;HNMT;HAL	CD4_old_pre
3320	0.0521391	2.20624	3.3998	7	70	PPAR signaling pathway	RXRA;CPT1A;CD36;CYP27A1;PPARA;FADS2;SCD5	CD4_old_pre
4621	0.0608523	2.28743	2.81697	6	58	NOD-like receptor signaling pathway	CASP1;MEFV;NAIP;NLRC4;CARD6;IL6	CD4_old_pre
531	0.0617466	3.70146	0.922802	3	19	Glycosaminoglycan degradation	GNS;GLB1;HPSE	CD4_old_pre
4662	0.0705791	2.04216	3.64264	7	75	B cell receptor signaling pathway	SYK;PIK3AP1;LILRB3;BTK;LILRB3;PIK3R3;SOS1;NFATC4	CD4_old_pre
5146	0.0713382	1.84424	5.14826	9	106	Amoebiasis	ITGAM;CD14;GNAQ;CD1D;LAMB2;LAMC1;GNAL;PIK3R3;IL6;CD1D	CD4_old_pre
532	0.0883197	3.11534	1.06851	3	22	Glycosaminoglycan biosynthesis	CHST15;CHST14;CHST13	CD4_old_pre
4060	0.0921448	1.4564	12.8707	18	265	Cytokine-cytokine receptor interaction	CSF1R;IL18RAP;LTBR;CX3CR1;CCR1;TNFSF13B;TNFSF10;PDGFRB;CSF2RA;XCL2;TNFSF13;XCL1;CCR2;CXCR2;TNFRSF8;ACKR3;HGF;IL6	CD4_old_pre
4360	0.0957033	1.66967	6.26534	10	129	Axon guidance	PLXNB2;PLXNC1;DPYSL2;EFNA1;PLXNA2;ABLIM3;EPHB2;SEMA3C;UNC5A;NFATC4	CD4_old_pre
4141	1.95153e-06	12.0573	0.899796	8	165	Protein processing in endoplasmic reticulum	HSPA8;HSP90AA1;DNAJB1;HSPH1;HSPA1A;HSPA1B;HSPA6;HSPA2	CD8_young_post
4612	2.68129e-06	19.0088	0.414451	6	76	Antigen processing and presentation	HSPA8;HSP90AA1;HSPA1A;HSPA1B;HSPA6;HSPA2	CD8_young_post
4010	8.39828e-06	8.42589	1.46149	9	268	MAPK signaling pathway	HSPA8;HSPA1A;HSPA1B;HSPA6;GADD45G;HSPB1;HSPA2;IL1A;PRKCG	CD8_young_post
5020	3.38847e-05	26.7512	0.190866	4	35	Prion disease	EGR1;HSPA1A;IL1A;IL6	CD8_young_post
4621	0.00025145	15.2963	0.316292	4	58	NOD-like receptor signaling pathway	HSP90AA1;CXCL8;CXCL2;IL6	CD8_young_post
3040	0.000552847	8.67335	0.69257	5	127	Spliceosome	HSPA8;HSPA1A;HSPA1B;HSPA6;HSPA2	CD8_young_post
5145	0.000659788	8.32458	0.719836	5	132	Toxoplasmosis	HSPA8;HSPA1A;HSPA1B;HSPA6;HSPA2	CD8_young_post
5146	0.002451	8.03081	0.57805	4	106	Amoebiasis	CXCL8;HSPB1;IL6;PRKCG	CD8_young_post
4060	0.00269284	4.96911	1.44513	6	265	Cytokine-cytokine receptor interaction	CXCL8;CXCL2;IL1A;TNFRSF25;IL6;NGFR	CD8_young_post
4144	0.00424957	5.3288	1.09611	5	201	Endocytosis	HSPA8;HSPA1A;HSPA1B;HSPA6;HSPA2	CD8_young_post
5323	0.0129321	6.75705	0.496251	3	91	Rheumatoid arthritis	CXCL8;IL1A;IL6	CD8_young_post
5143	0.0153255	11.7232	0.190866	2	35	African trypanosomiasis	IL6;PRKCG	CD8_young_post
5142	0.0184817	5.87402	0.567144	3	104	Chagas disease	CXCL8;IL6;SERPINE1	CD8_young_post
5332	0.0206971	9.9094	0.223586	2	41	Graft-versus-host disease	IL1A;IL6	CD8_young_post
5200	0.0300051	3.18161	1.77778	5	326	Pathways in cancer	HSP90AA1;CXCL8;FZD7;IL6;PRKCG	CD8_young_post
5144	0.0311154	7.87347	0.278119	2	51	Malaria	CXCL8;IL6	CD8_young_post
4115	0.0525117	5.82828	0.370825	2	68	p53 signaling pathway	GADD45G;SERPINE1	CD8_young_post
790	0.0584257	18.7935	0.0599864	1	11	Folate biosynthesis	DHFR	CD8_young_post
4370	0.0639652	5.19099	0.414451	2	76	VEGF signaling pathway	HSPB1;PRKCG	CD8_young_post
4070	0.0669512	5.05263	0.425358	2	78	Phosphatidylinositol signaling system	INPP4B;PRKCG	CD8_young_post
4640	0.0825517	4.45736	0.479891	2	88	Hematopoietic cell lineage	IL1A;IL6	CD8_young_post
360	0.088886	11.7339	0.0927062	1	17	Phenylalanine metabolism	PRDX6	CD8_young_post
670	0.093869	11.0417	0.0981595	1	18	One carbon pool by folate	DHFR	CD8_young_post
4060	2.65087e-05	4.96681	2.93541	12	265	Cytokine-cytokine receptor interaction	CCL3L1;OSM;CCL4L2;CXCL16;CCR1;TNFRSF18;XCL2;FASLG;CXCR2;TNFRSF21;TNFRSF8;TNFRSF11A	CD8_young_pre
5150	0.000323885	9.58833	0.609237	5	55	Staphylococcus aureus infection	C5AR1;FPR1;FCGR2A;FPR2;FCGR3B	CD8_young_pre
524	0.00118258	61.3757	0.0553851	2	5	Neomycin, kanamycin and gentamicin biosynthesis	HK2;GCK	CD8_young_pre
52	0.00313858	11.6512	0.29908	3	27	Galactose metabolism	HK2;GCK;MGAM	CD8_young_pre
4650	0.00373451	4.43781	1.50648	6	136	Natural killer cell mediated cytotoxicity	SH2D1B;FASLG;KIR2DL1;KIR2DL3;FCGR3B;KIR2DL4	CD8_young_pre
4062	0.00461558	3.72745	2.09356	7	189	Chemokine signaling pathway	HCK;CCL3L1;CCL4L2;CXCL16;CCR1;XCL2;CXCR2	CD8_young_pre
4145	0.00662511	3.91283	1.69479	6	153	Phagosome	THBS1;FCGR2A;TLR2;OLR1;MSR1;FCGR3B	CD8_young_pre
5332	0.0102467	7.34083	0.454158	3	41	Graft-versus-host disease	FASLG;KIR2DL1;KIR2DL3	CD8_young_pre
4973	0.012435	6.80016	0.487389	3	44	Carbohydrate digestion and absorption	HK2;MGAM;SLC2A5	CD8_young_pre
770	0.013119	13.127	0.177232	2	16	Pantothenate and CoA biosynthesis	VNN1;BCAT1	CD8_young_pre
500	0.0215402	5.45731	0.59816	3	54	Starch and sucrose metabolism	HK2;GCK;MGAM	CD8_young_pre
5140	0.045046	4.02104	0.797546	3	72	Leishmaniasis	FCGR2A;TLR2;FCGR3B	CD8_young_pre
4612	0.0514847	3.79806	0.841854	3	76	Antigen processing and presentation	KIR2DL1;KIR2DL3;KIR2DL4	CD8_young_pre
380	0.0783986	4.57381	0.465235	2	42	Tryptophan metabolism	KYNU;CYP1B1	CD8_young_pre
5219	0.0783986	4.57381	0.465235	2	42	Bladder cancer	THBS1;DAPK1	CD8_young_pre
5323	0.0792971	3.14241	1.00801	3	91	Rheumatoid arthritis	CCL3L1;TLR2;TNFRSF11A	CD8_young_pre
4930	0.098523	3.97308	0.531697	2	48	Type II diabetes mellitus	HK2;GCK	CD8_young_pre
520	0.098523	3.97308	0.531697	2	48	Amino sugar and nucleotide sugar metabolism	HK2;GCK	CD8_young_pre
4640	0.000538734	6.63995	1.03476	6	88	Hematopoietic cell lineage	CD22;CD19;FCER2;CD24;IL1A;IL2RA	CD8_old_post
5340	0.000696587	11.4501	0.411554	4	35	Primary immunodeficiency	CD79A;TNFRSF13C;CD19;TNFRSF13B	CD8_old_post
4514	0.000878682	5.08333	1.56391	7	133	Cell adhesion molecules	ICAM1;CD22;ICOSLG;PDCD1;ALCAM;NECTIN2;CNTNAP2	CD8_old_post
4512	0.00307797	5.58496	0.999489	5	85	ECM-receptor interaction	THBS1;COL6A1;LAMB3;LAMC1;COL1A1	CD8_old_post
4060	0.00357987	3.24785	3.11605	9	265	Cytokine-cytokine receptor interaction	CCR7;IFNGR2;TNFRSF13C;CCR1;CCL20;IL1A;IL2RA;TNFRSF13B;PF4V1	CD8_old_post
5143	0.00778253	8.19176	0.411554	3	35	African trypanosomiasis	ICAM1;PRKCG;HBB	CD8_old_post
4662	0.011376	4.96468	0.881902	4	75	B cell receptor signaling pathway	CD79A;CD22;NFKBIE;CD19	CD8_old_post
2010	0.0146099	6.38359	0.517382	3	44	ABC transporters	ABCA1;ABCG1;ABCB4	CD8_old_post
4672	0.0184561	5.81212	0.564417	3	48	Intestinal immune network for IgA production	TNFRSF13C;ICOSLG;TNFRSF13B	CD8_old_post
5144	0.0216757	5.44602	0.599693	3	51	Malaria	ICAM1;THBS1;HBB	CD8_old_post
5150	0.0264173	5.0236	0.646728	3	55	Staphylococcus aureus infection	ICAM1;PTAFR;FCGR3B	CD8_old_post
4710	0.0270524	8.62537	0.258691	2	22	Circadian rhythm	PER1;CRY2	CD8_old_post
4510	0.0293954	2.7516	2.35174	6	200	Focal adhesion	THBS1;COL6A1;LAMB3;LAMC1;PRKCG;COL1A1	CD8_old_post
5146	0.035508	3.4371	1.24642	4	106	Amoebiasis	LAMB3;LAMC1;PRKCG;COL1A1	CD8_old_post
5140	0.0522103	3.7747	0.846626	3	72	Leishmaniasis	IFNGR2;IL1A;FCGR3B	CD8_old_post
400	0.0574461	21.3051	0.0587935	1	5	Phenylalanine, tyrosine and tryptophan biosynthesis	IL4I1	CD8_old_post
4380	0.0630834	2.81638	1.50511	4	128	Osteoclast differentiation	SOCS3;IFNGR2;IL1A;FCGR3B	CD8_old_post
5020	0.0632298	5.21574	0.411554	2	35	Prion disease	IL1A;LAMC1	CD8_old_post
61	0.0685387	17.0412	0.0705521	1	6	Fatty acid biosynthesis	MCAT	CD8_old_post
5145	0.0690399	2.72644	1.55215	4	132	Toxoplasmosis	LDLR;IFNGR2;LAMB3;LAMC1	CD8_old_post
4974	0.0693929	3.33392	0.952454	3	81	Protein digestion and absorption	COL6A1;SLC16A10;COL1A1	CD8_old_post
4062	0.0705673	2.38409	2.22239	5	189	Chemokine signaling pathway	CCR7;GNG7;CCR1;CCL20;PF4V1	CD8_old_post
4650	0.0752791	2.64196	1.59918	4	136	Natural killer cell mediated cytotoxicity	ICAM1;IFNGR2;PRKCG;FCGR3B	CD8_old_post
5323	0.0910906	2.9499	1.07004	3	91	Rheumatoid arthritis	ICAM1;CCL20;IL1A	CD8_old_post
450	0.00131241	45.7569	0.0550443	2	17	Selenocompound metabolism	MARS2;PAPSS2	CD8_old_pre
61	0.019279	64.9333	0.0194274	1	6	Fatty acid biosynthesis	OXSM	CD8_old_pre
920	0.041326	27.0231	0.0420927	1	13	Sulfur metabolism	PAPSS2	CD8_old_pre
533	0.0475384	23.1548	0.0485685	1	15	Glycosaminoglycan biosynthesis	CHST2	CD8_old_pre
4060	0.0516623	3.99833	0.858044	3	265	Cytokine-cytokine receptor interaction	CX3CR1;FASLG;NGFR	CD8_old_pre
4722	0.0625286	5.38729	0.411213	2	127	Neurotrophin signaling pathway	FASLG;NGFR	CD8_old_pre
4360	0.0642764	5.3006	0.417689	2	129	Axon guidance	RGS3;SEMA3B	CD8_old_pre
30	0.0840194	12.4423	0.0874233	1	27	Pentose phosphate pathway	TKTL1	CD8_old_pre
4141	6.11981e-07	9.618	1.34969	10	165	Protein processing in endoplasmic reticulum	HSPA8;HSP90AA1;DNAJB1;HSPH1;HSPA1A;HSPA1B;HSPA6;HSPA2;FBXO2;WFS1	B_young_post
4612	2.22325e-06	14.2301	0.621677	7	76	Antigen processing and presentation	HSPA8;HSP90AA1;HSPA1A;HSPA1B;HSPA6;HLA-DQB1;HSPA2	B_young_post
5145	8.4847e-05	7.77854	1.07975	7	132	Toxoplasmosis	HSPA8;HSPA1A;HSPA1B;HSPA6;GNAO1;HLA-DQB1;HSPA2	B_young_post
4010	0.000263914	4.95486	2.19223	9	268	MAPK signaling pathway	HSPA8;HSPA1A;HSPA1B;GADD45A;HSPA6;HSPB1;HSPA2;STMN1;DUSP14	B_young_post
3040	0.000531979	6.72845	1.03885	6	127	Spliceosome	HSPA8;HSPA1A;HSPA1B;HSPA6;HSPA2;SNRPG	B_young_post
4916	0.00900857	5.36364	0.826176	4	101	Melanogenesis	GNAO1;FZD7;FZD3;FZD9	B_young_post
5217	0.0100063	7.39487	0.449898	3	55	Basal cell carcinoma	FZD7;FZD3;FZD9	B_young_post
3020	0.0231168	9.3285	0.237219	2	29	RNA polymerase	POLR2J2;POLR2J3	B_young_post
4144	0.0232738	3.3365	1.64417	5	201	Endocytosis	HSPA8;HSPA1A;HSPA1B;HSPA6;HSPA2	B_young_post
4640	0.0347201	4.49804	0.719836	3	88	Hematopoietic cell lineage	CD22;CD3G;CD24	B_young_post
4940	0.0478415	6.12831	0.351738	2	43	Type I diabetes mellitus	HSPD1;HLA-DQB1	B_young_post
5016	0.0614929	2.86491	1.49693	4	183	Huntington disease	SLC25A4;POLR2J2;POLR2J3;NDUFA8	B_young_post
5150	0.074	4.73093	0.449898	2	55	Staphylococcus aureus infection	HLA-DQB1;CFH	B_young_post
4110	0.080206	3.13994	1.01431	3	124	Cell cycle	GADD45A;PCNA;PTTG1	B_young_post
4060	1.45748e-05	4.25	4.1999	15	265	Cytokine-cytokine receptor interaction	CSF1R;VEGFA;OSM;CXCL16;CCR1;CCR4;TNFRSF18;CXCR3;EDAR;CCR2;CCR5;TNFRSF21;TNFRSF8;LIF;IL1R1	B_young_pre
5150	0.00167081	6.50568	0.871677	5	55	Staphylococcus aureus infection	C5AR1;FPR1;FCAR;PTAFR;FPR2	B_young_pre
524	0.002409	42.2857	0.0792434	2	5	Neomycin, kanamycin and gentamicin biosynthesis	HK2;GCK	B_young_pre
380	0.00417682	6.78533	0.665644	4	42	Tryptophan metabolism	CYP1B1;IL4I1;WARS2;HAAO	B_young_pre
4510	0.01352	2.73676	3.16973	8	200	Focal adhesion	VEGFA;THBS1;IGF1R;SRC;FLNB;LAMB3;COL5A3;COL4A2	B_young_pre
770	0.0258125	9.04396	0.253579	2	16	Pantothenate and CoA biosynthesis	VNN1;BCAT1	B_young_pre
5146	0.0259448	3.19194	1.67996	5	106	Amoebiasis	GNA15;LAMB3;IL1R1;COL5A3;COL4A2	B_young_pre
5219	0.0283438	4.90256	0.665644	3	42	Bladder cancer	VEGFA;THBS1;DAPK1	B_young_pre
4062	0.0296856	2.50134	2.9954	7	189	Chemokine signaling pathway	FOXO3;CXCL16;CCR1;CCR4;CXCR3;CCR2;CCR5	B_young_pre
4930	0.0399179	4.24444	0.760736	3	48	Type II diabetes mellitus	HK2;INSR;GCK	B_young_pre
4512	0.0452774	3.15938	1.34714	4	85	ECM-receptor interaction	THBS1;LAMB3;COL5A3;COL4A2	B_young_pre
4710	0.0467426	6.32418	0.348671	2	22	Circadian rhythm	BHLHE40;NPAS2	B_young_pre
4640	0.0503356	3.04494	1.39468	4	88	Hematopoietic cell lineage	CD8A;CSF1R;ANPEP;IL1R1	B_young_pre
4380	0.0518093	2.61086	2.02863	5	128	Osteoclast differentiation	CSF1R;SIRPA;LILRB4;IL1R1;MITF	B_young_pre
30	0.0675212	5.05495	0.427914	2	27	Pentose phosphate pathway	FBP1;TKTL1	B_young_pre
52	0.0675212	5.05495	0.427914	2	27	Galactose metabolism	HK2;GCK	B_young_pre
5200	0.0721059	1.84475	5.16667	9	326	Pathways in cancer	CSF1R;VEGFA;IGF1R;DAPK1;EPAS1;WNT7A;LAMB3;MITF;COL4A2	B_young_pre
400	0.0767964	15.6821	0.0792434	1	5	Phenylalanine, tyrosine and tryptophan biosynthesis	IL4I1	B_young_pre
10	0.083418	3.07151	1.03016	3	65	Glycolysis / Gluconeogenesis	HK2;FBP1;GCK	B_young_pre
4145	0.0947223	2.16024	2.42485	5	153	Phagosome	THBS1;FCAR;CTSL;OLR1;MSR1	B_young_pre
4144	0.0985199	1.97347	3.18558	6	201	Endocytosis	CSF1R;RAB11FIP1;IGF1R;SRC;CCR5;SMAD6	B_young_pre
3320	0.098926	2.8398	1.10941	3	70	PPAR signaling pathway	ACSL1;OLR1;GK	B_young_pre
4672	1.24873e-10	15.1805	1.24335	13	48	Intestinal immune network for IgA production	CXCR4;HLA-DRA;HLA-DPA1;HLA-DPB1;HLA-DRB3;HLA-DMA;HLA-DMB;HLA-DQB1;HLA-DOA;TNFRSF13C;CD40;ICOSLG;IL6	B_old_post
5310	1.94903e-09	20.0563	0.777096	10	30	Asthma	HLA-DRA;HLA-DPA1;HLA-DPB1;HLA-DRB3;MS4A2;HLA-DMA;HLA-DMB;HLA-DQB1;HLA-DOA;CD40	B_old_post
5330	2.77365e-07	12.7852	0.958419	9	37	Allograft rejection	HLA-DRA;HLA-DPA1;HLA-DPB1;HLA-DRB3;HLA-DMA;HLA-DMB;HLA-DQB1;HLA-DOA;CD40	B_old_post
4640	3.18088e-07	7.03434	2.27948	13	88	Hematopoietic cell lineage	HLA-DRA;CD37;IL4R;HLA-DRB3;MS4A1;CD22;CD19;FCER2;CD59;CD24;IL2RA;IL6;CR2	B_old_post
5320	6.28972e-07	9.51375	1.34697	10	52	Autoimmune thyroid disease	HLA-DRA;HLA-DPA1;HLA-DPB1;HLA-DRB3;HLA-DMA;HLA-DMB;HLA-DQB1;HLA-DOA;CD40;CTLA4	B_old_post
5332	7.14869e-07	11.1792	1.06203	9	41	Graft-versus-host disease	HLA-DRA;HLA-DPA1;HLA-DPB1;HLA-DRB3;HLA-DMA;HLA-DMB;HLA-DQB1;HLA-DOA;IL6	B_old_post
5150	1.08782e-06	8.8748	1.42468	10	55	Staphylococcus aureus infection	HLA-DRA;HLA-DPA1;HLA-DPB1;HLA-DRB3;HLA-DMA;HLA-DMB;HLA-DQB1;HLA-DOA;FCGR2B;FCGR3B	B_old_post
4662	2.88485e-06	6.88963	1.94274	11	75	B cell receptor signaling pathway	CD79A;CD22;PIK3CA;VAV2;CD19;CD72;CD79B;RASGRP3;FCGR2B;BLNK;CR2	B_old_post
5145	6.60403e-06	4.81282	3.41922	14	132	Toxoplasmosis	HLA-DRA;HLA-DPA1;HLA-DPB1;HLA-DRB3;HLA-DMA;BIRC3;HLA-DMB;GNAO1;HLA-DQB1;PIK3CA;HLA-DOA;CD40;LAMA5;LAMC1	B_old_post
4514	7.21783e-06	4.77153	3.44513	14	133	Cell adhesion molecules	HLA-DRA;HLA-DPA1;HLA-DPB1;HLA-DRB3;HLA-DMA;HLA-DMB;CD22;HLA-DQB1;HLA-DOA;CD40;ICOSLG;JAM3;CTLA4;L1CAM	B_old_post
5416	1.05718e-05	6.6385	1.81322	10	70	Viral myocarditis	HLA-DRA;HLA-DPA1;HLA-DPB1;HLA-DRB3;HLA-DMA;HLA-DMB;HLA-DQB1;HLA-DOA;CD40;CCND1	B_old_post
4940	1.13253e-05	9.01746	1.11384	8	43	Type I diabetes mellitus	HLA-DRA;HLA-DPA1;HLA-DPB1;HLA-DRB3;HLA-DMA;HLA-DMB;HLA-DQB1;HLA-DOA	B_old_post
5323	1.9515e-05	5.4961	2.35719	11	91	Rheumatoid arthritis	HLA-DRA;LTB;HLA-DPA1;HLA-DPB1;HLA-DRB3;HLA-DMA;HLA-DMB;HLA-DQB1;HLA-DOA;CTLA4;IL6	B_old_post
5140	8.75088e-05	5.64735	1.86503	9	72	Leishmaniasis	HLA-DRA;HLA-DPA1;HLA-DPB1;HLA-DRB3;HLA-DMA;HLA-DMB;HLA-DQB1;HLA-DOA;FCGR3B	B_old_post
4612	0.000134105	5.30644	1.96864	9	76	Antigen processing and presentation	CD74;HLA-DRA;HLA-DPA1;HLA-DPB1;HLA-DRB3;HLA-DMA;HLA-DMB;HLA-DQB1;HLA-DOA	B_old_post
5322	0.000738126	3.48942	3.52284	11	136	Systemic lupus erythematosus	HLA-DRA;HLA-DPA1;HLA-DPB1;HLA-DRB3;HLA-DMA;HLA-DMB;HLA-DQB1;HLA-DOA;CD40;FCGR2B;FCGR3B	B_old_post
4060	0.00128169	2.58304	6.86435	16	265	Cytokine-cytokine receptor interaction	CXCR4;LTB;IL4R;CCR7;TNFRSF13C;TNFRSF10D;CD40;CCR4;TNFRSF10A;IL2RA;CXCR5;IL6;TNFRSF21;EDA;PF4V1;CD70	B_old_post
5340	0.00189201	6.44671	0.906612	5	35	Primary immunodeficiency	CD79A;TNFRSF13C;CD19;CD40;BLNK	B_old_post
4145	0.00193903	3.06233	3.96319	11	153	Phagosome	HLA-DRA;HLA-DPA1;HLA-DPB1;HLA-DRB3;HLA-DMA;HLA-DMB;THBS1;HLA-DQB1;HLA-DOA;FCGR2B;FCGR3B	B_old_post
5144	0.00983129	4.19255	1.32106	5	51	Malaria	THBS1;CD40;IL6;HBB;HBA2	B_old_post
5143	0.0121375	4.95641	0.906612	4	35	African trypanosomiasis	IL6;PRKCG;HBB;HBA2	B_old_post
4510	0.0142763	2.2814	5.18064	11	200	Focal adhesion	BIRC3;THBS1;PIK3CA;VAV2;LAMA5;COL6A1;LAMC1;CCND1;PRKCG;COL1A1;COL5A3	B_old_post
5221	0.0154906	3.70487	1.47648	5	57	Acute myeloid leukemia	PIM2;PIK3CA;TCF7L2;JUP;CCND1	B_old_post
4974	0.0180202	3.09096	2.09816	6	81	Protein digestion and absorption	COL18A1;COL9A2;COL6A1;SLC16A10;COL1A1;COL5A3	B_old_post
5146	0.0195901	2.73905	2.74574	7	106	Amoebiasis	PIK3CA;LAMA5;LAMC1;IL6;PRKCG;COL1A1;COL5A3	B_old_post
5222	0.022335	2.93237	2.20177	6	85	Small cell lung cancer	BIRC3;TRAF4;PIK3CA;LAMA5;LAMC1;CCND1	B_old_post
4512	0.022335	2.93237	2.20177	6	85	ECM-receptor interaction	THBS1;LAMA5;COL6A1;LAMC1;COL1A1;COL5A3	B_old_post
2010	0.0263259	3.83514	1.13974	4	44	ABC transporters	ABCA1;ABCG1;ABCB4;ABCD1	B_old_post
4330	0.0326035	3.56568	1.21745	4	47	Notch signaling pathway	HES1;DLL1;DTX4;DTX1	B_old_post
4930	0.0348744	3.48403	1.24335	4	48	Type II diabetes mellitus	PIK3CA;PRKCE;IRS1;MAFA	B_old_post
5200	0.0421694	1.75715	8.44444	14	326	Pathways in cancer	BIRC3;TRAF4;PIK3CA;TCF7L2;JUP;AXIN2;LAMA5;WNT7A;NKX3-1;LAMC1;IL6;CCND1;WNT10A;PRKCG	B_old_post
5213	0.0448575	3.19144	1.34697	4	52	Endometrial cancer	PIK3CA;TCF7L2;AXIN2;CCND1	B_old_post
4722	0.0460601	2.25126	3.28971	7	127	Neurotrophin signaling pathway	PRDM4;PIK3CA;CAMK2D;SH2B2;RPS6KA2;IRS1;GAB1	B_old_post
4916	0.0463954	2.43158	2.61622	6	101	Melanogenesis	GNAO1;CAMK2D;TCF7L2;WNT7A;WNT10A;PRKCG	B_old_post
5217	0.0532897	3.00212	1.42468	4	55	Basal cell carcinoma	TCF7L2;AXIN2;WNT7A;WNT10A	B_old_post
51	0.0653299	3.46736	0.932515	3	36	Fructose and mannose metabolism	MTMR6;GMPPB;PFKFB2	B_old_post
4012	0.0743479	2.33698	2.25358	5	87	ErbB signaling pathway	AREG;PIK3CA;CAMK2D;GAB1;PRKCG	B_old_post
5210	0.0760604	2.63653	1.606	4	62	Colorectal cancer	PIK3CA;TCF7L2;AXIN2;CCND1	B_old_post
4670	0.0797277	2.0944	3.00477	6	116	Leukocyte transendothelial migration	CXCR4;EZR;PIK3CA;VAV2;JAM3;PRKCG	B_old_post
5214	0.0871025	2.50554	1.68371	4	65	Glioma	PIK3CA;CAMK2D;CCND1;PRKCG	B_old_post
4310	0.0936527	1.88141	3.88548	7	150	Wnt signaling pathway	CAMK2D;TCF7L2;AXIN2;WNT7A;CCND1;WNT10A;PRKCG	B_old_post
4960	0.0940826	2.93082	1.08793	3	42	Aldosterone-regulated sodium reabsorption	PIK3CA;IRS1;PRKCG	B_old_post
4666	0.0960069	2.1505	2.4349	5	94	Fc gamma R-mediated phagocytosis	PIK3CA;VAV2;PRKCE;FCGR2B;PRKCG	B_old_post
4115	0.0988776	2.38682	1.76142	4	68	p53 signaling pathway	THBS1;SESN3;RRM2B;CCND1	B_old_post
4060	0.000887157	3.23349	4.1999	12	265	Cytokine-cytokine receptor interaction	IL2RB;CSF1R;IL18RAP;CX3CR1;IL18R1;CCR1;TNFSF10;PDGFRB;TNFSF14;XCL1;ACVR2B;CCR2	B_old_pre
5332	0.00382478	6.96994	0.649796	4	41	Graft-versus-host disease	PRF1;KIR2DL1;KIR2DL1;KIR2DL3;KIR3DL1	B_old_pre
1040	0.00416803	10.6611	0.332822	3	21	Biosynthesis of unsaturated fatty acids	FADS1;ELOVL6;SCD5	B_old_pre
4144	0.013901	2.7221	3.18558	8	201	Endocytosis	IL2RB;CSF1R;F2R;AGAP1;ARAP3;DAB2;NEDD4;ADRB1	B_old_pre
4650	0.0203943	2.99469	2.15542	6	136	Natural killer cell mediated cytotoxicity	PRF1;TNFSF10;NCR1;KIR2DL1;KIR2DL1;KIR2DL3;KIR3DL1	B_old_pre
533	0.0228182	9.74134	0.23773	2	15	Glycosaminoglycan biosynthesis	CHST2;B4GAT1	B_old_pre
4610	0.0233598	3.94814	1.09356	4	69	Complement and coagulation cascades	F2R;F5;PLAU;A2M	B_old_pre
4612	0.0319062	3.55993	1.2045	4	76	Antigen processing and presentation	CTSL;KIR2DL1;KIR2DL1;KIR2DL3;KIR3DL1	B_old_pre
5200	0.0326765	2.08136	5.16667	10	326	Pathways in cancer	CSF1R;DAPK1;PTCH1;ERBB2;PDGFRB;EPAS1;LAMB2;LAMC1;TGFA;FZD2	B_old_pre
5215	0.0520883	3.00859	1.41053	4	89	Prostate cancer	ERBB2;PDGFRB;PDGFD;TGFA	B_old_pre
4540	0.0538742	2.97309	1.42638	4	90	Gap junction	ADCY9;PDGFRB;PDGFD;ADRB1	B_old_pre
4020	0.0611025	2.26013	2.80521	6	177	Calcium signaling pathway	ADCY9;F2R;ERBB2;PDGFRB;GNAL;ADRB1	B_old_pre
590	0.0663559	3.40417	0.935072	3	59	Arachidonic acid metabolism	PTGDS;AKR1C3;CBR1	B_old_pre
5146	0.0868652	2.49967	1.67996	4	106	Amoebiasis	SERPINB2;LAMB2;LAMC1;GNAL	B_old_pre
3320	0.098926	2.8398	1.10941	3	70	PPAR signaling pathway	CPT1A;CYP27A1;SCD5	B_old_pre

## Sheet: Supplementary Table 5
Supplementary Table 5: Top 10 marker genes of CD8 T cell subtypes from scRNA-Seq, Related to Fig. 7.
p_val	avg_log2FC	pct.1	pct.2	p_val_adj	cluster	gene
0	1.76746	0.986	0.845	0	1	CCL5
0	1.51033	0.937	0.743	0	1	CST7
0	1.30157	0.948	0.819	0	1	HLA-DRB1
0	1.21541	0.894	0.803	0	1	GZMA
0	1.19988	0.942	0.683	0	1	NKG7
0	1.18076	0.886	0.749	0	1	HLA-DRB5
0	1.13056	0.844	0.757	0	1	HLA-DRA
0	1.0754	0.772	0.63	0	1	IFNG
0	1.05141	0.88	0.69	0	1	ANXA1
0.00510381	1.16851	0.357	0.438	1	1	GNLY
0	0.854472	1	0.968	0	2	IFITM2
3.16634e-251	0.629226	1	0.972	6.33268e-248	2	IFITM1
4.87172e-223	0.563365	1	0.98	9.74343e-220	2	ENO1
1.12774e-213	0.461019	0.786	0.553	2.25548e-210	2	LAYN
1.17202e-152	0.550033	0.959	0.847	2.34404e-149	2	CISH
6.96436e-137	0.418154	0.782	0.59	1.39287e-133	2	CALHM6
5.29865e-134	0.470506	0.99	0.939	1.05973e-130	2	GPI
2.49134e-126	0.446544	0.733	0.501	4.98268e-123	2	REG4
2.24502e-95	0.413186	0.906	0.753	4.49003e-92	2	MAL
1.54814e-38	0.583672	0.599	0.471	3.09628e-35	2	MT1X
6.61969e-99	0.577907	0.727	0.519	1.32394e-95	3	FGFBP2
3.11754e-93	0.571976	0.736	0.507	6.23509e-90	3	REG4
6.53244e-93	0.333778	1	1	1.30649e-89	3	MALAT1
2.09593e-81	0.324316	1	0.998	4.19185e-78	3	RPS26
1.35927e-59	0.374813	0.739	0.571	2.71854e-56	3	HIST1H2AC
4.31309e-39	0.316899	0.989	0.969	8.62618e-36	3	TXNIP
5.63344e-30	0.381728	0.835	0.781	1.12669e-26	3	BNIP3
8.26531e-29	0.453135	0.588	0.467	1.65306e-25	3	IL7R
5.12268e-24	0.317209	0.891	0.86	1.02454e-20	3	LINC02446
1.23532e-21	0.387853	0.523	0.375	2.47064e-18	3	FGF11
0	2.10181	1	0.681	0	4	RRM2
0	2.09384	1	0.835	0	4	TUBA1B
0	2.08579	1	0.709	0	4	STMN1
0	2.04469	0.999	0.779	0	4	HIST1H1B
0	2.03757	1	0.96	0	4	HIST1H4C
0	1.89061	1	0.948	0	4	TUBB
0	1.79723	0.98	0.71	0	4	HIST1H2AI
0	1.64173	0.993	0.589	0	4	TYMS
0	1.61605	0.982	0.506	0	4	PCNA
0	1.60475	0.978	0.633	0	4	HIST1H3B
2.39409e-257	0.977968	0.993	0.969	4.78818e-254	5	TXNIP
6.75373e-255	1.15987	0.951	0.916	1.35075e-251	5	JUN
2.13235e-229	1.38928	0.877	0.739	4.26469e-226	5	ZFP36
9.63612e-224	1.24524	0.932	0.918	1.92722e-220	5	NFKBIA
9.64762e-210	1.11091	0.863	0.72	1.92952e-206	5	DUSP1
4.07563e-198	0.925313	0.971	0.969	8.15126e-195	5	CD69
1.13291e-194	0.979305	0.932	0.893	2.26581e-191	5	JUNB
3.90314e-157	0.890573	0.839	0.702	7.80629e-154	5	NFKBIZ
3.24632e-156	1.20914	0.929	0.885	6.49265e-153	5	FOS
1.52164e-125	0.949228	0.888	0.835	3.04327e-122	5	IRF1
2.50505e-249	0.924047	0.977	0.915	5.01009e-246	6	NFKBIA
7.19622e-197	0.781079	0.973	0.89	1.43924e-193	6	JUNB
5.10198e-180	0.626779	0.991	0.967	1.0204e-176	6	CD69
2.63606e-164	0.794404	0.978	0.882	5.27212e-161	6	FOS
6.97247e-161	0.711908	0.922	0.744	1.39449e-157	6	GADD45B
6.76094e-141	0.568549	0.965	0.889	1.35219e-137	6	TNFAIP3
3.83342e-101	0.494491	0.841	0.689	7.66684e-98	6	NR4A2
1.83572e-90	0.515911	0.907	0.805	3.67144e-87	6	RGS1
1.4134e-85	0.592103	0.977	0.919	2.82681e-82	6	BHLHE40
4.38279e-85	0.520618	0.912	0.834	8.76558e-82	6	IRF1
9.98723e-289	1.14026	0.967	0.689	1.99745e-285	7	RRM2
1.67778e-259	1.04425	0.982	0.715	3.35556e-256	7	STMN1
9.14222e-244	0.991857	0.925	0.675	1.82844e-240	7	CKS1B
3.04484e-224	0.944031	0.993	0.949	6.08967e-221	7	TUBB
3.35975e-125	1.26766	0.913	0.81	6.71951e-122	7	HILPDA
1.08794e-122	1.09758	0.99	0.965	2.17587e-119	7	HSP90AA1
6.83055e-120	1.56329	0.712	0.489	1.36611e-116	7	HSPA1B
2.9841e-85	1.69879	0.669	0.461	5.96821e-82	7	HSPA1A
1.00873e-57	0.93702	0.713	0.555	2.01747e-54	7	HSPH1
1.49925e-49	1.07598	0.836	0.721	2.9985e-46	7	DNAJB1
0	2.89765	1	0.681	0	8	CENPF
0	2.89588	0.998	0.597	0	8	UBE2C
0	2.86123	0.997	0.577	0	8	TUBB4B
0	2.75075	1	0.852	0	8	HMGB2
0	2.69176	0.993	0.506	0	8	CDC20
0	2.67823	0.997	0.644	0	8	ASPM
0	2.63895	1	0.859	0	8	ARL6IP1
0	2.59615	0.994	0.564	0	8	CCNB2
0	2.59478	0.994	0.615	0	8	KPNA2
0	2.58628	0.998	0.634	0	8	TOP2A
0	1.71972	0.993	0.895	0	9	LTB
0	1.2311	0.999	0.974	0	9	IFITM1
9.76285e-305	1.16539	0.942	0.743	1.95257e-301	9	CCR7
4.2807e-292	0.920881	1	0.969	8.5614e-289	9	IFITM2
1.9897e-264	1.00369	0.974	0.853	3.97939e-261	9	CISH
6.3088e-245	0.829269	0.985	0.917	1.26176e-241	9	EVL
6.63999e-216	1.33324	0.942	0.826	1.328e-212	9	STAT1
4.53787e-181	0.9162	0.838	0.642	9.07573e-178	9	LRRN3
3.76611e-174	0.826767	0.844	0.631	7.53223e-171	9	SAMHD1
4.61165e-139	0.909409	0.84	0.695	9.22331e-136	9	TNFSF10
0	1.45308	0.974	0.793	0	10	DUT
0	1.28984	0.911	0.575	0	10	MCM7
0	1.23481	0.926	0.551	0	10	MCM3
0	1.09074	0.83	0.468	0	10	GINS2
0	1.08199	0.911	0.612	0	10	HELLS
4.05245e-307	1.17414	0.931	0.603	8.10489e-304	10	TYMS
8.21035e-290	0.99373	0.962	0.739	1.64207e-286	10	NASP
3.09412e-282	1.04541	0.842	0.457	6.18824e-279	10	DHFR
8.76667e-257	1.25228	0.869	0.603	1.75333e-253	10	TK1
1.25984e-234	1.08648	0.863	0.525	2.51968e-231	10	PCNA
0	2.01484	0.984	0.858	0	11	CCL5
6.16496e-268	2.15229	0.88	0.763	1.23299e-264	11	CST7
4.93272e-254	2.0382	0.883	0.709	9.86544e-251	11	NKG7
8.57726e-122	1.55671	0.773	0.722	1.71545e-118	11	GZMK
5.90913e-105	1.19827	0.645	0.59	1.18183e-101	11	KLRD1
4.45935e-87	1.72794	0.59	0.518	8.9187e-84	11	KLRB1
5.44108e-64	1.54396	0.569	0.536	1.08822e-60	11	TRGV9
2.35774e-47	1.9288	0.495	0.439	4.71548e-44	11	CCL4
8.3931e-47	1.16104	0.578	0.539	1.67862e-43	11	XCL2
5.87626e-12	1.70197	0.414	0.427	1.17525e-08	11	GNLY
0	2.33206	0.998	0.694	0	12	RRM2
0	1.77132	1	0.842	0	12	TUBA1B
0	1.66482	1	0.72	0	12	STMN1
0	1.47985	1	0.95	0	12	TUBB
0	1.47817	0.969	0.759	0	12	HLA-DRA
0	1.43335	0.961	0.602	0	12	TK1
0	1.4041	0.993	0.829	0	12	HLA-DRB1
0	1.37108	0.985	0.605	0	12	TYMS
4.87475e-304	1.38128	0.979	0.789	9.74949e-301	12	HIST1H1B
1.4002e-279	1.3603	1	0.962	2.8004e-276	12	HIST1H4C
6.74205e-291	1.77707	0.989	0.793	1.34841e-287	13	PTTG1
1.86483e-253	1.68185	0.997	0.857	3.72965e-250	13	HMGB2
1.30166e-222	1.43166	0.874	0.524	2.60332e-219	13	CDC20
3.02305e-213	1.13577	0.955	0.692	6.04611e-210	13	CENPF
6.08934e-198	1.10477	0.906	0.577	1.21787e-194	13	CDKN3
1.13512e-187	1.10534	0.838	0.522	2.27025e-184	13	CCNB1
9.16434e-180	1.12992	0.831	0.478	1.83287e-176	13	UBE2S
4.14032e-178	1.12059	0.877	0.611	8.28063e-175	13	DLGAP5
4.87719e-178	1.16459	0.863	0.58	9.75438e-175	13	CCNB2
1.94558e-122	1.43862	0.962	0.783	3.89115e-119	13	LGALS1
1.11565e-209	1.54654	0.979	0.762	2.2313e-206	14	HLA-DRB5
3.58133e-197	1.60384	0.989	0.833	7.16265e-194	14	HLA-DRB1
3.37063e-195	1.64923	0.981	0.763	6.74127e-192	14	CST7
1.8775e-186	1.60541	0.963	0.764	3.75499e-183	14	HLA-DRA
7.47655e-175	1.44502	0.916	0.693	1.49531e-171	14	HLA-DQA1
7.67945e-175	1.55563	0.982	0.711	1.53589e-171	14	NKG7
4.19023e-173	1.21737	1	0.986	8.38046e-170	14	CD74
1.79233e-160	1.26794	1	0.861	3.58465e-157	14	CCL5
7.6049e-156	1.16934	0.974	0.8	1.52098e-152	14	HLA-DPA1
1.06409e-108	1.4029	0.865	0.721	2.12818e-105	14	GZMK
1.87736e-78	1.31482	1	1	3.75471e-75	15	MALAT1
2.40715e-49	2.38359	0.659	0.499	4.81429e-46	15	HSPA1B
1.71487e-42	2.20494	0.601	0.472	3.42974e-39	15	HSPA1A
8.28407e-34	1.73721	0.636	0.564	1.65681e-30	15	HSPH1
5.10383e-10	1.28859	0.671	0.771	1.02077e-06	15	HSPB1
1.19929e-09	1.21834	0.266	0.331	2.39858e-06	15	EML2-AS1
1.18344e-07	1.27287	0.591	0.586	0.000236689	15	HIST1H2AC
2.10815e-05	1.27681	0.855	0.906	0.0421629	15	SLC2A3
0.000358719	1.18608	0.257	0.278	0.717437	15	HIST1H2BJ
0.00346994	1.18029	0.375	0.297	1	15	CSKMT
2.0793e-147	2.37092	0.987	0.752	4.15859e-144	16	IL2RA
3.64972e-114	1.59561	0.978	0.767	7.29945e-111	16	CD82
3.90156e-109	1.89544	0.808	0.296	7.80311e-106	16	TNFRSF4
4.54067e-108	1.46824	0.847	0.35	9.08134e-105	16	TNFRSF18
1.23941e-88	1.7509	0.725	0.291	2.47883e-85	16	CSF2
1.57319e-63	2.79281	0.792	0.538	3.14639e-60	16	XCL2
7.21463e-55	1.41028	0.693	0.47	1.44293e-51	16	IL13
1.04246e-49	3.02228	0.751	0.557	2.08492e-46	16	XCL1
6.63169e-25	2.63069	0.693	0.616	1.32634e-21	16	GZMB
2.1839e-19	1.43003	0.735	0.482	4.3678e-16	16	MT1X

## Sheet: Supplementary Table 6
Supplementary Table 6: List of gene panels for calculating functional scores for CD8 T cell clusters defined by scRNA-Seq data
Gene Set	Genes
Cytotoxic effector pathway	EOMES,TBX21,GZMB,PRF1,FASL,GZMH,GZMA
CD8 T terminal differentiation	TIGIT,PDCD1,CD274,CTLA4,LAG3,HAVCR2,CD244,CD160
Type I interferon response	IRF1,IFIH1,IFITM3,DDX58,IFI44L,IFI6,IFITM2,NAMPT,OASL,RTP4,TREX1,ADA R,FAM46C,LY6E,MCOLN2,APOBEC3G,IL15,ISG15,MX1,TLR3
Type II interferon response	IFNG,CXCL9,CXCL10,STAT1,MHC I,MHC II,PD-L1,P21,C-MYC,SMAD7,IRF1
G1/S	BRCA1,BRCA2,CCNE1,CCNE2,CCNG2,CDC25A,CDC45,CDC6,CDKN1A,CDKN2 C,CDKN3,DHFR,E2F1,E2F5,H1F0,H1FNT,H1FOO,H1FX,H2AFB1,H2AFB2,H2A FB3,H2AFJ,H2AFV,H2AFVP1,H2AFX,H2AFY,H2AFY2,H2AFZ,H2AFZP1,H2AFZ P2,H2AFZP3,H2AFZP4,H2AFZP5,H2AFZP6,H2BFM,H2BFS,H2BFWT,H2BFXP, H3F3A,H3F3AP1,H3F3AP2,H3F3B,H3F3C,HIST1H1A,HIST1H1B,HIST1H1C,HI ST1H1D,HIST1H1E,HIST1H1PS1,HIST1H1PS2,HIST1H1T,HIST1H2AA,HIST1H 2AB,HIST1H2AC,HIST1H2A…
G2/M	AURKA,BIRC5,BUB1,BUB1B,CCNA2,CCNB1,CCNB2,CCNF,CDC20,CDC25B,CD C25C,CDK1,CDKN2D,CENPA,CENPF,CKS2,KIF20A,PLK1,RACGAP1,TOP2A
Naïve T	SELL,LEF1,CCR7,TCF7
Proliferation	BRCA1,BRCA2,CCNE1,CCNE2,CCNG2,CDC25A,CDC45,CDC6,CDKN1A,CDKN2 C,CDKN3,DHFR,E2F1,E2F5,H1F0,H1FNT,H1FOO,H1FX,H2AFB1,H2AFB2,H2A FB3,H2AFJ,H2AFV,H2AFVP1,H2AFX,H2AFY,H2AFY2,H2AFZ,H2AFZP1,H2AFZ P2,H2AFZP3,H2AFZP4,H2AFZP5,H2AFZP6,H2BFM,H2BFS,H2BFWT,H2BFXP, H3F3A,H3F3AP1,H3F3AP2,H3F3B,H3F3C,HIST1H1A,HIST1H1B,HIST1H1C,HI ST1H1D,HIST1H1E,HIST1H1PS1,HIST1H1PS2,HIST1H1T,HIST1H2AA,HIST1H 2AB,HIST1H2AC,HIST1H2A…
Activation and cytotoxicity	EOMES,TBX21,GZMB,PRF1,FASL,GZMH,GZMA,TIGIT,PDCD1,CD274,CTLA4,L AG3,HAVCR2,CD244,CD160,CD69,CCR7,CD27,BTLA,CD40LG,IL2RA,CD3E,CD 47,EOMES,GNLY,GZMA,GZMB,PRF1,IFNG,CD8A,CD8B,CD95L,LAMP1,LAG3, CTLA4,HLA-DRA,TNFRSF4,ICOS,TNFRSF9,TNFRSF18

## Sheet: Supplementary Table 7
Supplementary Table 7: TCR network size distribution after hierarchical clustering of TCR clonotype data.
		Size of TCR network
		1	2	3	4	5	6	7	8	9	10	11	12	13	14
Sample	Pre-vaccine young-1	0.5574	0.2898	0.1004	0.0348	0.0061	0.002	0.002	0.0041	0.002	0.002	0	0	0	0
	Pre-vaccine young-2	0.5543	0.2699	0.1087	0.0344	0.0145	0.0091	0.0018	0.0036	0.0018	0.0018	0	0	0	0
	Pre-vaccine young-3	0.5589	0.2794	0.1018	0.0359	0.016	0	0	0.004	0.002	0.002	0	0	0	0
	Post-vaccine young-1	0.5079	0.3003	0.1148	0.0425	0.0173	0.011	0.0016	0.0031	0	0.0016	0	0	0	0
	Post-vaccine young-2	0.5062	0.2997	0.1149	0.0419	0.0171	0.014	0	0.0047	0	0	0.0016	0	0	0
	Post-vaccine young-3	0.507	0.2973	0.1158	0.0423	0.0188	0.0125	0.0047	0	0	0	0.0016	0	0	0
	Pre-vaccine old-1	0.6311	0.2421	0.0951	0.0173	0.0058	0.0058	0	0.0029	0	0	0	0	0	0
	Pre-vaccine old-2	0.6261	0.2408	0.102	0.0142	0.0085	0.0057	0	0.0028	0	0	0	0	0	0
	Pre-vaccine old-3	0.6301	0.2428	0.0954	0.0173	0.0087	0.0029	0	0.0029	0	0	0	0	0	0
	Post-vaccine old-1	0.5656	0.2989	0.0688	0.0473	0.0065	0.0065	0.0043	0	0	0	0	0	0	0.0022
	Post-vaccine old-2	0.5881	0.2857	0.0643	0.0429	0.0119	0.0048	0	0	0	0	0	0.0024	0	0
	Post-vaccine old-3	0.5549	0.3038	0.0696	0.0485	0.0127	0.0042	0.0042	0	0	0	0	0	0.0021	0

## Sheet: Supplementary Table 8
Supplementary Table 8: The information of total 8,817 paired-chain TCRs from Single cell sequencing
No.	Epitope	Epitope ID	Amino acid sequence
1	AANFCALILA	B.1.1.7_ORF1a_1707-16	TRAV5,CAERGDTGRRALTF,TRAJ5;TRBV2,CASQQRRAGRRNTEAFF,TRBJ1-1,TRBC1
2	AANFCALILA	B.1.1.7_ORF1a_1707-16	TRAV17,CATDYGGAGSYQLTF,TRAJ28;TRBV5-6,CASSLTSSSYEQYF,TRBJ2-7,TRBC2
3	AANFCALILA	B.1.1.7_ORF1a_1707-16	TRAV27,CALSGGYNKLIF,TRAJ4;TRBV6-2,CASSYSIGGYGYTF,TRBJ1-2,TRBC1
4	AANFCALILA	B.1.1.7_ORF1a_1707-16	TRAV12-1,CAVNDYKLSF,TRAJ20;TRBV6-1,CASSEPSGTGYEQYF,TRBJ2-7,TRBC2
5	AANFCALILA	B.1.1.7_ORF1a_1707-16	TRAV20,CAVTGGYQKVTF,TRAJ13;TRBV4-3,CASSQDRGIGGGDTQYF,TRBJ2-3,TRBC2
6	AANFCALILA	B.1.1.7_ORF1a_1707-16	TRAV13-1,CAADYTGGGNKLTF,TRAJ10;TRBV15,CATSRGASGQPQHF,TRBJ1-5,TRBC1
7	AANFCALILA	B.1.1.7_ORF1a_1707-16	TRAV38-2/DV8,CAYVLRNDMRF,TRAJ43;TRBV7-8,CASSLSRQVGAFF,TRBJ1-1,TRBC1
8	AANFCALILA	B.1.1.7_ORF1a_1707-16	TRAV13-1,CAASFYGQNFVF,TRAJ26;TRBV11-3,CASSRTSGFVFNEQFF,TRBJ2-1,TRBC2
9	AANFCALILA	B.1.1.7_ORF1a_1707-16	TRAV19,CALSEGSNTGNQFYF,TRAJ49;TRBV15,CATSRTGRWETQYF,TRBJ2-5,TRBC2
10	AANFCALILA	B.1.1.7_ORF1a_1707-16	TRAV1-2,CAVRDTSGGYQKVTF,TRAJ13;TRBV7-9,CASSRDRTYEQYF,TRBJ2-7,TRBC2
11	AANFCALILA	B.1.1.7_ORF1a_1707-16	TRAV8-1,CAVKVDSNYQLIW,TRAJ33;TRBV5-1,CASSFGLAGYEQYF,TRBJ2-7,TRBC2
12	AANFCALILA	B.1.1.7_ORF1a_1707-16	TRAV1-2,CAVFRNARLMF,TRAJ31;TRBV27,CASSPEPSYEQYF,TRBJ2-7,TRBC2
13	AANFCALILA	B.1.1.7_ORF1a_1707-16	TRAV21,CAVDPSGNTPLVF,TRAJ29;TRBV7-8,CASSFEASGKTSSYEQYF,TRBJ2-7,TRBC2
14	AANFCALILA	B.1.1.7_ORF1a_1707-16	TRAV21,CAVVNDYKLSF,TRAJ20;TRBV11-2,CASSSRNTDTQYF,TRBJ2-3,TRBC2
15	AANFCALILA	B.1.1.7_ORF1a_1707-16	TRAV3,CAVRSPPSGTYKYIF,TRAJ40;TRBV9,CASSVVEGLASQETQYF,TRBJ2-5,TRBC2
16	AANFCALILA	B.1.1.7_ORF1a_1707-16	TRAV12-3,CAITGGYQKVTF,TRAJ13;TRBV12-4,CASSLVGYEQYF,TRBJ2-7,TRBC2
17	AANFCALILA	B.1.1.7_ORF1a_1707-16	TRAV35,CAGQLQGGAGSYQLTF,TRAJ28;TRBV7-9,CASSPNRGISPLHF,TRBJ1-6,TRBC1
18	AANFCALILA	B.1.1.7_ORF1a_1707-16	TRAV17,CATDALTGANSKLTF,TRAJ56;TRBV5-6,CASSLLKGAGYEQYF,TRBJ2-7,TRBC2
19	AANFCALILA	B.1.1.7_ORF1a_1707-16	TRAV8-1,CAVNARTGRRALTF,TRAJ5;TRBV29-1,CSVEDTRESGNTIYF,TRBJ1-3,TRBC1
20	AANFCALILA	B.1.1.7_ORF1a_1707-16	TRAV12-1,CAVTPSGTYKYIF,TRAJ40;TRBV2,CASKYAGRGETQYF,TRBJ2-5,TRBC2
21	AANFCALILA	B.1.1.7_ORF1a_1707-16	TRAV12-2,CAVWRDNNNDMRF,TRAJ43;TRBV9,CASSVNDNYEQYF,TRBJ2-7,TRBC2
22	AANFCALILA	B.1.1.7_ORF1a_1707-16	TRAV1-2,CAVRVPSGGYNKLIF,TRAJ4;TRBV19,CASQPRNFYGYTF,TRBJ1-2,TRBC1
23	AANFCALILA	B.1.1.7_ORF1a_1707-16	TRAV19,CALSASGGGADGLTF,TRAJ45;TRBV28,CASSPGTSSYNEQFF,TRBJ2-1,TRBC2
24	AANFCALILA	B.1.1.7_ORF1a_1707-16	TRAV5,CAETGRGSTLGRLYF,TRAJ18;TRBV4-1,CASSQVPGGEAFF,TRBJ1-1,TRBC1
25	AANFCALILA	B.1.1.7_ORF1a_1707-16	TRAV19,CALSEVTNFGNEKLTF,TRAJ48;TRBV4-3,CASSQEEKQGAQVDEQFF,TRBJ2-1,TRBC2
26	AANFCALILA	B.1.1.7_ORF1a_1707-16	TRAV35,CAGPKTSNYKLTF,TRAJ53;TRBV27,CASSFSPNTGELFF,TRBJ2-2,TRBC2
27	AANFCALILA	B.1.1.7_ORF1a_1707-16	TRAV12-1,CVVNDEANDYKLSF,TRAJ20;TRBV4-3,CASSQEPAGGPDEQFF,TRBJ2-1,TRBC2
28	AANFCALILA	B.1.1.7_ORF1a_1707-16	TRAV21,CAVRGRASGTYKYIF,TRAJ40;TRBV4-3,CASSDSSTDTQYF,TRBJ2-3,TRBC2
29	AANFCALILA	B.1.1.7_ORF1a_1707-16	TRAV38-2/DV8,CAYRSFDSNYQLIW,TRAJ33;TRBV7-8,CASSLGGLTGAATGELFF,TRBJ2-2,TRBC2
30	AANFCALILA	B.1.1.7_ORF1a_1707-16	TRAV8-1,CAVKGPDTDKLIF,TRAJ34;TRBV10-2,CASSDPGGLNSYEQYF,TRBJ2-7,TRBC2
31	AANFCALILA	B.1.1.7_ORF1a_1707-16	TRAV8-1,CAVNGNWGYGGSQGNLIF,TRAJ42;TRBV10-1,CASSEAQVGDEQFF,TRBJ2-1,TRBC2
32	AANFCALILA	B.1.1.7_ORF1a_1707-16	TRAV12-1,CVVNNNNARLMF,TRAJ31;TRBV20-1,CSASELGFGADTQYF,TRBJ2-3,TRBC2
33	AANFCALILA	B.1.1.7_ORF1a_1707-16	TRAV14/DV4,CAMRDPTGGFKTIF,TRAJ9;TRBV19,CASSISGGEKLFF,TRBJ1-4,TRBC1
34	AANFCALILA	B.1.1.7_ORF1a_1707-16	TRAV4,CLVGRGSGGGADGLTF,TRAJ45;TRBV4-3,CASATGTGGSNTEAFF,TRBJ1-1,TRBC1
35	AANFCALILA	B.1.1.7_ORF1a_1707-16	TRAV22,CAETTSGTYKYIF,TRAJ40;TRBV7-9,CASSLDHFGEGYTEAFF,TRBJ1-1,TRBC1
36	AANFCALILA	B.1.1.7_ORF1a_1707-16	TRAV19,CALSALGGGADGLTF,TRAJ45;TRBV7-3,CASSLSSFGSNNEQFF,TRBJ2-1,TRBC2
37	AANFCALILA	B.1.1.7_ORF1a_1707-16	TRAV14/DV4,CAMRPNYGGSQGNLIF,TRAJ42;TRBV6-6,CASIYGQGSSGELFF,TRBJ2-2,TRBC2
38	AANFCALILA	B.1.1.7_ORF1a_1707-16	TRAV14/DV4,CAMREFNFGNEKLTF,TRAJ48;TRBV7-9,CASSGGVFGVGDASTDTQYF,TRBJ2-3,TRBC2
39	AANFCALILA	B.1.1.7_ORF1a_1707-16	TRAV19,CALTRTTGNQFYF,TRAJ49;TRBV28,CASSDPAGTGVLGANVLTF,TRBJ2-6,TRBC2
40	AANFCALILA	B.1.1.7_ORF1a_1707-16	TRAV4,CLVGDPFNAGNNRKLIW,TRAJ38;TRBV9,CASSPSGGTDTQYF,TRBJ2-3,TRBC2
41	AANFCALILA	B.1.1.7_ORF1a_1707-16	TRAV14/DV4,CAMREGRDLFMDTGRRALTF,TRAJ5;TRBV19,CASSMTSGGNNYEQYF,TRBJ2-7,TRBC2
42	AANFCALILA	B.1.1.7_ORF1a_1707-16	TRAV12-3,CAMSVASYDKVIF,TRAJ50;TRBV9,CASSVSRGRETEAFF,TRBJ1-1,TRBC1
43	AANFCALILA	B.1.1.7_ORF1a_1707-16	TRAV1-2,CAVRDAYSGAGSYQLTF,TRAJ28;TRBV15,CATSRVGTGNEQFF,TRBJ2-1,TRBC2
44	AANFCALILA	B.1.1.7_ORF1a_1707-16	TRAV10,CVVSAGNAGNMLTF,TRAJ39;TRBV25-1,CASSERGGWETQYF,TRBJ2-5,TRBC2
45	AANFCALILA	B.1.1.7_ORF1a_1707-16	TRAV26-2,CILRGTQGGSEKLVF,TRAJ57;TRBV6-5,CASSYSPLASAGETQYF,TRBJ2-5,TRBC2
46	AANFCALILA	B.1.1.7_ORF1a_1707-16	TRAV17,CATDKGNQFYF,TRAJ49;TRBV4-1,CASSQGTGFGLTEAFF,TRBJ1-1,TRBC1
47	AANFCALILA	B.1.1.7_ORF1a_1707-16	TRAV20,CAAGGSNYKLTF,TRAJ53;TRBV6-2,CASSYWAGAWNEQFF,TRBJ2-1,TRBC2
48	AANFCALILA	B.1.1.7_ORF1a_1707-16	TRAV12-2,CAVGGGADGLTF,TRAJ45;TRBV4-2,CASSPGLTSTDTQYF,TRBJ2-3,TRBC2
49	AANFCALILA	B.1.1.7_ORF1a_1707-16	TRAV9-2,CALSASFTNAGKSTF,TRAJ27;TRBV27,CASSLDRNEQFF,TRBJ2-1,TRBC2
50	AANFCALILA	B.1.1.7_ORF1a_1707-16	TRAV19,CALSERGNRDDKIIF,TRAJ30;TRBV13,CASSLGTGGPSFGTEAFF,TRBJ1-1,TRBC1
51	AANFCALILA	B.1.1.7_ORF1a_1707-16	TRAV35,CAGQLTHSGAGSYQLTF,TRAJ28;TRBV4-3,CASSQLAGGTDTQYF,TRBJ2-3,TRBC2
52	AANFCALILA	B.1.1.7_ORF1a_1707-16	TRAV20,CAVQASENYGQNFVF,TRAJ26;TRBV6-2,CASSSGTTTGYTF,TRBJ1-2,TRBC1
53	AANFCALILA	B.1.1.7_ORF1a_1707-16	TRAV13-1,CAAILDTGRRALTF,TRAJ5;TRBV7-2,CASSPGIQWSHQPQHF,TRBJ1-5,TRBC1
54	AANFCALILA	B.1.1.7_ORF1a_1707-16	TRAV5,CAEISGGYQKVTF,TRAJ13;TRBV5-8,CASSSGGTGELFF,TRBJ2-2,TRBC2
55	AANFCALILA	B.1.1.7_ORF1a_1707-16	TRAV19,CARGEETSGSRLTF,TRAJ58;TRBV13,CASSLGGGAGWGTEAFF,TRBJ1-1,TRBC1
56	AANFCALILA	B.1.1.7_ORF1a_1707-16	TRAV25,CAGLELGSWGKFQF,TRAJ24;TRBV28,CASITGTADVYEQYF,TRBJ2-7,TRBC2
57	AANFCALILA	B.1.1.7_ORF1a_1707-16	TRAV17,CATDGDGGSQGNLIF,TRAJ42;TRBV12-3,CASSSETSTYNEQFF,TRBJ2-1,TRBC2
58	AANFCALILA	B.1.1.7_ORF1a_1707-16	TRAV13-1,CAAIMADRGSTLGRLYF,TRAJ18;TRBV4-2,CASSPPHSLTGYEQYF,TRBJ2-7,TRBC2
59	AANFCALILA	B.1.1.7_ORF1a_1707-16	TRAV1-2,CAVRDTEGSQGNLIF,TRAJ42;TRBV9,CASSVARAGGDTQYF,TRBJ2-3,TRBC2
60	AANFCALILA	B.1.1.7_ORF1a_1707-16	TRAV8-1,CAVRTGGGNKLTF,TRAJ10;TRBV5-6,CASSLGIGQGDF,TRBJ2-7,TRBC2
61	AANFCALILA	B.1.1.7_ORF1a_1707-16	TRAV9-2,CALIDYKLSF,TRAJ20;TRBV28,CASSLGVDTEAFF,TRBJ1-1,TRBC1
62	AANFCALILA	B.1.1.7_ORF1a_1707-16	TRAV2,CAVEGSTGTASKLTF,TRAJ44;TRBV7-8,CASSLKLAGYQETQYF,TRBJ2-5,TRBC2
63	AANFCALILA	B.1.1.7_ORF1a_1707-16	TRAV29/DV5,CAAHTGGFKTIF,TRAJ9;TRBV11-2,CASSLRGTEAFF,TRBJ1-1,TRBC1
64	AANFCALILA	B.1.1.7_ORF1a_1707-16	TRAV29/DV5,CAASPNYGGSQGNLIF,TRAJ42;TRBV5-5,CASSLILREAFF,TRBJ1-1,TRBC1
65	AANFCALILA	B.1.1.7_ORF1a_1707-16	TRAV12-2,CAVNTGSTLGRLYF,TRAJ18;TRBV28,CASSFELAGSYEQYF,TRBJ2-7,TRBC2
66	AANFCALILA	B.1.1.7_ORF1a_1707-16	TRAV8-3,CAVGRSNDYKLSF,TRAJ20;TRBV12-3,CASTWENTEAFF,TRBJ1-1,TRBC1
67	AANFCALILA	B.1.1.7_ORF1a_1707-16	TRAV8-4,CAVSAAPYSGAGSYQLTF,TRAJ28;TRBV6-5,CASSYEGDRGNTEAFF,TRBJ1-1,TRBC1
68	AANFCALILA	B.1.1.7_ORF1a_1707-16	TRAV3,CAVRDDGAAGNKLTF,TRAJ17;TRBV7-6,CASSLDHRDNTEAFF,TRBJ1-1,TRBC1
69	AANFCALILA	B.1.1.7_ORF1a_1707-16	TRAV13-1,CAAATGNQFYF,TRAJ49;TRBV28,CASSLTGGLIYEQYF,TRBJ2-7,TRBC2
70	AANFCALILA	B.1.1.7_ORF1a_1707-16	TRAV17,CATDDWGSQGNLIF,TRAJ42;TRBV5-1,CASSLAANEKLFF,TRBJ1-4,TRBC1
71	AANFCALILA	B.1.1.7_ORF1a_1707-16	TRAV12-1,CVVNVASGGSYIPTF,TRAJ6;TRBV28,CASNRGAGAVHQPQHF,TRBJ1-5,TRBC1
72	AANFCALILA	B.1.1.7_ORF1a_1707-16	TRAV12-3,CAMIISRKLIF,TRAJ23;TRBV20-1,CSARDFSETGRRDYGYTF,TRBJ1-2,TRBC1
73	AANFCALILA	B.1.1.7_ORF1a_1707-16	TRAV19,CALSEAEGSSNTGKLIF,TRAJ37;TRBV15,CATSRVLTSGYQETQYF,TRBJ2-5,TRBC2
74	AANFCALILA	B.1.1.7_ORF1a_1707-16	TRAV5,CAEIPGAGSYQLTF,TRAJ28;TRBV28,CASSLGTASTDTQYF,TRBJ2-3,TRBC2
75	AANFCALILA	B.1.1.7_ORF1a_1707-16	TRAV4,CLVVRGDSSYKLIF,TRAJ12;TRBV5-6,CASSVRTVFEAFF,TRBJ1-1,TRBC1
76	AANFCALILA	B.1.1.7_ORF1a_1707-16	TRAV3,CAVRVPYGQNFVF,TRAJ26;TRBV5-6,CASSFRRGANEQFF,TRBJ2-1,TRBC2
77	AANFCALILA	B.1.1.7_ORF1a_1707-16	TRAV4,CLVGEKEGNDMRF,TRAJ43;TRBV4-3,CASSQDAGTDTQYF,TRBJ2-3,TRBC2
78	AANFCALILA	B.1.1.7_ORF1a_1707-16	TRAV10,CVVSGNSGYALNF,TRAJ41;TRBV5-1,CASSLAGASTF,TRBJ1-2,TRBC1
79	AANFCALILA	B.1.1.7_ORF1a_1707-16	TRAV13-2,CAENHLTSGTYKYIF,TRAJ40;TRBV4-1,CASSLGYEQYF,TRBJ2-7,TRBC2
80	AANFCALILA	B.1.1.7_ORF1a_1707-16	TRAV41,CAALSATQGGSEKLVF,TRAJ57;TRBV30,CAWSVGTTNTGELFF,TRBJ2-2,TRBC2
81	AANFCALILA	B.1.1.7_ORF1a_1707-16	TRAV3,CAVSLGANNLFF,TRAJ36;TRBV7-9,CASSPDRGIYEQYF,TRBJ2-7,TRBC2
82	AANFCALILA	B.1.1.7_ORF1a_1707-16	TRAV13-1,CAASKTYSGGGADGLTF,TRAJ45;TRBV5-4,CASSLLRGSVGELFF,TRBJ2-2,TRBC2
83	AANFCALILA	B.1.1.7_ORF1a_1707-16	TRAV17,CATDGTGNQFYF,TRAJ49;TRBV12-3,CASSPAGGDTEAFF,TRBJ1-1,TRBC1
84	AANFCALILA	B.1.1.7_ORF1a_1707-16	TRAV17,CLTLGRLYF,TRAJ18;TRBV6-5,CASSPGPLNEQFF,TRBJ2-1,TRBC2
85	AANFCALILA	B.1.1.7_ORF1a_1707-16	TRAV14/DV4,CAMREVQKLVF,TRAJ54;TRBV3-1,CASSQVPGLADQETQYF,TRBJ2-5,TRBC2
86	AANFCALILA	B.1.1.7_ORF1a_1707-16	TRAV21,CAVSNTGNQFYF,TRAJ49;TRBV27,CASSLWEGEKLFF,TRBJ1-4,TRBC1
87	AANFCALILA	B.1.1.7_ORF1a_1707-16	TRAV8-6,CAVRKGGGADGLTF,TRAJ45;TRBV7-9,CASSLEQGLSYEQYF,TRBJ2-7,TRBC2
88	AANFCALILA	B.1.1.7_ORF1a_1707-16	TRAV3,CAVRDTSGNTPLVF,TRAJ29;TRBV7-9,CASSIIEGGETQYF,TRBJ2-5,TRBC2
89	AANFCALILA	B.1.1.7_ORF1a_1707-16	TRAV13-2,CAETSARGGQNFVF,TRAJ26;TRBV12-4,CASTDQGRSYGYTF,TRBJ1-2,TRBC1
90	AANFCALILA	B.1.1.7_ORF1a_1707-16	TRAV3,CAVREFRAAGNKLTF,TRAJ17;TRBV9,CASSVGGAGSYEQYF,TRBJ2-7,TRBC2
91	AANFCALILA	B.1.1.7_ORF1a_1707-16	TRAV12-2,CAVNSQGGSEKLVF,TRAJ57;TRBV12-4,CASSLTVNTEAFF,TRBJ1-1,TRBC1
92	AANFCALILA	B.1.1.7_ORF1a_1707-16	TRAV21,CAVLYNQAGTALIF,TRAJ15;TRBV4-2,CASSQANGYGYTF,TRBJ1-2,TRBC1
93	AANFCALILA	B.1.1.7_ORF1a_1707-16	TRAV1-2,CAVTGGAGSYQLTF,TRAJ28;TRBV11-3,CASSSGQGRETQYF,TRBJ2-5,TRBC2
94	AANFCALILA	B.1.1.7_ORF1a_1707-16	TRAV4,CLVGDMRGGFKTIF,TRAJ9;TRBV12-3,CASSPGTVEAFF,TRBJ1-1,TRBC1
95	AANFCALILA	B.1.1.7_ORF1a_1707-16	TRAV4,CLVGSANNLFF,TRAJ36;TRBV5-1,CASRTTGGTEAFF,TRBJ1-1,TRBC1
96	AANFCALILA	B.1.1.7_ORF1a_1707-16	TRAV35,CAGLGDRNSKLTF,TRAJ56;TRBV7-9,CASSLGVQPQHF,TRBJ1-5,TRBC1
97	AANFCALILA	B.1.1.7_ORF1a_1707-16	TRAV8-6,CAADGGGNKLTF,TRAJ10;TRBV11-2,CASSWDQGYYEQYF,TRBJ2-7,TRBC2
98	AANFCALILA	B.1.1.7_ORF1a_1707-16	TRAV38-2/DV8,CASFTGNQFYF,TRAJ49;TRBV20-1,CSARGGGQYF,TRBJ2-3,TRBC2
99	AANFCALILA	B.1.1.7_ORF1a_1707-16	TRAV25,CAGEDPYNFNKFYF,TRAJ21;TRBV28,CASKTSGGADTQYF,TRBJ2-3,TRBC2
100	AANFCALILA	B.1.1.7_ORF1a_1707-16	TRAV4,CLVVGGGKLIF,TRAJ23;TRBV19,CASSTTGMNTEAFF,TRBJ1-1,TRBC1
101	AANFCALILA	B.1.1.7_ORF1a_1707-16	TRAV1-2,CAVGERDDYKLSF,TRAJ20;TRBV6-5,CASSYYPVRSGGAYEQYF,TRBJ2-7,TRBC2
102	AANFCALILA	B.1.1.7_ORF1a_1707-16	TRAV38-2/DV8,CAAVDSNYQLIW,TRAJ33;TRBV7-3,CASSRASGTLSYNEQFF,TRBJ2-1,TRBC2
103	AANFCALILA	B.1.1.7_ORF1a_1707-16	TRAV4,CLLNDYKLSF,TRAJ20;TRBV11-1,CASSLDQGAGSYNEQFF,TRBJ2-1,TRBC2
104	AANFCALILA	B.1.1.7_ORF1a_1707-16	TRAV38-2/DV8,CAYRSADYQLIW,TRAJ33;TRBV15,CATSSGRSGANVLTF,TRBJ2-6,TRBC2
105	AANFCALILA	B.1.1.7_ORF1a_1707-16	TRAV12-1,CAVWDDKIIF,TRAJ30;TRBV20-1,CSALDRDNQPQHF,TRBJ1-5,TRBC1
106	AANFCALILA	B.1.1.7_ORF1a_1707-16	TRAV4,CLVGDYGQNFVF,TRAJ26;TRBV15,CATSRTGDYGYTF,TRBJ1-2,TRBC1
107	AANFCALILA	B.1.1.7_ORF1a_1707-16	TRAV1-2,CAVRDRGDYKLSF,TRAJ20;TRBV4-2,CASSQEPGGSYEQYF,TRBJ2-7,TRBC2
108	AANFCALILA	B.1.1.7_ORF1a_1707-16	TRAV12-2,CAVRGGKLIF,TRAJ23;TRBV5-1,CASSSDGFYNEQFF,TRBJ2-1,TRBC2
109	AANFCALILA	B.1.1.7_ORF1a_1707-16	TRAV39,CAVPHMEYGNKLVF,TRAJ47;TRBV6-5,CASSYDRRGLAGVETQYF,TRBJ2-5,TRBC2
110	AANFCALILA	B.1.1.7_ORF1a_1707-16	TRAV38-2/DV8,CASMDSNYQLIW,TRAJ33;TRBV10-3,CAISESLNTDTQYF,TRBJ2-3,TRBC2
111	AANFCALILA	B.1.1.7_ORF1a_1707-16	TRAV8-1,CAVNGRGADGLTF,TRAJ45;TRBV4-2,CASSQDLGQPQHF,TRBJ1-5,TRBC1
112	AANFCALILA	B.1.1.7_ORF1a_1707-16	TRAV12-2,CAVNRNKLVF,TRAJ47;TRBV27,CASSLLDVLGTGELFF,TRBJ2-2,TRBC2
113	AANFCALILA	B.1.1.7_ORF1a_1707-16	TRAV12-2,CAVNPNDYKLSF,TRAJ20;TRBV27,CASSSTGPNEKLFF,TRBJ1-4,TRBC1
114	AANFCALILA	B.1.1.7_ORF1a_1707-16	TRAV17,CATDGGYQKVTF,TRAJ13;TRBV12-4,CASSLGAYEQYF,TRBJ2-7,TRBC2
115	AANFCALILA	B.1.1.7_ORF1a_1707-16	TRAV1-2,CAVRDRGSYIPTF,TRAJ6;TRBV3-1,CASSQDTLEGRTYGYTF,TRBJ1-2,TRBC1
116	AANFCALILA	B.1.1.7_ORF1a_1707-16	TRAV8-2,CVVSLIYNQGGKLIF,TRAJ23;TRBV7-8,CASSGLAVNEQFF,TRBJ2-1,TRBC2
117	AANFCALILA	B.1.1.7_ORF1a_1707-16	TRAV21,CAVTSGSRLTF,TRAJ58;TRBV11-2,CASSITGGREKLFF,TRBJ1-4,TRBC1
118	AANFCALILA	B.1.1.7_ORF1a_1707-16	TRAV14/DV4,CAMRKRGSTLGRLYF,TRAJ18;TRBV10-3,CATGAGQVVRHSTDTQYF,TRBJ2-3,TRBC2
119	AANFCALILA	B.1.1.7_ORF1a_1707-16	TRAV12-3,CAVDSSYKLIF,TRAJ12;TRBV19,CASSIEQARGWTGTEAFF,TRBJ1-1,TRBC1
120	AANFCALILA	B.1.1.7_ORF1a_1707-16	TRAV3,CAVRDGYNAGNMLTF,TRAJ39;TRBV6-5,CASSFTGGAGYNEQFF,TRBJ2-1,TRBC2
121	AANFCALILA	B.1.1.7_ORF1a_1707-16	TRAV9-2,CALTETGNQFYF,TRAJ49;TRBV4-1,CASSPGTGGWSGYTF,TRBJ1-2,TRBC1
122	AANFCALILA	B.1.1.7_ORF1a_1707-16	TRAV1-2,CAVRDYARLMF,TRAJ31;TRBV7-8,CASSLAGTSGGESTDTQYF,TRBJ2-3,TRBC2
123	AANFCALILA	B.1.1.7_ORF1a_1707-16	TRAV3,CAVRDRDTGRRALTF,TRAJ5;TRBV4-3,CASGSYNEQFF,TRBJ2-1,TRBC2
124	AANFCALILA	B.1.1.7_ORF1a_1707-16	TRAV24,CAFVYGYALNF,TRAJ41;TRBV24-1,CATSDRGTSGYYEQYF,TRBJ2-7,TRBC2
125	AANFCALILA	B.1.1.7_ORF1a_1707-16	TRAV8-6,CAVSIFSNTGKLIF,TRAJ37;TRBV4-1,CASSQVASDRREQYF,TRBJ2-7,TRBC2
126	AANFCALILA	B.1.1.7_ORF1a_1707-16	TRAV19,CALSEASSGTYKYIF,TRAJ40;TRBV20-1,CSARRRDYSYEQYF,TRBJ2-7,TRBC2
127	AANFCALILA	B.1.1.7_ORF1a_1707-16	TRAV17,CATHSGVSSGSARQLTF,TRAJ22;TRBV7-9,CASSPRLLGNEQYF,TRBJ2-7,TRBC2
128	AANFCALILA	B.1.1.7_ORF1a_1707-16	TRAV12-2,CAVRDQAGTALIF,TRAJ15;TRBV4-1,CASSQRGIFSQPQHF,TRBJ1-5,TRBC1
129	AANFCALILA	B.1.1.7_ORF1a_1707-16	TRAV17,CASFHSGSARQLTF,TRAJ22;TRBV13,CASSSDSISPYEQYF,TRBJ2-7,TRBC2
130	AANFCALILA	B.1.1.7_ORF1a_1707-16	TRAV2,CAVEDPFLYNFNKFYF,TRAJ21;TRBV6-2,CASSSPGTGPTGELFF,TRBJ2-2,TRBC2
131	AANFCALILA	B.1.1.7_ORF1a_1707-16	TRAV23/DV6,CAARFHSGAGSYQLTF,TRAJ28;TRBV7-2,CASSLMWGLAGKGGTFSPPYEQYF,TRBJ2-7,TRBC2
132	AANFCALILA	B.1.1.7_ORF1a_1707-16	TRAV14/DV4,CAMREGLDNYGQNFVF,TRAJ26;TRBV5-6,CASSRQGFAKNIQYF,TRBJ2-4,TRBC2
133	AANFCALILA	B.1.1.7_ORF1a_1707-16	TRAV4,CLVGAPVGYGQNFVF,TRAJ26;TRBV28,CASSPTSQGANTEAFF,TRBJ1-1,TRBC1
134	AANFCALILA	B.1.1.7_ORF1a_1707-16	TRAV10,CVVRDDKIIF,TRAJ30;TRBV12-4,CASSPLGVLFF,TRBJ2-1,TRBC2
135	AANFCALILA	B.1.1.7_ORF1a_1707-16	TRAV14/DV4,CAMREDHFSGNTPLVF,TRAJ29;TRBV12-3,CASSTLPLGKNIQYF,TRBJ2-4,TRBC2
136	AANFCALILA	B.1.1.7_ORF1a_1707-16	TRAV21,CAHIGGQAGTALIF,TRAJ15;TRBV6-2,CASSYRSYGYTF,TRBJ1-2,TRBC1
137	AANFCALILA	B.1.1.7_ORF1a_1707-16	TRAV5,CAESRGNYQLIW,TRAJ33;TRBV30,CAWSVMGTEAFF,TRBJ1-1,TRBC1
138	AANFCALILA	B.1.1.7_ORF1a_1707-16	TRAV3,CAVSRTGNQFYF,TRAJ49;TRBV7-8,CASSWDSGPYEQYF,TRBJ2-7,TRBC2
139	AANFCALILA	B.1.1.7_ORF1a_1707-16	TRAV8-1,CAVNAGSDYKLSF,TRAJ20;TRBV13,CASSSRASGGNQETQYF,TRBJ2-5,TRBC2
140	AANFCALILA	B.1.1.7_ORF1a_1707-16	TRAV17,CATDLEGAQKLVF,TRAJ54;TRBV4-1,CASSPSGTPDTQYF,TRBJ2-3,TRBC2
141	AANFCALILA	B.1.1.7_ORF1a_1707-16	TRAV13-2,CAENSGGSNYKLTF,TRAJ53;TRBV28,CASSLVGSYTEAFF,TRBJ1-1,TRBC1
142	AANFCALILA	B.1.1.7_ORF1a_1707-16	TRAV8-3,CAVAAWDYGQNFVF,TRAJ26;TRBV4-3,CASSQVKGSNEQFF,TRBJ2-1,TRBC2
143	AANFCALILA	B.1.1.7_ORF1a_1707-16	TRAV13-1,CAASTGTGNQFYF,TRAJ49;TRBV15,CATSVDRADQPQHF,TRBJ1-5,TRBC1
144	AANFCALILA	B.1.1.7_ORF1a_1707-16	TRAV8-4,CASHSLSNSGYSTLTF,TRAJ11;TRBV19,CASSIVAETAVDTGELFF,TRBJ2-2,TRBC2
145	AANFCALILA	B.1.1.7_ORF1a_1707-16	TRAV12-3,CAPAGDTGRRALTF,TRAJ5;TRBV6-2,CASSFVPGEGPGHEQYF,TRBJ2-7,TRBC2
146	AANFCALILA	B.1.1.7_ORF1a_1707-16	TRAV12-2,CAVNKRGSTLGRLYF,TRAJ18;TRBV4-2,CASSQGISGSEFYGYTF,TRBJ1-2,TRBC1
147	AANFCALILA	B.1.1.7_ORF1a_1707-16	TRAV35,CAGPNPPAALYSGAGSYQLTF,TRAJ28;TRBV19,CASSMQDSDYEQYF,TRBJ2-7,TRBC2
148	AANFCALILA	B.1.1.7_ORF1a_1707-16	TRAV12-1,CAVGLGGFKTIF,TRAJ9;TRBV7-8,CASSLDHAGQGYEQYF,TRBJ2-7,TRBC2
149	AANFCALILA	B.1.1.7_ORF1a_1707-16	TRAV8-1,CALRFNYQLIW,TRAJ33;TRBV4-3,CASSQDQGTQYF,TRBJ2-5,TRBC2
150	AANFCALILA	B.1.1.7_ORF1a_1707-16	TRAV12-1,CAVNVYGQNFVF,TRAJ26;TRBV28,CASRPTSVSYNEQFF,TRBJ2-1,TRBC2
151	AANFCALILA	B.1.1.7_ORF1a_1707-16	TRAV13-1,CAAMGPNFGNEKLTF,TRAJ48;TRBV10-3,CAISRETLNTEAFF,TRBJ1-1,TRBC1
152	AANFCALILA	B.1.1.7_ORF1a_1707-16	TRAV12-2,CAVNKNGNQFYF,TRAJ49;TRBV19,CASSIGGGSYEQYF,TRBJ2-7,TRBC2
153	AANFCALILA	B.1.1.7_ORF1a_1707-16	TRAV21,CAVFMEYGNKLVF,TRAJ47;TRBV4-3,CASSQDTGLNEKLFF,TRBJ1-4,TRBC1
154	AANFCALILA	B.1.1.7_ORF1a_1707-16	TRAV1-2,CAVRDGNYQLIW,TRAJ33;TRBV6-1,CASSKSAGGVETQYF,TRBJ2-5,TRBC2
155	AANFCALILA	B.1.1.7_ORF1a_1707-16	TRAV14/DV4,CAMRNLKTSYDKVIF,TRAJ50;TRBV27,CASSLSGRRTDTQYF,TRBJ2-3,TRBC2
156	AANFCALILA	B.1.1.7_ORF1a_1707-16	TRAV5,CAELNNARLMF,TRAJ31;TRBV6-1,CASRMGVGQQHF,TRBJ1-5,TRBC1
157	AANFCALILA	B.1.1.7_ORF1a_1707-16	TRAV4,CLVGDRGGYQKVTF,TRAJ13;TRBV27,CASSSQGNTEAFF,TRBJ1-1,TRBC1
158	AANFCALILA	B.1.1.7_ORF1a_1707-16	TRAV21,CAVRPSMGSGYSTLTF,TRAJ11;TRBV7-3,CASSLGTGAGEKLFF,TRBJ1-4,TRBC1
159	AANFCALILA	B.1.1.7_ORF1a_1707-16	TRAV8-4,CAVSSFYGGATNKLIF,TRAJ32;TRBV4-1,CASSQDGGATEKLFF,TRBJ1-4,TRBC1
160	AANFCALILA	B.1.1.7_ORF1a_1707-16	TRAV19,CALSLSGSARQLTF,TRAJ22;TRBV13,CASSPLLAKNIQYF,TRBJ2-4,TRBC2
161	AANFCALILA	B.1.1.7_ORF1a_1707-16	TRAV23/DV6,CAAGGGSEKLVF,TRAJ57;TRBV20-1,CSARRSRTGGGIDTGELFF,TRBJ2-2,TRBC2
162	AANFCALILA	B.1.1.7_ORF1a_1707-16	TRAV1-2,CAGTADRGSTLGRLYF,TRAJ18;TRBV24-1,CATSDGETGFNQPQHF,TRBJ1-5,TRBC1
163	AANFCALILA	B.1.1.7_ORF1a_1707-16	TRAV29/DV5,CAALSGAGSYQLTF,TRAJ28;TRBV2,CASSEDAAFAAMFGYTF,TRBJ1-2,TRBC1
164	AANFCALILA	B.1.1.7_ORF1a_1707-16	TRAV1-2,CAFMDSNYQLIW,TRAJ33;TRBV12-4,CASSITDSGANVLTF,TRBJ2-6,TRBC2
165	AANFCALILA	B.1.1.7_ORF1a_1707-16	TRAV5,CAESMVRGNTPLVF,TRAJ29;TRBV12-4,CASSFQGTEAFF,TRBJ1-1,TRBC1
166	AANFCALILA	B.1.1.7_ORF1a_1707-16	TRAV25,CAGPTLFNARLMF,TRAJ31;TRBV12-4,CASSFASSEQYF,TRBJ2-7,TRBC2
167	AANFCALILA	B.1.1.7_ORF1a_1707-16	TRAV17,CATAASTGFQKLVF,TRAJ8;TRBV6-2,CASSSTRGEPYEQYF,TRBJ2-7,TRBC2
168	AANFCALILA	B.1.1.7_ORF1a_1707-16	TRAV1-1,CAVRDQSNQGGKLIF,TRAJ23;TRBV6-6,CASSPLAGGPDEQYF,TRBJ2-7,TRBC2
169	AANFCALILA	B.1.1.7_ORF1a_1707-16	TRAV21,CAVNSGYALNF,TRAJ41;TRBV6-5,CASSRPGLKDGYTF,TRBJ1-2,TRBC1
170	AANFCALILA	B.1.1.7_ORF1a_1707-16	TRAV19,CALSEKNSGAGSYQLTF,TRAJ28;TRBV4-2,CASSQELDEKLFF,TRBJ1-4,TRBC1
171	AANFCALILA	B.1.1.7_ORF1a_1707-16	TRAV19,CALSNNFGNEKLTF,TRAJ48;TRBV4-3,CASSQDFRDESTEAFF,TRBJ1-1,TRBC1
172	AANFCALILA	B.1.1.7_ORF1a_1707-16	TRAV10,CVVSVVRVGDQGGKLIF,TRAJ23;TRBV6-6,CASSYGDSQYSYEQYF,TRBJ2-7,TRBC2
173	AANFCALILA	B.1.1.7_ORF1a_1707-16	TRAV6,CALDEKLTF,TRAJ48;TRBV11-2,CASSLYGWGQGFTEAFF,TRBJ1-1,TRBC1
174	AANFCALILA	B.1.1.7_ORF1a_1707-16	TRAV13-1,CAAPYSGAGSYQLTF,TRAJ28;TRBV6-2,CASSYSPGDTDTQYF,TRBJ2-3,TRBC2
175	AANFCALILA	B.1.1.7_ORF1a_1707-16	TRAV8-3,CAGGGSSNTGKLIF,TRAJ37;TRBV7-8,CASSLALAGFNEQFF,TRBJ2-1,TRBC2
176	AANFCALILA	B.1.1.7_ORF1a_1707-16	TRAV35,CAGQVRYSGGGADGLTF,TRAJ45;TRBV29-1,CSVETGDGRGYTF,TRBJ1-2,TRBC1
177	AANFCALILA	B.1.1.7_ORF1a_1707-16	TRAV12-1,CAVNLQTGANNLFF,TRAJ36;TRBV5-1,CASSFDYYSYNEQFF,TRBJ2-1,TRBC2
178	AANFCALILA	B.1.1.7_ORF1a_1707-16	TRAV4,CLVVPYSGNTPLVF,TRAJ29;TRBV4-1,CASSQVVGRETGELFF,TRBJ2-2,TRBC2
179	AANFCALILA	B.1.1.7_ORF1a_1707-16	TRAV13-2,CAENTNSGYSTLTF,TRAJ11;TRBV19,CASSMGTGSYEQYF,TRBJ2-7,TRBC2
180	AANFCALILA	B.1.1.7_ORF1a_1707-16	TRAV4,CLVGDPLLLSSGSARQLTF,TRAJ22;TRBV28,CASSPPIRVSSGANVLTF,TRBJ2-6,TRBC2
181	AANFCALILA	B.1.1.7_ORF1a_1707-16	TRAV12-3,CAMSASFLGFGNEKLTF,TRAJ48;TRBV4-3,CASSPGLAGGNEQFF,TRBJ2-1,TRBC2
182	AANFCALILA	B.1.1.7_ORF1a_1707-16	TRAV1-2,CAVRRGSTLGRLYF,TRAJ18;TRBV24-1,CATSGPPQETQYF,TRBJ2-5,TRBC2
183	AANFCALILA	B.1.1.7_ORF1a_1707-16	TRAV14/DV4,CAMKSTVTGANSKLTF,TRAJ56;TRBV29-1,CSVGGTGPYEQYF,TRBJ2-7,TRBC2
184	AANFCALILA	B.1.1.7_ORF1a_1707-16	TRAV12-1,CAVNTYTGTASKLTF,TRAJ44;TRBV5-6,CASSLDRANGYTF,TRBJ1-2,TRBC1
185	AANFCALILA	B.1.1.7_ORF1a_1707-16	TRAV16,CALSDNFNKFYF,TRAJ21;TRBV29-1,CSGIATNTGELFF,TRBJ2-2,TRBC2
186	AANFCALILA	B.1.1.7_ORF1a_1707-16	TRAV14/DV4,CAMREVDTGNQFYF,TRAJ49;TRBV29-1,CSVSEVSYEQYF,TRBJ2-7,TRBC2
187	AANFCALILA	B.1.1.7_ORF1a_1707-16	TRAV24,CFFLTGTYKYIF,TRAJ40;TRBV9,CASSVAGTGNNEQFF,TRBJ2-1,TRBC2
188	AANFCALILA	B.1.1.7_ORF1a_1707-16	TRAV8-6,CAVSNNTDKLIF,TRAJ34;TRBV29-1,CSGTDDYEQYF,TRBJ2-7,TRBC2
189	AANFCALILA	B.1.1.7_ORF1a_1707-16	TRAV3,CAVRGISGTYKYIF,TRAJ40;TRBV11-3,CASSLAQIAYEQYF,TRBJ2-7,TRBC2
190	AANFCALILA	B.1.1.7_ORF1a_1707-16	TRAV26-1,CIVRASYNFGNEKLTF,TRAJ48;TRBV27,CASGLQTQEKLFF,TRBJ1-4,TRBC1
191	AANFCALILA	B.1.1.7_ORF1a_1707-16	TRAV12-2,CAVNRGSNYQLIW,TRAJ33;TRBV29-1,CSVEYQGGYTF,TRBJ1-2,TRBC1
192	AANFCALILA	B.1.1.7_ORF1a_1707-16	TRAV14/DV4,CAMREQNTGGFKTIF,TRAJ9;TRBV12-4,CASSLFRDRRGIEAFF,TRBJ1-1,TRBC1
193	AANFCALILA	B.1.1.7_ORF1a_1707-16	TRAV38-1,CAFIKGGSEKLVF,TRAJ57;TRBV19,CASSIRPGQGVNEQFF,TRBJ2-1,TRBC2
194	AANFCALILA	B.1.1.7_ORF1a_1707-16	TRAV3,CAVRDGAGGSYIPTF,TRAJ6;TRBV27,CASRPGTSHTDTQYF,TRBJ2-3,TRBC2
195	AANFCALILA	B.1.1.7_ORF1a_1707-16	TRAV12-2,CAVRRGGGGGADGLTF,TRAJ45;TRBV29-1,CSVDWVDEAFF,TRBJ1-1,TRBC1
196	AANFCALILA	B.1.1.7_ORF1a_1707-16	TRAV13-1,CAASLFLDGLTF,TRAJ45;TRBV15,CATSRDWGQPQHF,TRBJ1-5,TRBC1
197	AANFCALILA	B.1.1.7_ORF1a_1707-16	TRAV5,CAESMNRDDKIIF,TRAJ30;TRBV7-2,CASSFPGQGNYEQYF,TRBJ2-7,TRBC2
198	AANFCALILA	B.1.1.7_ORF1a_1707-16	TRAV8-2,CVVSDSQKLVF,TRAJ8;TRBV11-3,CASSLNHLSYNEQFF,TRBJ2-1,TRBC2
199	AANFCALILA	B.1.1.7_ORF1a_1707-16	TRAV19,CALIRANTGNQFYF,TRAJ49;TRBV6-5,CASSYTGQGLHTQYF,TRBJ2-3,TRBC2
200	AANFCALILA	B.1.1.7_ORF1a_1707-16	TRAV4,CLVGDASNNAGNMLTF,TRAJ39;TRBV5-5,CASSLVRGGLYEQYF,TRBJ2-7,TRBC2
201	AANFCALILA	B.1.1.7_ORF1a_1707-16	TRAV19,CALKDSSASKIIF,TRAJ3;TRBV7-2,CASSLGGWSYEQYF,TRBJ2-7,TRBC2
202	AANFCALILA	B.1.1.7_ORF1a_1707-16	TRAV12-2,CAVGSARQLTF,TRAJ22;TRBV28,CASSLAAPGTDTQYF,TRBJ2-3,TRBC2
203	AANFCALILA	B.1.1.7_ORF1a_1707-16	TRAV27,CAGIGFGNVLHC,TRAJ35;TRBV20-1,CSATHPDGTRYYNEQFF,TRBJ2-1,TRBC2
204	AANFCALILA	B.1.1.7_ORF1a_1707-16	TRAV14/DV4,CAMRVGDAGNMLTF,TRAJ39;TRBV7-8,CASSFLPGQPGKGVTEAFF,TRBJ1-1,TRBC1
205	AANFCALILA	B.1.1.7_ORF1a_1707-16	TRAV3,CAVRDLSRGSTLGRLYF,TRAJ18;TRBV24-1,CATSDTWGLAGAPSDVDTQYF,TRBJ2-3,TRBC2
206	AANFCALILA	B.1.1.7_ORF1a_1707-16	TRAV21,CAVRDQFYF,TRAJ49;TRBV27,CASSLSRDSDDPSEKLFF,TRBJ1-4,TRBC1
207	AANFCALILA	B.1.1.7_ORF1a_1707-16	TRAV14/DV4,CAMREDGDDRDDKIIF,TRAJ30;TRBV9,CASSPGQGVTNEKLFF,TRBJ1-4,TRBC1
208	AANFCALILA	B.1.1.7_ORF1a_1707-16	TRAV3,CAVRDRVENQGGKLIF,TRAJ23;TRBV27,CASSLYFHQGENYGYTF,TRBJ1-2,TRBC1
209	AANFCALILA	B.1.1.7_ORF1a_1707-16	TRAV12-1,CVVIISGYALNF,TRAJ41;TRBV5-1,CASSLSGEENYGYTF,TRBJ1-2,TRBC1
210	AANFCALILA	B.1.1.7_ORF1a_1707-16	TRAV17,CAFYRVQGAQKLVF,TRAJ54;TRBV11-2,CASSSTAGPSYEQYF,TRBJ2-7,TRBC2
211	AANFCALILA	B.1.1.7_ORF1a_1707-16	TRAV20,CAVRPNSGYALNF,TRAJ41;TRBV20-1,CSATKPGTGGFVNTEAFF,TRBJ1-1,TRBC1
212	AANFCALILA	B.1.1.7_ORF1a_1707-16	TRAV19,CALSTDTNSGYALNF,TRAJ41;TRBV20-1,CSARDLRGLSFNEQFF,TRBJ2-1,TRBC2
213	AANFCALILA	B.1.1.7_ORF1a_1707-16	TRAV36/DV7,CAVDPLRWDDYKLSF,TRAJ20;TRBV19,CASSLAGSSYNEQFF,TRBJ2-1,TRBC2
214	AANFCALILA	B.1.1.7_ORF1a_1707-16	TRAV12-2,CAVYRDNYGQNFVF,TRAJ26;TRBV24-1,CATSDTGQGGGYTF,TRBJ1-2,TRBC1
215	AANFCALILA	B.1.1.7_ORF1a_1707-16	TRAV8-2,CVVSVLGYQKVTF,TRAJ13;TRBV27,CASSPKDRPITDTQYF,TRBJ2-3,TRBC2
216	AANFCALILA	B.1.1.7_ORF1a_1707-16	TRAV3,CAVNTGGFKTIF,TRAJ9;TRBV7-9,CASSPGAGNFNEQYF,TRBJ2-7,TRBC2
217	AANFCALILA	B.1.1.7_ORF1a_1707-16	TRAV8-1,CAVTPIGFGNVLHC,TRAJ35;TRBV9,CASSVGDSGEQYF,TRBJ2-7,TRBC2
218	AANFCALILA	B.1.1.7_ORF1a_1707-16	TRAV21,CAVRPRRFMDSNYQLIW,TRAJ33;TRBV24-1,CATSDLTSGDNEQFF,TRBJ2-1,TRBC2
219	AANFCALILA	B.1.1.7_ORF1a_1707-16	TRAV22,CAVEYSGGYQKVTF,TRAJ13;TRBV28,CATHRSGGQETQYF,TRBJ2-5,TRBC2
220	AANFCALILA	B.1.1.7_ORF1a_1707-16	TRAV12-2,CAVKGYGSGNTGKLIF,TRAJ37;TRBV4-3,CASSQGREGYEQYF,TRBJ2-7,TRBC2
221	AANFCALILA	B.1.1.7_ORF1a_1707-16	TRAV8-1,CAVNNAGNMLTF,TRAJ39;TRBV12-3,CASSLGVGVQPQHF,TRBJ1-5,TRBC1
222	AANFCALILA	B.1.1.7_ORF1a_1707-16	TRAV38-2/DV8,CAYRTDKLIF,TRAJ34;TRBV20-1,CSASNLGLSDTQYF,TRBJ2-3,TRBC2
223	AANFCALILA	B.1.1.7_ORF1a_1707-16	TRAV12-1,CVVNTGRDDKIIF,TRAJ30;TRBV7-9,CASSPGPAHYNEQFF,TRBJ2-1,TRBC2
224	AANFCALILA	B.1.1.7_ORF1a_1707-16	TRAV26-1,CIAPMNTGFQKLVF,TRAJ8;TRBV12-3,CASSPGTWTQETQYF,TRBJ2-5,TRBC2
225	AANFCALILA	B.1.1.7_ORF1a_1707-16	TRAV1-1,CAVRDLGVGDDKIIF,TRAJ30;TRBV9,CASSEGQATEAFF,TRBJ1-1,TRBC1
226	AANFCALILA	B.1.1.7_ORF1a_1707-16	TRAV8-1,CAVFTGANNLFF,TRAJ36;TRBV18,CASSSIAATNEKLFF,TRBJ1-4,TRBC1
227	AANFCALILA	B.1.1.7_ORF1a_1707-16	TRAV12-2,CAAAIGFGNVLHC,TRAJ35;TRBV9,CASTGTSGRVVREDTQYF,TRBJ2-3,TRBC2
228	AANFCALILA	B.1.1.7_ORF1a_1707-16	TRAV13-1,CAASSANDMRF,TRAJ43;TRBV6-5,CASSYSTGNTEAFF,TRBJ1-1,TRBC1
229	AANFCALILA	B.1.1.7_ORF1a_1707-16	TRAV19,CALSEGSNYQLIW,TRAJ33;TRBV12-3,CASSRSGPYNEQFF,TRBJ2-1,TRBC2
230	AANFCALILA	B.1.1.7_ORF1a_1707-16	TRAV8-1,CAATHAGGTSYGKLTF,TRAJ52;TRBV27,CASSLRPDRGQETQYF,TRBJ2-5,TRBC2
231	AANFCALILA	B.1.1.7_ORF1a_1707-16	TRAV26-1,CIPTGNQFYF,TRAJ49;TRBV20-1,CSATGGGAVGELFF,TRBJ2-2,TRBC2
232	AANFCALILA	B.1.1.7_ORF1a_1707-16	TRAV14/DV4,CAMRERTSYDKVIF,TRAJ50;TRBV4-3,CASSQDRTSGLRNIQYF,TRBJ2-4,TRBC2
233	AANFCALILA	B.1.1.7_ORF1a_1707-16	TRAV13-2,CAENRMDSSYKLIF,TRAJ12;TRBV12-5,CASGSLPWSNQPQHF,TRBJ1-5,TRBC1
234	AANFCALILA	B.1.1.7_ORF1a_1707-16	TRAV12-2,CAVNMGGTSYGKLTF,TRAJ52;TRBV29-1,CSVEAGEAFF,TRBJ1-1,TRBC1
235	AANFCALILA	B.1.1.7_ORF1a_1707-16	TRAV3,CAVRDWDSGGYQKVTF,TRAJ13;TRBV2,CASSVGSGINEQYF,TRBJ2-7,TRBC2
236	AANFCALILA	B.1.1.7_ORF1a_1707-16	TRAV14/DV4,CAMRATGGFKTIF,TRAJ9;TRBV4-3,CASSQRPGLGYSEQYF,TRBJ2-7,TRBC2
237	AANFCALILA	B.1.1.7_ORF1a_1707-16	TRAV1-1,CAVFIGGFKTIF,TRAJ9;TRBV28,CASRKDGYSYNEQFF,TRBJ2-1,TRBC2
238	AANFCALILA	B.1.1.7_ORF1a_1707-16	TRAV5,CAEALNNNDMRF,TRAJ43;TRBV12-4,CASSHQLEQFF,TRBJ2-1,TRBC2
239	AANFCALILA	B.1.1.7_ORF1a_1707-16	TRAV1-2,CAVINNTGKLIF,TRAJ37;TRBV9,CASSVGVGDYGYTF,TRBJ1-2,TRBC1
240	AANFCALILA	B.1.1.7_ORF1a_1707-16	TRAV21,CAVRRIRQGGGADGLTF,TRAJ45;TRBV7-6,CASSLTGQGYEQYF,TRBJ2-7,TRBC2
241	AANFCALILA	B.1.1.7_ORF1a_1707-16	TRAV27,CAGVPGDSNYQLIW,TRAJ33;TRBV20-1,CSARNPDGSSYEQYF,TRBJ2-7,TRBC2
242	AANFCALILA	B.1.1.7_ORF1a_1707-16	TRAV21,CAVHGSDGQKLLF,TRAJ16;TRBV3-1,CASSQEGADGYTF,TRBJ1-2,TRBC1
243	AANFCALILA	B.1.1.7_ORF1a_1707-16	TRAV16,CALRSYQKVTF,TRAJ13;TRBV30,CAWSRVTGFNGYTF,TRBJ1-2,TRBC1
244	AANFCALILA	B.1.1.7_ORF1a_1707-16	TRAV14/DV4,CAMRDPNQAGTALIF,TRAJ15;TRBV5-1,CASSPHNIPGSTEAFF,TRBJ1-1,TRBC1
245	AANFCALILA	B.1.1.7_ORF1a_1707-16	TRAV14/DV4,CAMREGLEGKLIF,TRAJ23;TRBV27,CASSYTLPVGPRNEKLFF,TRBJ1-4,TRBC1
246	AANFCALILA	B.1.1.7_ORF1a_1707-16	TRAV4,CLVGDMNYGQNFVF,TRAJ26;TRBV7-9,CASTPEGVSSGEQYF,TRBJ2-7,TRBC2
247	AANFCALILA	B.1.1.7_ORF1a_1707-16	TRAV4,CLVGDDTGTASKLTF,TRAJ44;TRBV6-1,CASSPIPTGGYGYTF,TRBJ1-2,TRBC1
248	AANFCALILA	B.1.1.7_ORF1a_1707-16	TRAV1-2,CAVHTGGGNKLTF,TRAJ10;TRBV20-1,CSASGTTWDEQFF,TRBJ2-1,TRBC2
249	AANFCALILA	B.1.1.7_ORF1a_1707-16	TRAV5,CADLFDYGQNFVF,TRAJ26;TRBV11-3,CASSSVGAMNTEAFF,TRBJ1-1,TRBC1
250	AANFCALILA	B.1.1.7_ORF1a_1707-16	TRAV20,CAVQDSGDYKLSF,TRAJ20;TRBV7-9,CASSLVLASGEQFF,TRBJ2-1,TRBC2
251	AANFCALILA	B.1.1.7_ORF1a_1707-16	TRAV19,CALSAGAGSYQLTF,TRAJ28;TRBV19,CASSPRTSGATDTQYF,TRBJ2-3,TRBC2
252	AANFCALILA	B.1.1.7_ORF1a_1707-16	TRAV10,CVVKSSDSWGKFQF,TRAJ24;TRBV7-9,CASSPEAATQPQHF,TRBJ1-5,TRBC1
253	AANFCALILA	B.1.1.7_ORF1a_1707-16	TRAV17,CASDSSYKLIF,TRAJ12;TRBV12-4,CASSPGGADTQYF,TRBJ2-3,TRBC2
254	AANFCALILA	B.1.1.7_ORF1a_1707-16	TRAV25,CAGPLLESGTYKYIF,TRAJ40;TRBV7-9,CASSGWASTGELFF,TRBJ2-2,TRBC2
255	AANFCALILA	B.1.1.7_ORF1a_1707-16	TRAV17,CATDINTDKLIF,TRAJ34;TRBV12-4,CASSFAEYNSPLHF,TRBJ1-6,TRBC1
256	AANFCALILA	B.1.1.7_ORF1a_1707-16	TRAV14/DV4,CAMRGGTNAGKSTF,TRAJ27;TRBV29-1,CSVGLAGVYDTQYF,TRBJ2-3,TRBC2
257	AANFCALILA	B.1.1.7_ORF1a_1707-16	TRAV30,CGTEGIIQGAQKLVF,TRAJ54;TRBV7-9,CASSLPGGYGYTF,TRBJ1-2,TRBC1
258	AANFCALILA	B.1.1.7_ORF1a_1707-16	TRAV35,CAGRYSGAGSYQLTF,TRAJ28;TRBV24-1,CATSDLLAGEDTQYF,TRBJ2-3,TRBC2
259	AANFCALILA	B.1.1.7_ORF1a_1707-16	TRAV14/DV4,CAMREDSSYKLIF,TRAJ12;TRBV20-1,CSAQSGGRSSYNEQFF,TRBJ2-1,TRBC2
260	AANFCALILA	B.1.1.7_ORF1a_1707-16	TRAV21,CAVPQGGSEKLVF,TRAJ57;TRBV7-3,CASSHPTSGTPTDTQYF,TRBJ2-3,TRBC2
261	AANFCALILA	B.1.1.7_ORF1a_1707-16	TRAV1-1,CAVRDMNAGNMLTF,TRAJ39;TRBV24-1,CATSDGTGLSTGELFF,TRBJ2-2,TRBC2
262	AANFCALILA	B.1.1.7_ORF1a_1707-16	TRAV19,CALSEAYSGGGADGLTF,TRAJ45;TRBV7-3,CASSLAPSSYNEQFF,TRBJ2-1,TRBC2
263	AANFCALILA	B.1.1.7_ORF1a_1707-16	TRAV26-1,CIVNSGSARQLTF,TRAJ22;TRBV29-1,CSGWDSNTDTQYF,TRBJ2-3,TRBC2
264	AANFCALILA	B.1.1.7_ORF1a_1707-16	TRAV19,CALSERFQGAQKLVF,TRAJ54;TRBV7-9,CASGGTYEQYF,TRBJ2-7,TRBC2
265	AANFCALILA	B.1.1.7_ORF1a_1707-16	TRAV17,CATDVDQQFYF,TRAJ49;TRBV12-4,CASSLTGKAFF,TRBJ1-1,TRBC1
266	AANFCALILA	B.1.1.7_ORF1a_1707-16	TRAV21,CAVRTSYDKVIF,TRAJ50;TRBV24-1,CATSDLGYAGELFF,TRBJ2-2,TRBC2
267	AANFCALILA	B.1.1.7_ORF1a_1707-16	TRAV19,CALSEAELTGGGNKLTF,TRAJ10;TRBV7-9,CASSLVTDPTEAFF,TRBJ1-1,TRBC1
268	AANFCALILA	B.1.1.7_ORF1a_1707-16	TRAV1-1,CAANYGQNFVF,TRAJ26;TRBV28,CASSSRKRTYNEQFF,TRBJ2-1,TRBC2
269	AANFCALILA	B.1.1.7_ORF1a_1707-16	TRAV35,CAGPYSGAGSYQLTF,TRAJ28;TRBV19,CASSLAGASYEQYF,TRBJ2-7,TRBC2
270	AANFCALILA	B.1.1.7_ORF1a_1707-16	TRAV12-2,CAVNSNSGYALNF,TRAJ41;TRBV28,CASSRTNQETQYF,TRBJ2-5,TRBC2
271	AANFCALILA	B.1.1.7_ORF1a_1707-16	TRAV17,CAASYNDYKLSF,TRAJ20;TRBV5-6,CASSFAVWETQYF,TRBJ2-5,TRBC2
272	AANFCALILA	B.1.1.7_ORF1a_1707-16	TRAV8-1,CAVNADNNNDMRF,TRAJ43;TRBV11-2,CASSLVTVKETQYF,TRBJ2-5,TRBC2
273	AANFCALILA	B.1.1.7_ORF1a_1707-16	TRAV8-3,CAVFNGNKLVF,TRAJ47;TRBV9,CASNPGVGADTQYF,TRBJ2-3,TRBC2
274	AANFCALILA	B.1.1.7_ORF1a_1707-16	TRAV29/DV5,CAATLRDDKIIF,TRAJ30;TRBV10-3,CAISESILGLVEETYEQYF,TRBJ2-7,TRBC2
275	AANFCALILA	B.1.1.7_ORF1a_1707-16	TRAV1-2,CAVRGSESNYQLIW,TRAJ33;TRBV4-3,CASSRTGGSSRTDTQYF,TRBJ2-3,TRBC2
276	AANFCALILA	B.1.1.7_ORF1a_1707-16	TRAV27,CAGRSPGNQFYF,TRAJ49;TRBV18,CASSPWGTQETQYF,TRBJ2-5,TRBC2
277	AANFCALILA	B.1.1.7_ORF1a_1707-16	TRAV8-3,CAVGPRDGDKLIF,TRAJ34;TRBV5-1,CASSWAGAVDEQYF,TRBJ2-7,TRBC2
278	AANFCALILA	B.1.1.7_ORF1a_1707-16	TRAV12-2,CAVRSGGGADGLTF,TRAJ45;TRBV9,CASSITGTEAFF,TRBJ1-1,TRBC1
279	AANFCALILA	B.1.1.7_ORF1a_1707-16	TRAV26-1,CIANSGGSNYKLTF,TRAJ53;TRBV7-9,CASSLESAMNTEAFF,TRBJ1-1,TRBC1
280	AANFCALILA	B.1.1.7_ORF1a_1707-16	TRAV12-1,CAVNMIGDYKLSF,TRAJ20;TRBV3-1,CASSSGGAGVGYNEQFF,TRBJ2-1,TRBC2
281	AANFCALILA	B.1.1.7_ORF1a_1707-16	TRAV29/DV5,CAASAQREYGNKLVF,TRAJ47;TRBV6-6,CASTTGGEAYEQYF,TRBJ2-7,TRBC2
282	AANFCALILA	B.1.1.7_ORF1a_1707-16	TRAV19,CALSDSNNDMRF,TRAJ43;TRBV9,CASSFGQGPYNEQFF,TRBJ2-1,TRBC2
283	AANFCALILA	B.1.1.7_ORF1a_1707-16	TRAV22,CAVEPPSGNTPLVF,TRAJ29;TRBV7-7,CASSLANSYEQYF,TRBJ2-7,TRBC2
284	AANFCALILA	B.1.1.7_ORF1a_1707-16	TRAV1-2,CAVRDGNQGGKLIF,TRAJ23;TRBV7-2,CASSLAPGSGEQYF,TRBJ2-7,TRBC2
285	AANFCALILA	B.1.1.7_ORF1a_1707-16	TRAV12-2,CVVKPYSGAGSYQLTF,TRAJ28;TRBV9,CASRARDTNTEAFF,TRBJ1-1,TRBC1
286	AANFCALILA	B.1.1.7_ORF1a_1707-16	TRAV4,CLVGAPGGYQKVTF,TRAJ13;TRBV5-5,CASSWADRDEQYF,TRBJ2-7,TRBC2
287	AANFCALILA	B.1.1.7_ORF1a_1707-16	TRAV3,CAVTTTNNLFF,TRAJ36;TRBV13,CASSLAQRGPEESYNEQFF,TRBJ2-1,TRBC2
288	AANFCALILA	B.1.1.7_ORF1a_1707-16	TRAV14/DV4,CAMKPGGTSYGKLTF,TRAJ52;TRBV6-2,CASSYSRNYGYTF,TRBJ1-2,TRBC1
289	AANFCALILA	B.1.1.7_ORF1a_1707-16	TRAV12-2,CAVNRVGGARLMF,TRAJ31;TRBV6-5,CASSPQMNTEAFF,TRBJ1-1,TRBC1
290	AANFCALILA	B.1.1.7_ORF1a_1707-16	TRAV8-1,CAVNTYNNNDMRF,TRAJ43;TRBV6-5,CASKPNAGELFF,TRBJ2-2,TRBC2
291	AANFCALILA	B.1.1.7_ORF1a_1707-16	TRAV19,CALSDSNSGYALNF,TRAJ41;TRBV20-1,CSAAEDQGVGIGDGKLFF,TRBJ1-4,TRBC1
292	AANFCALILA	B.1.1.7_ORF1a_1707-16	TRAV24,CAYNTDKLIF,TRAJ34;TRBV9,CASSVGTGDATNEKLFF,TRBJ1-4,TRBC1
293	AANFCALILA	B.1.1.7_ORF1a_1707-16	TRAV13-1,CAASTELNAGNMLTF,TRAJ39;TRBV4-1,CASSQVVHQVRTDTQYF,TRBJ2-3,TRBC2
294	AANFCALILA	B.1.1.7_ORF1a_1707-16	TRAV19,CALRSSGANSKLTF,TRAJ56;TRBV27,CASSLSAFRMVAFF,TRBJ1-1,TRBC1
295	AANFCALILA	B.1.1.7_ORF1a_1707-16	TRAV17,CATQPSQGGSEKLVF,TRAJ57;TRBV4-1,CASSLRWGSYNEQFF,TRBJ2-1,TRBC2
296	AANFCALILA	B.1.1.7_ORF1a_1707-16	TRAV1-2,CAVSDGIGMGGGYNKLIF,TRAJ4;TRBV4-1,CASSPDRGIQYF,TRBJ2-4,TRBC2
297	AANFCALILA	B.1.1.7_ORF1a_1707-16	TRAV1-2,CAVNNAGNMLTF,TRAJ39;TRBV4-3,CASSQEWTARKYGYTF,TRBJ1-2,TRBC1
298	AANFCALILA	B.1.1.7_ORF1a_1707-16	TRAV8-2,CVVNYGAGSYQLTF,TRAJ28;TRBV6-2,CAVDGYNEQFF,TRBJ2-1,TRBC2
299	AANFCALILA	B.1.1.7_ORF1a_1707-16	TRAV4,CLFITGANNLFF,TRAJ36;TRBV7-9,CASALAGGSTDTQYF,TRBJ2-3,TRBC2
300	AANFCALILA	B.1.1.7_ORF1a_1707-16	TRAV12-2,CAVINFGNEKLTF,TRAJ48;TRBV6-2,CASSYPGDTMSIPYEQYF,TRBJ2-7,TRBC2
301	AANFCALILA	B.1.1.7_ORF1a_1707-16	TRAV13-2,CAVIAFNAGNMLTF,TRAJ39;TRBV18,CASSPIGSGANVLTF,TRBJ2-6,TRBC2
302	AANFCALILA	B.1.1.7_ORF1a_1707-16	TRAV8-3,CAVGSYYGNNRLAF,TRAJ7;TRBV28,CASSLKVRDGQEETQYF,TRBJ2-5,TRBC2
303	AANFCALILA	B.1.1.7_ORF1a_1707-16	TRAV12-2,CAVNIDSGYALNF,TRAJ41;TRBV5-4,CASSLSPGAAQETQYF,TRBJ2-5,TRBC2
304	AANFCALILA	B.1.1.7_ORF1a_1707-16	TRAV19,CALSEVFDMRF,TRAJ43;TRBV6-2,CASTKGNSNQPQHF,TRBJ1-5,TRBC1
305	AANFCALILA	B.1.1.7_ORF1a_1707-16	TRAV17,CVGDKIIF,TRAJ30;TRBV12-3,CASSLIGSGEGYGYTF,TRBJ1-2,TRBC1
306	AANFCALILA	B.1.1.7_ORF1a_1707-16	TRAV8-2,CVVGELSGTYKYIF,TRAJ40;TRBV6-5,CASSHRQNPGYTF,TRBJ1-2,TRBC1
307	AANFCALILA	B.1.1.7_ORF1a_1707-16	TRAV16,CALKDSGAGSYQLTF,TRAJ28;TRBV11-2,CASSLGGSNSDTQYF,TRBJ2-3,TRBC2
308	AANFCALILA	B.1.1.7_ORF1a_1707-16	TRAV3,CAVRVNTNAGKSTF,TRAJ27;TRBV27,CASSYAGPPSSYEQYF,TRBJ2-7,TRBC2
309	AANFCALILA	B.1.1.7_ORF1a_1707-16	TRAV4,CLVGDARYNFNKFYF,TRAJ21;TRBV5-1,CASSRIPGQGVYSNQPQHF,TRBJ1-5,TRBC1
310	AANFCALILA	B.1.1.7_ORF1a_1707-16	TRAV22,CAVVAAGNKLTF,TRAJ17;TRBV5-4,CASSLGSYGYTF,TRBJ1-2,TRBC1
311	AANFCALILA	B.1.1.7_ORF1a_1707-16	TRAV12-3,CAMSTFSNDYKLSF,TRAJ20;TRBV27,CASSLFRGHGYTF,TRBJ1-2,TRBC1
312	AANFCALILA	B.1.1.7_ORF1a_1707-16	TRAV8-3,CAVGTNNAGNMLTF,TRAJ39;TRBV6-2,CASSYFRDQYF,TRBJ2-5,TRBC2
313	AANFCALILA	B.1.1.7_ORF1a_1707-16	TRAV29/DV5,CAARLKPFTGNQFYF,TRAJ49;TRBV24-1,CATSDSYTGSSYNEQFF,TRBJ2-1,TRBC2
314	AANFCALILA	B.1.1.7_ORF1a_1707-16	TRAV14/DV4,CAMRVTNYGGSQGNLIF,TRAJ42;TRBV27,CASSFRSLGVYEQYF,TRBJ2-7,TRBC2
315	AANFCALILA	B.1.1.7_ORF1a_1707-16	TRAV36/DV7,CAFGGANNLFF,TRAJ36;TRBV20-1,CSARYNTEAFF,TRBJ1-1,TRBC1
316	AANFCALILA	B.1.1.7_ORF1a_1707-16	TRAV19,CALSEAQNNDMRF,TRAJ43;TRBV6-6,CASRKRGPGNTIYF,TRBJ1-3,TRBC1
317	AANFCALILA	B.1.1.7_ORF1a_1707-16	TRAV8-3,CAVGGGGADGLTF,TRAJ45;TRBV2,CASRWTQNHEQYF,TRBJ2-7,TRBC2
318	AANFCALILA	B.1.1.7_ORF1a_1707-16	TRAV20,CAVQPLFGNVLHC,TRAJ35;TRBV2,CASSGRSIYSDNQPQHF,TRBJ1-5,TRBC1
319	AANFCALILA	B.1.1.7_ORF1a_1707-16	TRAV1-2,CAVGGSQGNLIF,TRAJ42;TRBV3-1,CASSQMGGYEQYF,TRBJ2-7,TRBC2
320	AANFCALILA	B.1.1.7_ORF1a_1707-16	TRAV1-2,CAVLVRSNDYKLSF,TRAJ20;TRBV25-1,CASSDSMVGEAFF,TRBJ1-1,TRBC1
321	AANFCALILA	B.1.1.7_ORF1a_1707-16	TRAV3,CAVSHPGGSYIPTF,TRAJ6;TRBV6-2,CASSPDRGQETQYF,TRBJ2-5,TRBC2
322	AANFCALILA	B.1.1.7_ORF1a_1707-16	TRAV16,CALIPSGAGSYQLTF,TRAJ28;TRBV9,CASSVYGGDNEQFF,TRBJ2-1,TRBC2
323	AANFCALILA	B.1.1.7_ORF1a_1707-16	TRAV1-1,CALPGNFNKFYF,TRAJ21;TRBV4-3,CASSQDPVGGAEGYEQYF,TRBJ2-7,TRBC2
324	AANFCALILA	B.1.1.7_ORF1a_1707-16	TRAV14/DV4,CAMREGNTGFQKLVF,TRAJ8;TRBV7-8,CASSPHLNSGTLNTEAFF,TRBJ1-1,TRBC1
325	AANFCALILA	B.1.1.7_ORF1a_1707-16	TRAV1-2,CAVRDSRGTYKYIF,TRAJ40;TRBV4-3,CASSQESGGRVDTQYF,TRBJ2-3,TRBC2
326	AANFCALILA	B.1.1.7_ORF1a_1707-16	TRAV35,CAGPNNYGQNFVF,TRAJ26;TRBV3-1,CASSQDIGGNEQYF,TRBJ2-7,TRBC2
327	AANFCALILA	B.1.1.7_ORF1a_1707-16	TRAV8-3,CAVDPYNYGQNFVF,TRAJ26;TRBV4-1,CASNLAGEGNEQFF,TRBJ2-1,TRBC2
328	AANFCALILA	B.1.1.7_ORF1a_1707-16	TRAV19,CALSSISGGSNYKLTF,TRAJ53;TRBV5-4,CASSHVTDTQYF,TRBJ2-3,TRBC2
329	AANFCALILA	B.1.1.7_ORF1a_1707-16	TRAV8-2,CVVWLFGNEKLTF,TRAJ48;TRBV24-1,CATSDTHRGWNEQYF,TRBJ2-7,TRBC2
330	AANFCALILA	B.1.1.7_ORF1a_1707-16	TRAV12-2,CAVQTGANNLFF,TRAJ36;TRBV7-9,CASSTGTGVGEQYF,TRBJ2-7,TRBC2
331	AANFCALILA	B.1.1.7_ORF1a_1707-16	TRAV3,CAVSSDYGGATNKLIF,TRAJ32;TRBV4-3,CASSLLTSGYNEQFF,TRBJ2-1,TRBC2
332	AANFCALILA	B.1.1.7_ORF1a_1707-16	TRAV17,CATDLSVRGGADGLTF,TRAJ45;TRBV6-5,CASSLTWGDGYTF,TRBJ1-2,TRBC1
333	AANFCALILA	B.1.1.7_ORF1a_1707-16	TRAV17,CATSGTYKYIF,TRAJ40;TRBV6-2,CASSYLIGSIGATDTQYF,TRBJ2-3,TRBC2
334	AANFCALILA	B.1.1.7_ORF1a_1707-16	TRAV1-2,CAGMDSNYQLIW,TRAJ33;TRBV6-1,CASSESITGADTEAFF,TRBJ1-1,TRBC1
335	AANFCALILA	B.1.1.7_ORF1a_1707-16	TRAV27,CAGESSASKIIF,TRAJ3;TRBV4-1,CASSQAEGGNQPQHF,TRBJ1-5,TRBC1
336	AANFCALILA	B.1.1.7_ORF1a_1707-16	TRAV1-2,CAVRVGARLMF,TRAJ31;TRBV12-5,CASGSDGAVGETQYF,TRBJ2-5,TRBC2
337	AANFCALILA	B.1.1.7_ORF1a_1707-16	TRAV21,CAVKRVQGAQKLVF,TRAJ54;TRBV9,CASSAGGDHNEQFF,TRBJ2-1,TRBC2
338	AANFCALILA	B.1.1.7_ORF1a_1707-16	TRAV29/DV5,CAASTNSGGSNYKLTF,TRAJ53;TRBV28,CASSPGLAYYNEQFF,TRBJ2-1,TRBC2
339	AANFCALILA	B.1.1.7_ORF1a_1707-16	TRAV22,CAVQGGTGFQKLVF,TRAJ8;TRBV20-1,CSARVWEGNTGELFF,TRBJ2-2,TRBC2
340	AANFCALILA	B.1.1.7_ORF1a_1707-16	TRAV25,CALEYGNKLVF,TRAJ47;TRBV4-3,CASSQASGSSYEQFF,TRBJ2-1,TRBC2
341	AANFCALILA	B.1.1.7_ORF1a_1707-16	TRAV17,CATDPNDYKLSF,TRAJ20;TRBV5-6,CASSPHGEGYTF,TRBJ1-2,TRBC1
342	AANFCALILA	B.1.1.7_ORF1a_1707-16	TRAV19,CALSEAARGGANSKLTF,TRAJ56;TRBV27,CASSLGPLRYTEAFF,TRBJ1-1,TRBC1
343	AANFCALILA	B.1.1.7_ORF1a_1707-16	TRAV4,CLVGDYSGNTPLVF,TRAJ29;TRBV5-4,CASSWDLGSGTEAFF,TRBJ1-1,TRBC1
344	AANFCALILA	B.1.1.7_ORF1a_1707-16	TRAV8-3,CAVGSTGGGNKLTF,TRAJ10;TRBV29-1,CSVAGGPPGDYEQYF,TRBJ2-7,TRBC2
345	AANFCALILA	B.1.1.7_ORF1a_1707-16	TRAV1-2,CAVRGLLLGGSYIPTF,TRAJ6;TRBV4-1,CASSQDKSGNEQFF,TRBJ2-1,TRBC2
346	AANFCALILA	B.1.1.7_ORF1a_1707-16	TRAV5,CAESARNSNSGYALNF,TRAJ41;TRBV11-2,CASSYSGAYGYTF,TRBJ1-2,TRBC1
347	AANFCALILA	B.1.1.7_ORF1a_1707-16	TRAV1-2,CAVMDSSYKLIF,TRAJ12;TRBV6-1,CASSEAAGGPDTQYF,TRBJ2-3,TRBC2
348	AANFCALILA	B.1.1.7_ORF1a_1707-16	TRAV17,CATADRGSTLGRLYF,TRAJ18;TRBV9,CASSVGALGTGVGVSTEAFF,TRBJ1-1,TRBC1
349	AANFCALILA	B.1.1.7_ORF1a_1707-16	TRAV8-1,CAVIGSNYQLIW,TRAJ33;TRBV4-3,CASSQGGHDEQFF,TRBJ2-1,TRBC2
350	AANFCALILA	B.1.1.7_ORF1a_1707-16	TRAV39,CAVDERSGGSNYKLTF,TRAJ53;TRBV4-1,CASSQGATGAYEQYF,TRBJ2-7,TRBC2
351	AANFCALILA	B.1.1.7_ORF1a_1707-16	TRAV4,CLVAQNNDMRF,TRAJ43;TRBV7-2,CASSLAGGFQETQYF,TRBJ2-5,TRBC2
352	AANFCALILA	B.1.1.7_ORF1a_1707-16	TRAV19,CALSEALGGANNLFF,TRAJ36;TRBV27,CASRLDRLNNEQFF,TRBJ2-1,TRBC2
353	AANFCALILA	B.1.1.7_ORF1a_1707-16	TRAV38-2/DV8,CALGGGADGLTF,TRAJ45;TRBV6-2,CASSYRGTEAFF,TRBJ1-1,TRBC1
354	AANFCALILA	B.1.1.7_ORF1a_1707-16	TRAV29/DV5,CAASGNAGNMLTF,TRAJ39;TRBV15,CATRAGVVLTGELFF,TRBJ2-2,TRBC2
355	AANFCALILA	B.1.1.7_ORF1a_1707-16	TRAV8-2,CVVSDFPNQGGKLIF,TRAJ23;TRBV18,CASSPPLRQLNTEAFF,TRBJ1-1,TRBC1
356	AANFCALILA	B.1.1.7_ORF1a_1707-16	TRAV12-3,CAVLISNFGNEKLTF,TRAJ48;TRBV19,CASSTLIQLRGFYEQYF,TRBJ2-7,TRBC2
357	AANFCALILA	B.1.1.7_ORF1a_1707-16	TRAV20,CAVRATNQAGTALIF,TRAJ15;TRBV7-9,CASSRTDSTGELFF,TRBJ2-2,TRBC2
358	AANFCALILA	B.1.1.7_ORF1a_1707-16	TRAV12-2,CAVISDGQKLLF,TRAJ16;TRBV4-3,CASSQTAGTQYF,TRBJ2-3,TRBC2
359	AANFCALILA	B.1.1.7_ORF1a_1707-16	TRAV8-6,CAVSGANNLFF,TRAJ36;TRBV7-9,CASRGGWGTDTQYF,TRBJ2-3,TRBC2
360	AANFCALILA	B.1.1.7_ORF1a_1707-16	TRAV3,CAVRDRSGAGSYQLTF,TRAJ28;TRBV7-2,CASSFPGLAGVIYTDEQFF,TRBJ2-1,TRBC2
361	AANFCALILA	B.1.1.7_ORF1a_1707-16	TRAV39,CAVDPWVQGAQKLVF,TRAJ54;TRBV13,CASSLFPGSYEQYF,TRBJ2-7,TRBC2
362	AANFCALILA	B.1.1.7_ORF1a_1707-16	TRAV1-2,CAVVDAGKSTF,TRAJ27;TRBV7-9,CASTVGRGSTEAFF,TRBJ1-1,TRBC1
363	AANFCALILA	B.1.1.7_ORF1a_1707-16	TRAV19,CALSEMNTGFQKLVF,TRAJ8;TRBV24-1,CATSDSGQGAPQETQYF,TRBJ2-5,TRBC2
364	AANFCALILA	B.1.1.7_ORF1a_1707-16	TRAV8-1,CAVNQPPYNTDKLIF,TRAJ34;TRBV6-5,CASTSPSLEQYF,TRBJ2-7,TRBC2
365	AANFCALILA	B.1.1.7_ORF1a_1707-16	TRAV5,CAERVRGYNKLIF,TRAJ4;TRBV7-9,CASSLVGDSSSYEQYF,TRBJ2-7,TRBC2
366	AANFCALILA	B.1.1.7_ORF1a_1707-16	TRAV8-1,CAVKNDYKLSF,TRAJ20;TRBV20-1,CSARDLTLRLDSIGGTQYF,TRBJ2-5,TRBC2
367	AANFCALILA	B.1.1.7_ORF1a_1707-16	TRAV1-2,CAVNNRWAGNNRKLIW,TRAJ38;TRBV28,CASRQLGNEQFF,TRBJ2-1,TRBC2
368	AANFCALILA	B.1.1.7_ORF1a_1707-16	TRAV19,CALSEAILSPNTGTASKLTF,TRAJ44;TRBV9,CASSVEGQGTDTQYF,TRBJ2-3,TRBC2
369	AANFCALILA	B.1.1.7_ORF1a_1707-16	TRAV5,CAEDEGTYKYIF,TRAJ40;TRBV11-3,CASQTSTDTQYF,TRBJ2-3,TRBC2
370	AANFCALILA	B.1.1.7_ORF1a_1707-16	TRAV22,CAPNSNYQLIW,TRAJ33;TRBV19,CASSIVRNSPLHF,TRBJ1-6,TRBC1
371	AANFCALILA	B.1.1.7_ORF1a_1707-16	TRAV1-2,CAIDQTGANNLFF,TRAJ36;TRBV16,CASSASKDYGYTF,TRBJ1-2,TRBC1
372	AANFCALILA	B.1.1.7_ORF1a_1707-16	TRAV8-3,CAVGRGMRF,TRAJ43;TRBV11-1,CASKRRILPYTGELFF,TRBJ2-2,TRBC2
373	AANFCALILA	B.1.1.7_ORF1a_1707-16	TRAV1-2,CAVRDRWESNSGYALNF,TRAJ41;TRBV11-2,CASSLWGSTEAFF,TRBJ1-1,TRBC1
374	AANFCALILA	B.1.1.7_ORF1a_1707-16	TRAV5,CAENERSGYALNF,TRAJ41;TRBV11-3,CASSSFNQDTEAFF,TRBJ1-1,TRBC1
375	AANFCALILA	B.1.1.7_ORF1a_1707-16	TRAV10,CVVSDDYKLSF,TRAJ20;TRBV5-1,CASSLDVQGATYEQYF,TRBJ2-7,TRBC2
376	AANFCALILA	B.1.1.7_ORF1a_1707-16	TRAV14/DV4,CAMREGGNFNKFYF,TRAJ21;TRBV20-1,CSAAGLNYNEQFF,TRBJ2-1,TRBC2
377	AANFCALILA	B.1.1.7_ORF1a_1707-16	TRAV14/DV4,CAMREENAGGTSYGKLTF,TRAJ52;TRBV7-6,CASSPHPGWNQPQHF,TRBJ1-5,TRBC1
378	AANFCALILA	B.1.1.7_ORF1a_1707-16	TRAV1-1,CAVIDSGGGKLIF,TRAJ23;TRBV4-1,CASSQEDRTAFYGYTF,TRBJ1-2,TRBC1
379	AANFCALILA	B.1.1.7_ORF1a_1707-16	TRAV12-1,CAVNSFVRGAQKLVF,TRAJ54;TRBV20-1,CSAHEIAGTTPYEQYF,TRBJ2-7,TRBC2
380	AANFCALILA	B.1.1.7_ORF1a_1707-16	TRAV8-1,CAVNGGAAGNKLTF,TRAJ17;TRBV4-1,CASRHYQSSAGELFF,TRBJ2-2,TRBC2
381	AANFCALILA	B.1.1.7_ORF1a_1707-16	TRAV1-2,CAVGGSYIPTF,TRAJ6;TRBV7-8,CASSLGVTSGGQETQYF,TRBJ2-5,TRBC2
382	AANFCALILA	B.1.1.7_ORF1a_1707-16	TRAV14/DV4,CAMREGRSRGSTLGRLYF,TRAJ18;TRBV2,CAVQGMGNQPQHF,TRBJ1-5,TRBC1
383	AANFCALILA	B.1.1.7_ORF1a_1707-16	TRAV5,CAEMDSSYKLIF,TRAJ12;TRBV28,CASSLYVGGATNEKLFF,TRBJ1-4,TRBC1
384	AANFCALILA	B.1.1.7_ORF1a_1707-16	TRAV12-1,CAVNYNNDMRF,TRAJ43;TRBV25-1,CASSEYIQDTEAFF,TRBJ1-1,TRBC1
385	AANFCALILA	B.1.1.7_ORF1a_1707-16	TRAV8-4,CAVSFRVIKAAGNKLTF,TRAJ17;TRBV29-1,CSVEGDSSYEQYF,TRBJ2-7,TRBC2
386	AANFCALILA	B.1.1.7_ORF1a_1707-16	TRAV3,CAVRDGGSARQLTF,TRAJ22;TRBV6-5,CASRDRTIGELFF,TRBJ2-2,TRBC2
387	AANFCALILA	B.1.1.7_ORF1a_1707-16	TRAV12-2,CAVKSGTASKLTF,TRAJ44;TRBV29-1,CSVRGGRSNEQFF,TRBJ2-1,TRBC2
388	AANFCALILA	B.1.1.7_ORF1a_1707-16	TRAV8-3,CAVGWWSGGYQKVTF,TRAJ13;TRBV5-5,CASSLFLGRGVLDTEAFF,TRBJ1-1,TRBC1
389	AANFCALILA	B.1.1.7_ORF1a_1707-16	TRAV8-3,CAVLYSGAGSYQLTF,TRAJ28;TRBV20-1,CSARSPPGQGPYEQYF,TRBJ2-7,TRBC2
390	AANFCALILA	B.1.1.7_ORF1a_1707-16	TRAV19,CALSAATYTGTASKLTF,TRAJ44;TRBV4-2,CASSQARSGTYYEQYF,TRBJ2-7,TRBC2
391	AANFCALILA	B.1.1.7_ORF1a_1707-16	TRAV3,CAVVDFGNEKLTF,TRAJ48;TRBV9,CASSTTLVEQFF,TRBJ2-1,TRBC2
392	AANFCALILA	B.1.1.7_ORF1a_1707-16	TRAV29/DV5,CAASSAGGTSYGKLTF,TRAJ52;TRBV6-2,CASSSDRVRGQPQHF,TRBJ1-5,TRBC1
393	AANFCALILA	B.1.1.7_ORF1a_1707-16	TRAV26-1,CIGRDGSNDYKLSF,TRAJ20;TRBV6-6,CASSYSRAGNEQFF,TRBJ2-1,TRBC2
394	AANFCALILA	B.1.1.7_ORF1a_1707-16	TRAV20,CAVQGSGGSNYKLTF,TRAJ53;TRBV7-9,CASSSSAANYGYTF,TRBJ1-2,TRBC1
395	AANFCALILA	B.1.1.7_ORF1a_1707-16	TRAV12-2,CAVNRDDKIIF,TRAJ30;TRBV19,CASSIKGFTEAFF,TRBJ1-1,TRBC1
396	AANFCALILA	B.1.1.7_ORF1a_1707-16	TRAV19,CALTLPHNARLMF,TRAJ31;TRBV4-1,CASSPGGVAGGTTDTQYF,TRBJ2-3,TRBC2
397	AANFCALILA	B.1.1.7_ORF1a_1707-16	TRAV12-2,CAVSSGGYNKLIF,TRAJ4;TRBV4-2,CASSQEEASGGYTF,TRBJ1-2,TRBC1
398	AANFCALILA	B.1.1.7_ORF1a_1707-16	TRAV38-2/DV8,CAYRGSARQLTF,TRAJ22;TRBV6-1,CASSEWFGDVRQPQHF,TRBJ1-5,TRBC1
399	AANFCALILA	B.1.1.7_ORF1a_1707-16	TRAV12-1,CVVNTRLMEYGNKLVF,TRAJ47;TRBV3-1,CASSRSGGASYNSPLHF,TRBJ1-6,TRBC1
400	AANFCALILA	B.1.1.7_ORF1a_1707-16	TRAV35,CAGPKVNSGYALNF,TRAJ41;TRBV11-3,CASSLVGERSLGELFF,TRBJ2-2,TRBC2
401	AANFCALILA	B.1.1.7_ORF1a_1707-16	TRAV17,CATIWGNKLVF,TRAJ47;TRBV12-4,CASGRGAGNTIYF,TRBJ1-3,TRBC1
402	AANFCALILA	B.1.1.7_ORF1a_1707-16	TRAV27,CAGDSLNAGNMLTF,TRAJ39;TRBV6-5,CASSYGGGLTYEQYF,TRBJ2-7,TRBC2
403	AANFCALILA	B.1.1.7_ORF1a_1707-16	TRAV38-2/DV8,CAQREVGFKTIF,TRAJ9;TRBV6-5,CASSPGSGPNYGYTF,TRBJ1-2,TRBC1
404	AANFCALILA	B.1.1.7_ORF1a_1707-16	TRAV19,CALSKTSGTYKYIF,TRAJ40;TRBV27,CASSFEGFHEQYF,TRBJ2-7,TRBC2
405	AANFCALILA	B.1.1.7_ORF1a_1707-16	TRAV27,CAGANPGGSEKLVF,TRAJ57;TRBV4-3,CASKFGTGVTGELFF,TRBJ2-2,TRBC2
406	AANFCALILA	B.1.1.7_ORF1a_1707-16	TRAV29/DV5,CAAKARGGSQGNLIF,TRAJ42;TRBV4-1,CASSHGLVQRDEQFF,TRBJ2-1,TRBC2
407	AANFCALILA	B.1.1.7_ORF1a_1707-16	TRAV38-2/DV8,CAYRSARDSGYALNF,TRAJ41;TRBV19,CASSIDFSEIGDTLGQTQYF,TRBJ2-5,TRBC2
408	AANFCALILA	B.1.1.7_ORF1a_1707-16	TRAV1-2,CAGEAYSGNTPLVF,TRAJ29;TRBV9,CASSLKARTSSGNTIYF,TRBJ1-3,TRBC1
409	AANFCALILA	B.1.1.7_ORF1a_1707-16	TRAV1-2,CAPHKGAGSYQLTF,TRAJ28;TRBV19,CASSPLAGGSHEQYF,TRBJ2-7,TRBC2
410	AANFCALILA	B.1.1.7_ORF1a_1707-16	TRAV9-2,CALSVLTAGNKLTF,TRAJ17;TRBV5-1,CASSWTGRRDQPQHF,TRBJ1-5,TRBC1
411	AANFCALILA	B.1.1.7_ORF1a_1707-16	TRAV38-2/DV8,CAYRSAVDDKIIF,TRAJ30;TRBV18,CASSPREMGPIYEQYF,TRBJ2-7,TRBC2
412	AANFCALILA	B.1.1.7_ORF1a_1707-16	TRAV19,CALGLTGANNLFF,TRAJ36;TRBV7-9,CASSESEETQYF,TRBJ2-5,TRBC2
413	AANFCALILA	B.1.1.7_ORF1a_1707-16	TRAV12-3,CAMNFGGGGADGLTF,TRAJ45;TRBV19,CASSSLPLARYTDTQYF,TRBJ2-3,TRBC2
414	AANFCALILA	B.1.1.7_ORF1a_1707-16	TRAV22,CAVEWAGGYQKVTF,TRAJ13;TRBV28,CASKHSGGNEKLFF,TRBJ1-4,TRBC1
415	AANFCALILA	B.1.1.7_ORF1a_1707-16	TRAV8-1,CAATHAGGTSYGKLTF,TRAJ52;TRBV4-1,CASSQRGGGPDTQYF,TRBJ2-3,TRBC2
416	AANFCALILA	B.1.1.7_ORF1a_1707-16	TRAV13-2,CAENIRNSGTYKYIF,TRAJ40;TRBV7-6,CASSSLAERFYEQYF,TRBJ2-7,TRBC2
417	AANFCALILA	B.1.1.7_ORF1a_1707-16	TRAV13-1,CAARGPGDKIIF,TRAJ30;TRBV12-3,CASSPGTQNTEAFF,TRBJ1-1,TRBC1
418	AANFCALILA	B.1.1.7_ORF1a_1707-16	TRAV12-3,CAMSDDDYKLSF,TRAJ20;TRBV2,CASWAGANVLTF,TRBJ2-6,TRBC2
419	AANFCALILA	B.1.1.7_ORF1a_1707-16	TRAV4,CLVGLRSADGLTF,TRAJ45;TRBV4-1,CASSQYTGVEDNSPLHF,TRBJ1-6,TRBC1
420	AANFCALILA	B.1.1.7_ORF1a_1707-16	TRAV26-2,CGADKVPQGGSEKLVF,TRAJ57;TRBV12-5,CASGLGSGDGYTF,TRBJ1-2,TRBC1
421	AANFCALILA	B.1.1.7_ORF1a_1707-16	TRAV8-3,CLRGGSYIPTF,TRAJ6;TRBV19,CASSISQSAIYGYTF,TRBJ1-2,TRBC1
422	AANFCALILA	B.1.1.7_ORF1a_1707-16	TRAV35,CAGPQGGSEKLVF,TRAJ57;TRBV12-4,CASSLAVNTEAFF,TRBJ1-1,TRBC1
423	AANFCALILA	B.1.1.7_ORF1a_1707-16	TRAV8-6,CAVSDLRDTGRRALTF,TRAJ5;TRBV20-1,CSASALREDYQPQHF,TRBJ1-5,TRBC1
424	AANFCALILA	B.1.1.7_ORF1a_1707-16	TRAV13-2,CAENTYGYNKLIF,TRAJ4;TRBV7-9,CASRRPAGGDPSYNEQFF,TRBJ2-1,TRBC2
425	AANFCALILA	B.1.1.7_ORF1a_1707-16	TRAV3,CAVRSYSSASKIIF,TRAJ3;TRBV5-6,CASSRQGVFANTGELFF,TRBJ2-2,TRBC2
426	AANFCALILA	B.1.1.7_ORF1a_1707-16	TRAV38-2/DV8,CAYDNAGNMLTF,TRAJ39;TRBV7-9,CASSPAQGGYTDTQYF,TRBJ2-3,TRBC2
427	AANFCALILA	B.1.1.7_ORF1a_1707-16	TRAV38-1,CAFINTDKLIF,TRAJ34;TRBV6-5,CASSYTGELFF,TRBJ2-2,TRBC2
428	AANFCALILA	B.1.1.7_ORF1a_1707-16	TRAV13-1,CGTNSGYALNF,TRAJ41;TRBV27,CASSWNGDSHWGQFF,TRBJ2-1,TRBC2
429	AANFCALILA	B.1.1.7_ORF1a_1707-16	TRAV12-3,CAMPASGTYKYIF,TRAJ40;TRBV6-2,CASSYVPISSYEQYF,TRBJ2-7,TRBC2
430	AANFCALILA	B.1.1.7_ORF1a_1707-16	TRAV4,CLVGPASGGSYIPTF,TRAJ6;TRBV4-1,CASSQQLSGVGTEAFF,TRBJ1-1,TRBC1
431	AANFCALILA	B.1.1.7_ORF1a_1707-16	TRAV14/DV4,CAMSPGIDSNYQLIW,TRAJ33;TRBV4-3,CASSQDALLTSGGPTDTQYF,TRBJ2-3,TRBC2
432	AANFCALILA	B.1.1.7_ORF1a_1707-16	TRAV29/DV5,CAAKGQGGSEKLVF,TRAJ57;TRBV6-5,CASSYRGWMNTEAFF,TRBJ1-1,TRBC1
433	AANFCALILA	B.1.1.7_ORF1a_1707-16	TRAV14/DV4,CALRGSNYKLTF,TRAJ53;TRBV27,CASSRGGRTTEAFF,TRBJ1-1,TRBC1
434	AANFCALILA	B.1.1.7_ORF1a_1707-16	TRAV12-2,CAVTRPFTDKLIF,TRAJ34;TRBV7-2,CASSREDRMGYEQYF,TRBJ2-7,TRBC2
435	AANFCALILA	B.1.1.7_ORF1a_1707-16	TRAV29/DV5,CAAGGSQGNLIF,TRAJ42;TRBV4-3,CASSHGTSGREYEQYF,TRBJ2-7,TRBC2
436	AANFCALILA	B.1.1.7_ORF1a_1707-16	TRAV4,CLPDQTGANNLFF,TRAJ36;TRBV27,CASSSPGGWDSPLHF,TRBJ1-6,TRBC1
437	AANFCALILA	B.1.1.7_ORF1a_1707-16	TRAV5,CADYSLYGNNRLAF,TRAJ7;TRBV7-8,CASSSLIGYGYTF,TRBJ1-2,TRBC1
438	AANFCALILA	B.1.1.7_ORF1a_1707-16	TRAV19,CALSRVGNKLTF,TRAJ17;TRBV24-1,CATSGTATNYGYTF,TRBJ1-2,TRBC1
439	AANFCALILA	B.1.1.7_ORF1a_1707-16	TRAV35,CAGLPRFGNEKLTF,TRAJ48;TRBV19,CASSIGGAYEQYF,TRBJ2-7,TRBC2
440	AANFCALILA	B.1.1.7_ORF1a_1707-16	TRAV38-2/DV8,CAYKDNNDMRF,TRAJ43;TRBV7-9,CASSPQGTGELFF,TRBJ2-2,TRBC2
441	AANFCALILA	B.1.1.7_ORF1a_1707-16	TRAV1-2,CAVRDYLRRDNYGQNFVF,TRAJ26;TRBV12-3,CASSLQRNTEAFF,TRBJ1-1,TRBC1
442	AANFCALILA	B.1.1.7_ORF1a_1707-16	TRAV8-2,CVVSEAGNYGQNFVF,TRAJ26;TRBV5-1,CASSNLGETNEQFF,TRBJ2-1,TRBC2
443	AANFCALILA	B.1.1.7_ORF1a_1707-16	TRAV38-1,CALKETSGSRLTF,TRAJ58;TRBV9,CASSLRGGLGTEAFF,TRBJ1-1,TRBC1
444	AANFCALILA	B.1.1.7_ORF1a_1707-16	TRAV4,CLVGDPGLNFGNEKLTF,TRAJ48;TRBV6-2,CASSSQENARSGTF,TRBJ1-2,TRBC1
445	AANFCALILA	B.1.1.7_ORF1a_1707-16	TRAV22,CAVQTSYDKVIF,TRAJ50;TRBV7-6,CASSLETGKLFF,TRBJ2-2,TRBC2
446	AANFCALILA	B.1.1.7_ORF1a_1707-16	TRAV1-1,CAVGDYGQNFVF,TRAJ26;TRBV12-4,CASSPGTPAEKLFF,TRBJ1-4,TRBC1
447	AANFCALILA	B.1.1.7_ORF1a_1707-16	TRAV5,CAEKVSGGGADGLTF,TRAJ45;TRBV15,CATSRDMGGEQYF,TRBJ2-7,TRBC2
448	AANFCALILA	B.1.1.7_ORF1a_1707-16	TRAV4,CAESPTSGTYKYIF,TRAJ40;TRBV6-1,CASSGPRGGRLTDTQYF,TRBJ2-3,TRBC2
449	AANFCALILA	B.1.1.7_ORF1a_1707-16	TRAV16,CALNGRNARLMF,TRAJ31;TRBV7-9,CASSSGPGRYNEQFF,TRBJ2-1,TRBC2
450	AANFCALILA	B.1.1.7_ORF1a_1707-16	TRAV1-2,CAVMDSNYQLIW,TRAJ33;TRBV6-5,CASSYGTDYNEQFF,TRBJ2-1,TRBC2
451	AANFCALILA	B.1.1.7_ORF1a_1707-16	TRAV26-1,CIVIKETSGSRLTF,TRAJ58;TRBV7-9,CASSLVSGILSYEQYF,TRBJ2-7,TRBC2
452	AANFCALILA	B.1.1.7_ORF1a_1707-16	TRAV5,CAESTSGTYKYIF,TRAJ40;TRBV28,CASSFLPGQGAPEKLFF,TRBJ1-4,TRBC1
453	AANFCALILA	B.1.1.7_ORF1a_1707-16	TRAV16,CALSGQSYGGATNKLIF,TRAJ32;TRBV3-1,CASSLQGTSGNTIYF,TRBJ1-3,TRBC1
454	AANFCALILA	B.1.1.7_ORF1a_1707-16	TRAV8-6,CAVMDSNYQLIW,TRAJ33;TRBV27,CASSLTGTREQFF,TRBJ2-1,TRBC2
455	AANFCALILA	B.1.1.7_ORF1a_1707-16	TRAV2,CAISMDSSYKLIF,TRAJ12;TRBV7-3,CASSSTGQPNEKLFF,TRBJ1-4,TRBC1
456	AANFCALILA	B.1.1.7_ORF1a_1707-16	TRAV12-1,CVVNTRGGTALIF,TRAJ15;TRBV29-1,CSVLTGDNYGYTF,TRBJ1-2,TRBC1
457	AANFCALILA	B.1.1.7_ORF1a_1707-16	TRAV21,CAVYSGAGSYQLTF,TRAJ28;TRBV27,CASRTGATNEQYF,TRBJ2-7,TRBC2
458	AANFCALILA	B.1.1.7_ORF1a_1707-16	TRAV13-2,CAEKGEIQGAQKLVF,TRAJ54;TRBV6-5,CASSYSGWINSLLGYTF,TRBJ1-2,TRBC1
459	AANFCALILA	B.1.1.7_ORF1a_1707-16	TRAV38-2/DV8,CAMDSSYKLIF,TRAJ12;TRBV5-8,CASSLGTGAYNEQFF,TRBJ2-1,TRBC2
460	AANFCALILA	B.1.1.7_ORF1a_1707-16	TRAV26-1,CIDDYMNRDDKIIF,TRAJ30;TRBV5-1,CASSLWGVGEVWGSNTEAFF,TRBJ1-1,TRBC1
461	AANFCALILA	B.1.1.7_ORF1a_1707-16	TRAV24,CADFHGSGNTGKLIF,TRAJ37;TRBV27,CASSLVAGNYGYTF,TRBJ1-2,TRBC1
462	AANFCALILA	B.1.1.7_ORF1a_1707-16	TRAV1-2,CAVNGAGKSTF,TRAJ27;TRBV10-2,CASSEFVAGSYNEQFF,TRBJ2-1,TRBC2
463	AANFCALILA	B.1.1.7_ORF1a_1707-16	TRAV8-1,CALSSASKIIF,TRAJ3;TRBV30,CAYTKQGQTNQPQHF,TRBJ1-5,TRBC1
464	AANFCALILA	B.1.1.7_ORF1a_1707-16	TRAV17,CATVSREYGNKLVF,TRAJ47;TRBV2,CASSVTSGSLPQFF,TRBJ2-1,TRBC2
465	AANFCALILA	B.1.1.7_ORF1a_1707-16	TRAV13-1,CAAIELSGYSTLTF,TRAJ11;TRBV28,CASSFNRGEQYF,TRBJ2-7,TRBC2
466	AANFCALILA	B.1.1.7_ORF1a_1707-16	TRAV19,CALSEAGNAGKSTF,TRAJ27;TRBV28,CASSSSYIIMGTGIADTQYF,TRBJ2-3,TRBC2
467	AANFCALILA	B.1.1.7_ORF1a_1707-16	TRAV12-1,CAVNIIYNFNKFYF,TRAJ21;TRBV4-3,CASSQDGELFF,TRBJ2-2,TRBC2
468	AANFCALILA	B.1.1.7_ORF1a_1707-16	TRAV19,CALSLEYNFNKFYF,TRAJ21;TRBV6-2,CASSYTKAANVLTF,TRBJ2-6,TRBC2
469	AANFCALILA	B.1.1.7_ORF1a_1707-16	TRAV1-1,CAVRDAFSGGYNKLIF,TRAJ4;TRBV19,CASSNLTEDYGYTF,TRBJ1-2,TRBC1
470	AANFCALILA	B.1.1.7_ORF1a_1707-16	TRAV8-1,CAVRGATNKLIF,TRAJ32;TRBV20-1,CSAGGVSSYNEQFF,TRBJ2-1,TRBC2
471	AANFCALILA	B.1.1.7_ORF1a_1707-16	TRAV12-2,CAVTTNFGNEKLTF,TRAJ48;TRBV7-2,CASSYPSLEQYF,TRBJ2-7,TRBC2
472	AANFCALILA	B.1.1.7_ORF1a_1707-16	TRAV8-6,CAVSVADGGYNKLIF,TRAJ4;TRBV4-3,CASSQGIRLAGVGEQFF,TRBJ2-1,TRBC2
473	AANFCALILA	B.1.1.7_ORF1a_1707-16	TRAV4,CLVGEGGATNKLIF,TRAJ32;TRBV13,CASRQGGLEQYF,TRBJ2-7,TRBC2
474	AANFCALILA	B.1.1.7_ORF1a_1707-16	TRAV12-3,CATPYSSASKIIF,TRAJ3;TRBV28,CASSLAGELFF,TRBJ2-2,TRBC2
475	AANFCALILA	B.1.1.7_ORF1a_1707-16	TRAV8-3,CAVGALGDYKLSF,TRAJ20;TRBV7-2,CASSLALAGVTDTQYF,TRBJ2-3,TRBC2
476	AANFCALILA	B.1.1.7_ORF1a_1707-16	TRAV38-2/DV8,CAYQGGSEKLVF,TRAJ57;TRBV11-2,CASSLPYMGGNTDTQYF,TRBJ2-3,TRBC2
477	AANFCALILA	B.1.1.7_ORF1a_1707-16	TRAV27,CAGVIRGSTLGRLYF,TRAJ18;TRBV15,CATSRDREAGGRETQYF,TRBJ2-5,TRBC2
478	AANFCALILA	B.1.1.7_ORF1a_1707-16	TRAV29/DV5,CAASADRGKLIF,TRAJ23;TRBV15,CATSRDRGPPGGYTF,TRBJ1-2,TRBC1
479	AANFCALILA	B.1.1.7_ORF1a_1707-16	TRAV10,CVVRYNNNDMRF,TRAJ43;TRBV2,CASSETSGRYLSYEQYF,TRBJ2-7,TRBC2
480	AANFCALILA	B.1.1.7_ORF1a_1707-16	TRAV1-2,CAPVTNAGKSTF,TRAJ27;TRBV6-1,CASSDQGLGGGAYEQYF,TRBJ2-7,TRBC2
481	AANFCALILA	B.1.1.7_ORF1a_1707-16	TRAV41,CAVKLIF,TRAJ34;TRBV29-1,CSVTTGESYEQYF,TRBJ2-7,TRBC2
482	AANFCALILA	B.1.1.7_ORF1a_1707-16	TRAV19,CALSSGANNLFF,TRAJ36;TRBV9,CASSAYQGPRENSPLHF,TRBJ1-6,TRBC1
483	AANFCALILA	B.1.1.7_ORF1a_1707-16	TRAV5,CAESIEVGDNDMRF,TRAJ43;TRBV9,CASSPQGLPYNEQFF,TRBJ2-1,TRBC2
484	AANFCALILA	B.1.1.7_ORF1a_1707-16	TRAV12-3,CAMSAGGFKTIF,TRAJ9;TRBV28,CASSFGSNTEAFF,TRBJ1-1,TRBC1
485	AANFCALILA	B.1.1.7_ORF1a_1707-16	TRAV12-2,CAVTAFTGTYKYIF,TRAJ40;TRBV28,CASSFVNGGYNEQFF,TRBJ2-1,TRBC2
486	AANFCALILA	B.1.1.7_ORF1a_1707-16	TRAV12-1,CAVNVYNNDMRF,TRAJ43;TRBV25-1,CASSDKYRGYNEKLFF,TRBJ1-4,TRBC1
487	AANFCALILA	B.1.1.7_ORF1a_1707-16	TRAV1-2,CATMDSSYKLIF,TRAJ12;TRBV11-3,CASSPYEGGHTEAFF,TRBJ1-1,TRBC1
488	AANFCALILA	B.1.1.7_ORF1a_1707-16	TRAV14/DV4,CAMREDLTGANSKLTF,TRAJ56;TRBV20-1,CSAQRTSGGTDTQYF,TRBJ2-3,TRBC2
489	AANFCALILA	B.1.1.7_ORF1a_1707-16	TRAV13-2,CAENPRSGGGADGLTF,TRAJ45;TRBV6-6,CASSYSPYEQYF,TRBJ2-7,TRBC2
490	AANFCALILA	B.1.1.7_ORF1a_1707-16	TRAV14/DV4,CAMRDPRGDYGQNFVF,TRAJ26;TRBV28,CASSQGADSNQPQHF,TRBJ1-5,TRBC1
491	AANFCALILA	B.1.1.7_ORF1a_1707-16	TRAV29/DV5,CAASHSGTYKYIF,TRAJ40;TRBV7-9,CASSPPDSPDTQYF,TRBJ2-3,TRBC2
492	AANFCALILA	B.1.1.7_ORF1a_1707-16	TRAV1-2,CAVKAQAGTALIF,TRAJ15;TRBV7-2,CASSQPPADTQYF,TRBJ2-3,TRBC2
493	AANFCALILA	B.1.1.7_ORF1a_1707-16	TRAV3,CAVRAPGGGSYIPTF,TRAJ6;TRBV5-6,CASSLANSDEQFF,TRBJ2-1,TRBC2
494	AANFCALILA	B.1.1.7_ORF1a_1707-16	TRAV12-2,CAVNTNAGKSTF,TRAJ27;TRBV2,CASTGQGISEQYF,TRBJ2-7,TRBC2
495	AANFCALILA	B.1.1.7_ORF1a_1707-16	TRAV13-1,CAENLAGNQFYF,TRAJ49;TRBV7-3,CASSLSPGNTEAFF,TRBJ1-1,TRBC1
496	AANFCALILA	B.1.1.7_ORF1a_1707-16	TRAV13-1,CAASSSSGNTPLVF,TRAJ29;TRBV5-5,CASSLGQGTNYGYTF,TRBJ1-2,TRBC1
497	AANFCALILA	B.1.1.7_ORF1a_1707-16	TRAV21,CARAETSGSRLTF,TRAJ58;TRBV18,CASSPASTSAKNIQYF,TRBJ2-4,TRBC2
498	AANFCALILA	B.1.1.7_ORF1a_1707-16	TRAV8-3,CAVGAPNDYKLSF,TRAJ20;TRBV6-2,CASRHLENIQYF,TRBJ2-4,TRBC2
499	AANFCALILA	B.1.1.7_ORF1a_1707-16	TRAV25,CAGPIWNKLVF,TRAJ47;TRBV6-1,CASSELAGAGEQYF,TRBJ2-7,TRBC2
500	AANFCALILA	B.1.1.7_ORF1a_1707-16	TRAV21,CAVHLWKADF,TRAJ52;TRBV7-8,CASSLLTGEVANEKLFF,TRBJ1-4,TRBC1
501	AANFCALILA	B.1.1.7_ORF1a_1707-16	TRAV35,CAGQLFQGAQKLVF,TRAJ54;TRBV11-3,CASSPRGRSSYEQYF,TRBJ2-7,TRBC2
502	AANFCALILA	B.1.1.7_ORF1a_1707-16	TRAV38-1,CAFSNPTGKLIF,TRAJ37;TRBV19,CASSRSRPGGPFNYGYTF,TRBJ1-2,TRBC1
503	AANFCALILA	B.1.1.7_ORF1a_1707-16	TRAV13-1,CAAPGDSSYKLIF,TRAJ12;TRBV2,CASSEGAVKYGYTF,TRBJ1-2,TRBC1
504	AANFCALILA	B.1.1.7_ORF1a_1707-16	TRAV4,CLVGDDDTGFQKLVF,TRAJ8;TRBV20-1,CSARGTSGSSYEQYF,TRBJ2-7,TRBC2
505	AANFCALILA	B.1.1.7_ORF1a_1707-16	TRAV29/DV5,CAASGGGSQGNLIF,TRAJ42;TRBV6-2,CASSYSRRIANYGYTF,TRBJ1-2,TRBC1
506	AANFCALILA	B.1.1.7_ORF1a_1707-16	TRAV26-1,CIVRDGSGQNFVF,TRAJ26;TRBV7-8,CASSLIGGLNTEAFF,TRBJ1-1,TRBC1
507	AANFCALILA	B.1.1.7_ORF1a_1707-16	TRAV27,CAGTLNDYKLSF,TRAJ20;TRBV9,CASSAGGDSFYEQYF,TRBJ2-7,TRBC2
508	AANFCALILA	B.1.1.7_ORF1a_1707-16	TRAV10,CVVSAGNAGNMLTF,TRAJ39;TRBV25-1,CASSIRGGEETQYF,TRBJ2-5,TRBC2
509	AANFCALILA	B.1.1.7_ORF1a_1707-16	TRAV13-2,CAENLSGNTPLVF,TRAJ29;TRBV13,CASSLGNRLHTQYF,TRBJ2-3,TRBC2
510	AANFCALILA	B.1.1.7_ORF1a_1707-16	TRAV1-2,CAVRDVGMRF,TRAJ43;TRBV7-3,CASSSGHLNTGELFF,TRBJ2-2,TRBC2
511	AANFCALILA	B.1.1.7_ORF1a_1707-16	TRAV27,CAGAIYNNNDMRF,TRAJ43;TRBV4-3,CASSQDLGAGQPQHF,TRBJ1-5,TRBC1
512	AANFCALILA	B.1.1.7_ORF1a_1707-16	TRAV38-1,CAFDFGNEKLTF,TRAJ48;TRBV15,CATSRAGQGLVDGYTF,TRBJ1-2,TRBC1
513	AANFCALILA	B.1.1.7_ORF1a_1707-16	TRAV2,CAVNTGFQKLVF,TRAJ8;TRBV2,CASSDGQTNYEQYF,TRBJ2-7,TRBC2
514	AANFCALILA	B.1.1.7_ORF1a_1707-16	TRAV1-2,CAVKGQAGTALIF,TRAJ15;TRBV7-2,CASSLPPSDTQYF,TRBJ2-3,TRBC2
515	AANFCALILA	B.1.1.7_ORF1a_1707-16	TRAV19,CALSENFGNEKLTF,TRAJ48;TRBV19,CASSADRGITDTQYF,TRBJ2-3,TRBC2
516	AANFCALILA	B.1.1.7_ORF1a_1707-16	TRAV25,CAGHNDYKLSF,TRAJ20;TRBV11-2,CASSFGYSEAFF,TRBJ1-1,TRBC1
517	AANFCALILA	B.1.1.7_ORF1a_1707-16	TRAV3,CAVRDTMDSNYQLIW,TRAJ33;TRBV4-1,CASSQDAGLGTEAFF,TRBJ1-1,TRBC1
518	AANFCALILA	B.1.1.7_ORF1a_1707-16	TRAV1-2,CAVRDLEGFKTIF,TRAJ9;TRBV4-3,CASSQYLEDNEQFF,TRBJ2-1,TRBC2
519	AANFCALILA	B.1.1.7_ORF1a_1707-16	TRAV19,CALLYYGNKLVF,TRAJ47;TRBV3-1,CASSQDHVGGYTDTQYF,TRBJ2-3,TRBC2
520	AANFCALILA	B.1.1.7_ORF1a_1707-16	TRAV12-1,CAVNAGKLIF,TRAJ37;TRBV20-1,CSASGLAGLGEQFF,TRBJ2-1,TRBC2
521	AANFCALILA	B.1.1.7_ORF1a_1707-16	TRAV25,CAGTTDSWGKFQF,TRAJ24;TRBV7-6,CASSSTVHLTYNEQFF,TRBJ2-1,TRBC2
522	AANFCALILA	B.1.1.7_ORF1a_1707-16	TRAV3,CAVRDDGGFKTIF,TRAJ9;TRBV7-9,CASSSTPNNEQFF,TRBJ2-1,TRBC2
523	AANFCALILA	B.1.1.7_ORF1a_1707-16	TRAV5,CAVGSLEGFQKLVF,TRAJ8;TRBV12-4,CASTGGARSDEQFF,TRBJ2-1,TRBC2
524	AANFCALILA	B.1.1.7_ORF1a_1707-16	TRAV17,CATDFSGGYQKVTF,TRAJ13;TRBV24-1,CATSSWSDANNEQFF,TRBJ2-1,TRBC2
525	AANFCALILA	B.1.1.7_ORF1a_1707-16	TRAV3,CAVRDTLTGGGNKLTF,TRAJ10;TRBV9,CASSVEGQVHEQYF,TRBJ2-7,TRBC2
526	AANFCALILA	B.1.1.7_ORF1a_1707-16	TRAV19,CALSEADRGSTLGRLYF,TRAJ18;TRBV4-2,CASSQQGIGVTQPQHF,TRBJ1-5,TRBC1
527	AANFCALILA	B.1.1.7_ORF1a_1707-16	TRAV10,CVVSRLSGGYNKLIF,TRAJ4;TRBV2,CASSDHQGAYEQYF,TRBJ2-7,TRBC2
528	AANFCALILA	B.1.1.7_ORF1a_1707-16	TRAV6,CALAPNARLMF,TRAJ31;TRBV4-3,CASSQGVAGYEQYF,TRBJ2-7,TRBC2
529	AANFCALILA	B.1.1.7_ORF1a_1707-16	TRAV19,CALSDADRRVGNTGKLIF,TRAJ37;TRBV27,CASTLKLRGFGELFF,TRBJ2-2,TRBC2
530	AANFCALILA	B.1.1.7_ORF1a_1707-16	TRAV38-1,CACDSNYQLIW,TRAJ33;TRBV20-1,CSARTVGLNLYNEQFF,TRBJ2-1,TRBC2
531	AANFCALILA	B.1.1.7_ORF1a_1707-16	TRAV19,CALTRDDKIIF,TRAJ30;TRBV12-4,CASSLTFGTFYEQYF,TRBJ2-7,TRBC2
532	AANFCALILA	B.1.1.7_ORF1a_1707-16	TRAV17,CATDNFGNEKLTF,TRAJ48;TRBV5-6,CASSDGDFYNEQFF,TRBJ2-1,TRBC2
533	AANFCALILA	B.1.1.7_ORF1a_1707-16	TRAV35,CAGQLLRF,TRAJ43;TRBV4-3,CASSQDNGGYTEAFF,TRBJ1-1,TRBC1
534	AANFCALILA	B.1.1.7_ORF1a_1707-16	TRAV27,CAVPSSNTGKLIF,TRAJ37;TRBV9,CASSAAGGPETQYF,TRBJ2-5,TRBC2
535	AANFCALILA	B.1.1.7_ORF1a_1707-16	TRAV8-3,CAVDLRSNDYKLSF,TRAJ20;TRBV20-1,CSARHYRGAPWETQYF,TRBJ2-5,TRBC2
536	AANFCALILA	B.1.1.7_ORF1a_1707-16	TRAV3,CAVRDTAGANNLFF,TRAJ36;TRBV7-9,CASSLVQGGGELFF,TRBJ2-2,TRBC2
537	AANFCALILA	B.1.1.7_ORF1a_1707-16	TRAV14/DV4,CAMSRNAGKSTF,TRAJ27;TRBV20-1,CSARDGGGGAGETQYF,TRBJ2-5,TRBC2
538	AANFCALILA	B.1.1.7_ORF1a_1707-16	TRAV3,CAVRDSANAGNMLTF,TRAJ39;TRBV12-4,CASSSFRGALSTDTQYF,TRBJ2-3,TRBC2
539	AANFCALILA	B.1.1.7_ORF1a_1707-16	TRAV13-1,CAAYNTNAGKSTF,TRAJ27;TRBV4-1,CASSQVQNSGNTIYF,TRBJ1-3,TRBC1
540	AANFCALILA	B.1.1.7_ORF1a_1707-16	TRAV39,CAVMGDKIIF,TRAJ30;TRBV10-3,CAISEMVSQETQYF,TRBJ2-5,TRBC2
541	AANFCALILA	B.1.1.7_ORF1a_1707-16	TRAV8-1,CAVNAPGGSQGNLIF,TRAJ42;TRBV5-4,CASMRSDKNTGELFF,TRBJ2-2,TRBC2
542	AANFCALILA	B.1.1.7_ORF1a_1707-16	TRAV19,CALSETNARLMF,TRAJ31;TRBV11-2,CASSRTVPGEKLFF,TRBJ1-4,TRBC1
543	AANFCALILA	B.1.1.7_ORF1a_1707-16	TRAV3,CAVRYNFNKFYF,TRAJ21;TRBV19,CASSIRHTSASTEAFF,TRBJ1-1,TRBC1
544	AANFCALILA	B.1.1.7_ORF1a_1707-16	TRAV14/DV4,CAMREGLVGGADGLTF,TRAJ45;TRBV9,CASSVGQDNTDTQYF,TRBJ2-3,TRBC2
545	AANFCALILA	B.1.1.7_ORF1a_1707-16	TRAV2,CAVVDWGYGGSQGNLIF,TRAJ42;TRBV7-2,CASFKGGRGVEGHEQYF,TRBJ2-7,TRBC2
546	AANFCALILA	B.1.1.7_ORF1a_1707-16	TRAV12-2,CAVLYSGGGADGLTF,TRAJ45;TRBV12-4,CASSTNTGELFF,TRBJ2-2,TRBC2
547	AANFCALILA	B.1.1.7_ORF1a_1707-16	TRAV12-1,CVVTSIGFGNVLHC,TRAJ35;TRBV2,CASKGTVAYGYTF,TRBJ1-2,TRBC1
548	AANFCALILA	B.1.1.7_ORF1a_1707-16	TRAV14/DV4,CAMIRLFFGNEKLTF,TRAJ48;TRBV19,CASRMGNADTQYF,TRBJ2-3,TRBC2
549	AANFCALILA	B.1.1.7_ORF1a_1707-16	TRAV29/DV5,CAAQTGANSKLTF,TRAJ56;TRBV12-4,CASSLYGYSPLHF,TRBJ1-6,TRBC1
550	AANFCALILA	B.1.1.7_ORF1a_1707-16	TRAV5,CAERMSQNAGNMLTF,TRAJ39;TRBV18,CASSPQQGNTEAFF,TRBJ1-1,TRBC1
551	AANFCALILA	B.1.1.7_ORF1a_1707-16	TRAV12-3,CAMSGGLGTYKYIF,TRAJ40;TRBV4-1,CASSKKSGDTEAFF,TRBJ1-1,TRBC1
552	AANFCALILA	B.1.1.7_ORF1a_1707-16	TRAV21,CAVRSTNAGKSTF,TRAJ27;TRBV27,CASTRPGGNTEAFF,TRBJ1-1,TRBC1
553	AANFCALILA	B.1.1.7_ORF1a_1707-16	TRAV14/DV4,CAMRGIGGSQGNLIF,TRAJ42;TRBV4-3,CASSQTFRTGGYEQYF,TRBJ2-7,TRBC2
554	AANFCALILA	B.1.1.7_ORF1a_1707-16	TRAV13-2,CAKYNQGGKLIF,TRAJ23;TRBV4-2,CASSQGGDSPLHF,TRBJ1-6,TRBC1
555	AANFCALILA	B.1.1.7_ORF1a_1707-16	TRAV1-2,CAVRDQVRSSYKLIF,TRAJ12;TRBV4-1,CASSQASGRDEQYF,TRBJ2-7,TRBC2
556	AANFCALILA	B.1.1.7_ORF1a_1707-16	TRAV12-1,CVVNNNARLMF,TRAJ31;TRBV20-1,CSAREAGTSYNEQFF,TRBJ2-1,TRBC2
557	AANFCALILA	B.1.1.7_ORF1a_1707-16	TRAV19,CEGEGSQGNLIF,TRAJ42;TRBV11-3,CASSSRLDGSHEQYF,TRBJ2-7,TRBC2
558	AANFCALILA	B.1.1.7_ORF1a_1707-16	TRAV14/DV4,CASLSYNTDKLIF,TRAJ34;TRBV6-2,CASSYEVGRGDSQPQHF,TRBJ1-5,TRBC1
559	AANFCALILA	B.1.1.7_ORF1a_1707-16	TRAV4,CLVGETWNQGGKLIF,TRAJ23;TRBV19,CASSISPGINSPLHF,TRBJ1-6,TRBC1
560	AANFCALILA	B.1.1.7_ORF1a_1707-16	TRAV14/DV4,CAMRGRSSGNTGKLIF,TRAJ37;TRBV4-1,CASSQVLRGLNQETQYF,TRBJ2-5,TRBC2
561	AANFCALILA	B.1.1.7_ORF1a_1707-16	TRAV14/DV4,CAMREANTGFQKLVF,TRAJ8;TRBV9,CASSVAVAGDFYEQYF,TRBJ2-7,TRBC2
562	AANFCALILA	B.1.1.7_ORF1a_1707-16	TRAV38-2/DV8,CAYPSGFGNEKLTF,TRAJ48;TRBV7-9,CASSPPWGSYEQYF,TRBJ2-7,TRBC2
563	AANFCALILA	B.1.1.7_ORF1a_1707-16	TRAV4,CLVGSARLMF,TRAJ31;TRBV7-6,CASSSGELNYNEQFF,TRBJ2-1,TRBC2
564	AANFCALILA	B.1.1.7_ORF1a_1707-16	TRAV8-6,CAVIETSGSRLTF,TRAJ58;TRBV6-1,CASTDRVGLNTEAFF,TRBJ1-1,TRBC1
565	AANFCALILA	B.1.1.7_ORF1a_1707-16	TRAV1-2,CADANSNSGYALNF,TRAJ41;TRBV4-2,CASSQGDRGKDTQYF,TRBJ2-3,TRBC2
566	AANFCALILA	B.1.1.7_ORF1a_1707-16	TRAV8-6,CAVYTGGFKTIF,TRAJ9;TRBV14,CASSQDSIGPSTGELFF,TRBJ2-2,TRBC2
567	AANFCALILA	B.1.1.7_ORF1a_1707-16	TRAV3,CAAMPYGAGSYQLTF,TRAJ28;TRBV4-2,CASSQDRGGEQYF,TRBJ2-7,TRBC2
568	AANFCALILA	B.1.1.7_ORF1a_1707-16	TRAV4,CLLQGAQKLVF,TRAJ54;TRBV4-3,CASSQDTGNYQPQHF,TRBJ1-5,TRBC1
569	AANFCALILA	B.1.1.7_ORF1a_1707-16	TRAV38-2/DV8,CAWWSASKLTF,TRAJ44;TRBV20-1,CSAIDSSPDNEQFF,TRBJ2-1,TRBC2
570	AANFCALILA	B.1.1.7_ORF1a_1707-16	TRAV22,CAVAGSGGSNYKLTF,TRAJ53;TRBV11-1,CASSIYGGNTEAFF,TRBJ1-1,TRBC1
571	AANFCALILA	B.1.1.7_ORF1a_1707-16	TRAV13-1,CAATGGAQKLVF,TRAJ54;TRBV15,CATSRAGATYEQYF,TRBJ2-7,TRBC2
572	AANFCALILA	B.1.1.7_ORF1a_1707-16	TRAV1-2,CAVNNNARLMF,TRAJ31;TRBV4-3,CASSQDSGTNEKLFF,TRBJ1-4,TRBC1
573	AANFCALILA	B.1.1.7_ORF1a_1707-16	TRAV14/DV4,CAMKSGGSNYKLTF,TRAJ53;TRBV6-2,CASSYGRNTEAFF,TRBJ1-1,TRBC1
574	AANFCALILA	B.1.1.7_ORF1a_1707-16	TRAV1-2,CAVRGNNARLMF,TRAJ31;TRBV24-1,CATSDRAAYNEQFF,TRBJ2-1,TRBC2
575	AANFCALILA	B.1.1.7_ORF1a_1707-16	TRAV17,CATDAMTGAGSYQLTF,TRAJ28;TRBV4-1,CASSQAAGPTYEQYF,TRBJ2-7,TRBC2
576	AANFCALILA	B.1.1.7_ORF1a_1707-16	TRAV1-2,CAPRSSGAGSYQLTF,TRAJ28;TRBV6-1,CASSETTVRLGWNEQFF,TRBJ2-1,TRBC2
577	AANFCALILA	B.1.1.7_ORF1a_1707-16	TRAV13-1,CAAYNFGNEKLTF,TRAJ48;TRBV7-9,CAIQTQGTQYF,TRBJ2-5,TRBC2
578	AANFCALILA	B.1.1.7_ORF1a_1707-16	TRAV39,CAVDGLYSGGGADGLTF,TRAJ45;TRBV27,CASALAGDPEGELFF,TRBJ2-2,TRBC2
579	AANFCALILA	B.1.1.7_ORF1a_1707-16	TRAV19,CALSGVREQGGKLIF,TRAJ23;TRBV7-9,CASSLVFFGPKSMLSYNEQFF,TRBJ2-1,TRBC2
580	AANFCALILA	B.1.1.7_ORF1a_1707-16	TRAV5,CAETPRSSYKLIF,TRAJ12;TRBV20-1,CSAIHRGGRDNQPQHF,TRBJ1-5,TRBC1
581	AANFCALILA	B.1.1.7_ORF1a_1707-16	TRAV4,CLVGDMDTGRRALTF,TRAJ5;TRBV29-1,CSVPGRTTASGGLYNEQFF,TRBJ2-1,TRBC2
582	AANFCALILA	B.1.1.7_ORF1a_1707-16	TRAV1-2,CAVRHAGNMLTF,TRAJ39;TRBV13,CASSLTGLGSYNEQFF,TRBJ2-1,TRBC2
583	AANFCALILA	B.1.1.7_ORF1a_1707-16	TRAV19,CALIGSSNDYKLSF,TRAJ20;TRBV19,CASSTAAIGEQYF,TRBJ2-7,TRBC2
584	AANFCALILA	B.1.1.7_ORF1a_1707-16	TRAV26-1,CIVRVNNQFYF,TRAJ49;TRBV20-1,CSATDTGTYGYTF,TRBJ1-2,TRBC1
585	AANFCALILA	B.1.1.7_ORF1a_1707-16	TRAV27,CAGFNTGNQFYF,TRAJ49;TRBV9,CASSVNDNYEQYF,TRBJ2-7,TRBC2
586	AANFCALILA	B.1.1.7_ORF1a_1707-16	TRAV8-3,CAVGAPQAKLVF,TRAJ47;TRBV15,CATSLGTEQYF,TRBJ2-7,TRBC2
587	AANFCALILA	B.1.1.7_ORF1a_1707-16	TRAV19,CALSEGNNDMRF,TRAJ43;TRBV9,CASSVDLGLAWNEQFF,TRBJ2-1,TRBC2
588	AANFCALILA	B.1.1.7_ORF1a_1707-16	TRAV8-3,CAVGDMNTGFQKLVF,TRAJ8;TRBV4-3,CASSQEVAGGPGNEQFF,TRBJ2-1,TRBC2
589	AANFCALILA	B.1.1.7_ORF1a_1707-16	TRAV27,CVLNTGFQKLVF,TRAJ8;TRBV4-1,CASSQEGGGIMNTEAFF,TRBJ1-1,TRBC1
590	AANFCALILA	B.1.1.7_ORF1a_1707-16	TRAV20,CAVQAIGFGNVLHC,TRAJ35;TRBV6-1,CASSTRDRSSYEQYF,TRBJ2-7,TRBC2
591	AANFCALILA	B.1.1.7_ORF1a_1707-16	TRAV4,CLGPSLNTDKLIF,TRAJ34;TRBV5-6,CASSLGGGEAFF,TRBJ1-1,TRBC1
592	AANFCALILA	B.1.1.7_ORF1a_1707-16	TRAV5,CAPQGAGANNLFF,TRAJ36;TRBV5-5,CASSAPGVADTQYF,TRBJ2-3,TRBC2
593	AANFCALILA	B.1.1.7_ORF1a_1707-16	TRAV19,CALSVPNSGNTPLVF,TRAJ29;TRBV9,CASSVFWAGTGDTGELFF,TRBJ2-2,TRBC2
594	AANFCALILA	B.1.1.7_ORF1a_1707-16	TRAV1-2,CASFNQAGTALIF,TRAJ15;TRBV5-5,CASSLARVLGSDYMNTEAFF,TRBJ1-1,TRBC1
595	AANFCALILA	B.1.1.7_ORF1a_1707-16	TRAV1-1,CAVCTDRGSTLGRLYF,TRAJ18;TRBV19,CASSDGGREQYF,TRBJ2-7,TRBC2
596	AANFCALILA	B.1.1.7_ORF1a_1707-16	TRAV26-2,CILRGLLGSTGNQFYF,TRAJ49;TRBV27,CASSPEGGGQPQHF,TRBJ1-5,TRBC1
597	AANFCALILA	B.1.1.7_ORF1a_1707-16	TRAV10,CVVSYNTDKLIF,TRAJ34;TRBV10-3,CAISESGKLTEAFF,TRBJ1-1,TRBC1
598	AANFCALILA	B.1.1.7_ORF1a_1707-16	TRAV1-2,CAVYDDYKLSF,TRAJ20;TRBV6-1,CASSERTSGPDTQYF,TRBJ2-3,TRBC2
599	AANFCALILA	B.1.1.7_ORF1a_1707-16	TRAV12-1,CAVSGGADGLTF,TRAJ45;TRBV3-1,CASSQDPSSGNTIYF,TRBJ1-3,TRBC1
600	AANFCALILA	B.1.1.7_ORF1a_1707-16	TRAV5,CAEISLYGNKLVF,TRAJ47;TRBV7-8,CASSVDGSYNEQFF,TRBJ2-1,TRBC2
601	AANFCALILA	B.1.1.7_ORF1a_1707-16	TRAV8-1,CAVNAPNNARLMF,TRAJ31;TRBV20-1,CSARPGTSGETQYF,TRBJ2-5,TRBC2
602	AANFCALILA	B.1.1.7_ORF1a_1707-16	TRAV17,CGIGGSQGNLIF,TRAJ42;TRBV12-3,CASTSPTGGAGTEAFF,TRBJ1-1,TRBC1
603	AANFCALILA	B.1.1.7_ORF1a_1707-16	TRAV21,CARSAGGYNKLIF,TRAJ4;TRBV30,CAWKLPGWGELFF,TRBJ2-2,TRBC2
604	AANFCALILA	B.1.1.7_ORF1a_1707-16	TRAV19,CALSERTGTASKLTF,TRAJ44;TRBV15,CATSRDPLRLAYARNEQFF,TRBJ2-1,TRBC2
605	AANFCALILA	B.1.1.7_ORF1a_1707-16	TRAV8-2,CVVSDAIGGYNKLIF,TRAJ4;TRBV2,CASSEQTGGDGYTF,TRBJ1-2,TRBC1
606	AANFCALILA	B.1.1.7_ORF1a_1707-16	TRAV22,CAVTTAYDKVIF,TRAJ50;TRBV4-3,CASSQKGEGRGNTGELFF,TRBJ2-2,TRBC2
607	AANFCALILA	B.1.1.7_ORF1a_1707-16	TRAV26-2,CILRDSPNLIQGAQKLVF,TRAJ54;TRBV18,CASSPRAAREETQYF,TRBJ2-5,TRBC2
608	AANFCALILA	B.1.1.7_ORF1a_1707-16	TRAV12-2,CAVYRSGAGSYQLTF,TRAJ28;TRBV7-2,CASSHSLAGELFF,TRBJ2-2,TRBC2
609	AANFCALILA	B.1.1.7_ORF1a_1707-16	TRAV8-6,CAVSLGGAQKLVF,TRAJ54;TRBV7-2,CASSYIPGQGNTEAFF,TRBJ1-1,TRBC1
610	AANFCALILA	B.1.1.7_ORF1a_1707-16	TRAV1-2,CAVRDPRGADSNYQLIW,TRAJ33;TRBV30,CAWSVQPGTGGFFTYGYTF,TRBJ1-2,TRBC1
611	AANFCALILA	B.1.1.7_ORF1a_1707-16	TRAV29/DV5,CAASAVNTDKLIF,TRAJ34;TRBV9,CASSESGADTQYF,TRBJ2-3,TRBC2
612	AANFCALILA	B.1.1.7_ORF1a_1707-16	TRAV16,CALKDSGAGSYQLTF,TRAJ28;TRBV29-1,CSVGPASNTEAFF,TRBJ1-1,TRBC1
613	AANFCALILA	B.1.1.7_ORF1a_1707-16	TRAV12-2,CAVNIGGTSYGKLTF,TRAJ52;TRBV9,CASSVLGGTDTQYF,TRBJ2-3,TRBC2
614	AANFCALILA	B.1.1.7_ORF1a_1707-16	TRAV2,CAVDRDDKIIF,TRAJ30;TRBV19,CASRDGNYGYTF,TRBJ1-2,TRBC1
615	AANFCALILA	B.1.1.7_ORF1a_1707-16	TRAV41,CAVHLYYYGGATNKLIF,TRAJ32;TRBV28,CASSLLGTESSYEQYF,TRBJ2-7,TRBC2
616	AANFCALILA	B.1.1.7_ORF1a_1707-16	TRAV9-2,CALRAGNQFYF,TRAJ49;TRBV6-1,CASSGTGEFTGELFF,TRBJ2-2,TRBC2
617	AANFCALILA	B.1.1.7_ORF1a_1707-16	TRAV17,CATDQGAQKLVF,TRAJ54;TRBV7-9,CASSQRQSEAFF,TRBJ1-1,TRBC1
618	AANFCALILA	B.1.1.7_ORF1a_1707-16	TRAV12-3,CAMSQGGKLIF,TRAJ23;TRBV27,CASSHLGTTSSYEQYF,TRBJ2-7,TRBC2
619	AANFCALILA	B.1.1.7_ORF1a_1707-16	TRAV8-3,CAVGVMDSNYQLIW,TRAJ33;TRBV6-6,CASSYTRPNSLIQYF,TRBJ2-4,TRBC2
620	AANFCALILA	B.1.1.7_ORF1a_1707-16	TRAV20,CAVQGFYGQNFVF,TRAJ26;TRBV7-2,CASSLVRASTDTQYF,TRBJ2-3,TRBC2
621	AANFCALILA	B.1.1.7_ORF1a_1707-16	TRAV29/DV5,CAASGGGGADGLTF,TRAJ45;TRBV12-4,CASSFRQGYEQYF,TRBJ2-7,TRBC2
622	AANFCALILA	B.1.1.7_ORF1a_1707-16	TRAV13-2,CAVSQSGAGSYQLTF,TRAJ28;TRBV9,CASSVWGHNAEAFF,TRBJ1-1,TRBC1
623	AANFCALILA	B.1.1.7_ORF1a_1707-16	TRAV17,CATDPWGGGKLIF,TRAJ23;TRBV11-1,CASSLRGNTEAFF,TRBJ1-1,TRBC1
624	AANFCALILA	B.1.1.7_ORF1a_1707-16	TRAV13-1,CAASSSGSELLF,TRAJ16;TRBV19,CASSPSGGGNYGYTF,TRBJ1-2,TRBC1
625	AANFCALILA	B.1.1.7_ORF1a_1707-16	TRAV4,CLVLDNNNDMRF,TRAJ43;TRBV4-1,CASSPTGYEQYF,TRBJ2-7,TRBC2
626	AANFCALILA	B.1.1.7_ORF1a_1707-16	TRAV12-2,CAVWVPGANSKLTF,TRAJ56;TRBV14,CASSPMTGGPYEQYF,TRBJ2-7,TRBC2
627	AANFCALILA	B.1.1.7_ORF1a_1707-16	TRAV8-1,CAAILIDKGKLIF,TRAJ34;TRBV7-8,CASNYGSGEAFF,TRBJ1-1,TRBC1
628	AANFCALILA	B.1.1.7_ORF1a_1707-16	TRAV19,CALSEVGNTDKLIF,TRAJ34;TRBV5-5,CASSSTGHGYYEQYF,TRBJ2-7,TRBC2
629	AANFCALILA	B.1.1.7_ORF1a_1707-16	TRAV39,CAVVSPGNEKLTF,TRAJ48;TRBV27,CASRQDGAYGYTF,TRBJ1-2,TRBC1
630	AANFCALILA	B.1.1.7_ORF1a_1707-16	TRAV12-3,CAMMWDQGGKLIF,TRAJ23;TRBV7-9,CASSLIGAGTGELFF,TRBJ2-2,TRBC2
631	AANFCALILA	B.1.1.7_ORF1a_1707-16	TRAV14/DV4,CAMREFGGGGSNYKLTF,TRAJ53;TRBV20-1,CSAEAGRGVTDTQYF,TRBJ2-3,TRBC2
632	AANFCALILA	B.1.1.7_ORF1a_1707-16	TRAV1-2,CAVATSGTYKYIF,TRAJ40;TRBV7-6,CASSSRPPGGSYNEQFF,TRBJ2-1,TRBC2
633	AANFCALILA	B.1.1.7_ORF1a_1707-16	TRAV9-2,CALSASLFTGSARQLTF,TRAJ22;TRBV6-4,CASSDFSRGGGYTF,TRBJ1-2,TRBC1
634	AANFCALILA	B.1.1.7_ORF1a_1707-16	TRAV12-2,CAVNMVGAGGTSYGKLTF,TRAJ52;TRBV13,CASSLGDYEQYF,TRBJ2-7,TRBC2
635	AANFCALILA	B.1.1.7_ORF1a_1707-16	TRAV12-1,CVVNILTGGGNKLTF,TRAJ10;TRBV6-2,CASSYFIAGTVTDTQYF,TRBJ2-3,TRBC2
636	AANFCALILA	B.1.1.7_ORF1a_1707-16	TRAV20,CAALPNDYKLSF,TRAJ20;TRBV20-1,CSASSDTSSYNEQFF,TRBJ2-1,TRBC2
637	AANFCALILA	B.1.1.7_ORF1a_1707-16	TRAV12-2,CAVNSNTGKLIF,TRAJ37;TRBV19,CASSIASIGEQYF,TRBJ2-7,TRBC2
638	AANFCALILA	B.1.1.7_ORF1a_1707-16	TRAV8-3,CAVGSSGANNLFF,TRAJ36;TRBV6-2,CASSYAMRLQETQYF,TRBJ2-5,TRBC2
639	AANFCALILA	B.1.1.7_ORF1a_1707-16	TRAV22,CALSRGYGNKLVF,TRAJ47;TRBV4-3,CASSPLARWGEQFF,TRBJ2-1,TRBC2
640	AANFCALILA	B.1.1.7_ORF1a_1707-16	TRAV8-6,CAVRDLHTSGGSNYKLTF,TRAJ53;TRBV5-6,CASSGGAEVTDTQYF,TRBJ2-3,TRBC2
641	AANFCALILA	B.1.1.7_ORF1a_1707-16	TRAV21,CACPQGGSEKLVF,TRAJ57;TRBV13,CASSAREGRQYF,TRBJ2-7,TRBC2
642	AANFCALILA	B.1.1.7_ORF1a_1707-16	TRAV8-6,CAVSFGGYQKVTF,TRAJ13;TRBV14,CASSQTLTGSDERAFF,TRBJ1-1,TRBC1
643	AANFCALILA	B.1.1.7_ORF1a_1707-16	TRAV12-2,CAVTGDSGYALNF,TRAJ41;TRBV24-1,CATSHRLGGTEAFF,TRBJ1-1,TRBC1
644	AANFCALILA	B.1.1.7_ORF1a_1707-16	TRAV17,CATGSSGAGSYQLTF,TRAJ28;TRBV5-1,CASSLLWETQYF,TRBJ2-5,TRBC2
645	AANFCALILA	B.1.1.7_ORF1a_1707-16	TRAV19,CAPHRISDGQKLLF,TRAJ16;TRBV29-1,CSVRGAHNYGYTF,TRBJ1-2,TRBC1
646	AANFCALILA	B.1.1.7_ORF1a_1707-16	TRAV25,CAVEIQGAQKLVF,TRAJ54;TRBV4-3,CASSPRDRHWDGYTF,TRBJ1-2,TRBC1
647	AANFCALILA	B.1.1.7_ORF1a_1707-16	TRAV8-2,CVVSASGNTGKLIF,TRAJ37;TRBV12-4,CASSFMFQRGIETQYF,TRBJ2-5,TRBC2
648	AANFCALILA	B.1.1.7_ORF1a_1707-16	TRAV9-2,CALSELHSSNTGKLIF,TRAJ37;TRBV19,CASSPAVGYEQYF,TRBJ2-7,TRBC2
649	AANFCALILA	B.1.1.7_ORF1a_1707-16	TRAV5,CAVFNQAGTALIF,TRAJ15;TRBV9,CASSVEGREVYGYTF,TRBJ1-2,TRBC1
650	AANFCALILA	B.1.1.7_ORF1a_1707-16	TRAV22,CAVLKYGNKLVF,TRAJ47;TRBV5-1,CASSFRNNEQFF,TRBJ2-1,TRBC2
651	AANFCALILA	B.1.1.7_ORF1a_1707-16	TRAV12-1,CAVTRPPISNFGNEKLTF,TRAJ48;TRBV9,CASSVAHQFSEAFF,TRBJ1-1,TRBC1
652	AANFCALILA	B.1.1.7_ORF1a_1707-16	TRAV13-2,CAETPPPDYKLSF,TRAJ20;TRBV28,CASSLGKTEAFF,TRBJ1-1,TRBC1
653	AANFCALILA	B.1.1.7_ORF1a_1707-16	TRAV8-1,CAVKGGSQGNLIF,TRAJ42;TRBV6-6,CASSESVRYTDTQYF,TRBJ2-3,TRBC2
654	AANFCALILA	B.1.1.7_ORF1a_1707-16	TRAV8-1,CAVTPMFSGGYNKLIF,TRAJ4;TRBV6-2,CASSYPKFRVVGSYEQYF,TRBJ2-7,TRBC2
655	AANFCALILA	B.1.1.7_ORF1a_1707-16	TRAV13-1,CAANSGYSTLTF,TRAJ11;TRBV7-2,CASSLSQGGSHSQPQHF,TRBJ1-5,TRBC1
656	AANFCALILA	B.1.1.7_ORF1a_1707-16	TRAV35,CAGPAVQGGSEKLVF,TRAJ57;TRBV11-3,CASSLDLTGLEETQYF,TRBJ2-5,TRBC2
657	AANFCALILA	B.1.1.7_ORF1a_1707-16	TRAV3,CAVREFTDKLIF,TRAJ34;TRBV11-3,CASSSPGEAYEQYF,TRBJ2-7,TRBC2
658	AANFCALILA	B.1.1.7_ORF1a_1707-16	TRAV21,CAVFRETNAGKSTF,TRAJ27;TRBV27,CASSSLQGVRTEAFF,TRBJ1-1,TRBC1
659	AANFCALILA	B.1.1.7_ORF1a_1707-16	TRAV1-1,CAVTWSNYQLIW,TRAJ33;TRBV28,CASFRGSTGPLGELFF,TRBJ2-2,TRBC2
660	AANFCALILA	B.1.1.7_ORF1a_1707-16	TRAV21,CAVISQGGSEKLVF,TRAJ57;TRBV5-1,CASSLVRWTSWETQYF,TRBJ2-5,TRBC2
661	AANFCALILA	B.1.1.7_ORF1a_1707-16	TRAV22,CAVALSGDDKIIF,TRAJ30;TRBV6-5,CASSYAGAGPVEQFF,TRBJ2-1,TRBC2
662	AANFCALILA	B.1.1.7_ORF1a_1707-16	TRAV8-3,CAVVLMDSSYKLIF,TRAJ12;TRBV6-6,CALGLPTDTQYF,TRBJ2-3,TRBC2
663	AANFCALILA	B.1.1.7_ORF1a_1707-16	TRAV21,CAVPPTRDDKIIF,TRAJ30;TRBV19,CASSMGRQLNTEAFF,TRBJ1-1,TRBC1
664	AANFCALILA	B.1.1.7_ORF1a_1707-16	TRAV3,CAVRIILTGGGNKLTF,TRAJ10;TRBV7-9,CASSLVTGTTDTQYF,TRBJ2-3,TRBC2
665	AANFCALILA	B.1.1.7_ORF1a_1707-16	TRAV14/DV4,CAMRETIQGAQKLVF,TRAJ54;TRBV4-3,CASSPLGSGREVGYNEQFF,TRBJ2-1,TRBC2
666	AANFCALILA	B.1.1.7_ORF1a_1707-16	TRAV10,CVVYRRSGTALIF,TRAJ15;TRBV6-2,CASGSGAGEQYF,TRBJ2-7,TRBC2
667	AANFCALILA	B.1.1.7_ORF1a_1707-16	TRAV16,CALSDPIQGAQKLVF,TRAJ54;TRBV28,CASSLPGYEQYF,TRBJ2-7,TRBC2
668	AANFCALILA	B.1.1.7_ORF1a_1707-16	TRAV13-1,CGSGGSNYKLTF,TRAJ53;TRBV12-3,CASSAVGSGSTDTQYF,TRBJ2-3,TRBC2
669	AANFCALILA	B.1.1.7_ORF1a_1707-16	TRAV17,CATTSGSRLTF,TRAJ58;TRBV18,CASSPARGFTDTQYF,TRBJ2-3,TRBC2
670	AANFCALILA	B.1.1.7_ORF1a_1707-16	TRAV8-1,CAVRSGSARQLTF,TRAJ22;TRBV6-5,CASSYSSPNEQFF,TRBJ2-1,TRBC2
671	AANFCALILA	B.1.1.7_ORF1a_1707-16	TRAV19,CALSVYNNNDMRF,TRAJ43;TRBV7-3,CASSLTAASLAGGLDF,TRBJ2-3,TRBC2
672	AANFCALILA	B.1.1.7_ORF1a_1707-16	TRAV14/DV4,CAMREGGNYGQNFVF,TRAJ26;TRBV6-2,CASSYGQGGNQPQHF,TRBJ1-5,TRBC1
673	AANFCALILA	B.1.1.7_ORF1a_1707-16	TRAV4,CLVGGNAAVGAGSYQLTF,TRAJ28;TRBV18,CASSPPEWSSTDTQYF,TRBJ2-3,TRBC2
674	AANFCALILA	B.1.1.7_ORF1a_1707-16	TRAV12-1,CVVNYWDTGNQFYF,TRAJ49;TRBV27,CASSLKDSLIRTQYF,TRBJ2-3,TRBC2
675	AANFCALILA	B.1.1.7_ORF1a_1707-16	TRAV19,CALSVIGNQFYF,TRAJ49;TRBV7-9,CASSSLPGELFF,TRBJ2-2,TRBC2
676	AANFCALILA	B.1.1.7_ORF1a_1707-16	TRAV20,CAVLEGDTGNQFYF,TRAJ49;TRBV5-4,CASSLDLGTYNEQFF,TRBJ2-1,TRBC2
677	AANFCALILA	B.1.1.7_ORF1a_1707-16	TRAV5,CAETPSSNTGKLIF,TRAJ37;TRBV13,CASSPSVDIQYF,TRBJ2-4,TRBC2
678	AANFCALILA	B.1.1.7_ORF1a_1707-16	TRAV41,CAPNFGNEKLTF,TRAJ48;TRBV20-1,CSARDPGQGNYNEQFF,TRBJ2-1,TRBC2
679	AANFCALILA	B.1.1.7_ORF1a_1707-16	TRAV36/DV7,CAVEANAGNMLTF,TRAJ39;TRBV27,CASSFQQTFYEQYF,TRBJ2-7,TRBC2
680	AANFCALILA	B.1.1.7_ORF1a_1707-16	TRAV35,CAGPSNTGNQFYF,TRAJ49;TRBV27,CASSPIVGNYGYTF,TRBJ1-2,TRBC1
681	AANFCALILA	B.1.1.7_ORF1a_1707-16	TRAV13-2,CAESFRSNTGNQFYF,TRAJ49;TRBV12-4,CASSLASGNTGELFF,TRBJ2-2,TRBC2
682	AANFCALILA	B.1.1.7_ORF1a_1707-16	TRAV26-2,CILTDESGYALNF,TRAJ41;TRBV9,CASSVSGGAEAGELFF,TRBJ2-2,TRBC2
683	AANFCALILA	B.1.1.7_ORF1a_1707-16	TRAV4,CLVGDFGFGNEKLTF,TRAJ48;TRBV9,CASSVAVVPNEQFF,TRBJ2-1,TRBC2
684	AANFCALILA	B.1.1.7_ORF1a_1707-16	TRAV8-2,CVVSDRGGSTLGRLYF,TRAJ18;TRBV7-3,CASSSSGSSTDTQYF,TRBJ2-3,TRBC2
685	AANFCALILA	B.1.1.7_ORF1a_1707-16	TRAV1-2,CAVPDFSGGYNKLIF,TRAJ4;TRBV4-3,CASSRGQGHEKLFF,TRBJ1-4,TRBC1
686	AANFCALILA	B.1.1.7_ORF1a_1707-16	TRAV35,CAGRPVAGSARQLTF,TRAJ22;TRBV28,CASSLVAGHHEQYF,TRBJ2-7,TRBC2
687	AANFCALILA	B.1.1.7_ORF1a_1707-16	TRAV19,CALGGGSEKLVF,TRAJ57;TRBV11-3,CASSFPGPNIQYF,TRBJ2-4,TRBC2
688	AANFCALILA	B.1.1.7_ORF1a_1707-16	TRAV4,CLVTTDSWGKFQF,TRAJ24;TRBV20-1,CSARVAGGQGAPRSSTDTQYF,TRBJ2-3,TRBC2
689	AANFCALILA	B.1.1.7_ORF1a_1707-16	TRAV8-6,CAVIDGQKLLF,TRAJ16;TRBV12-4,CASSLVPGTGELFF,TRBJ2-2,TRBC2
690	AANFCALILA	B.1.1.7_ORF1a_1707-16	TRAV14/DV4,CAMSRSGAGSYQLTF,TRAJ28;TRBV9,CASSTVGGAMYEQYF,TRBJ2-7,TRBC2
691	AANFCALILA	B.1.1.7_ORF1a_1707-16	TRAV1-1,CAVRNNARLMF,TRAJ31;TRBV3-1,CASSHELSGRALYEQYF,TRBJ2-7,TRBC2
692	AANFCALILA	B.1.1.7_ORF1a_1707-16	TRAV29/DV5,CAAGSTNDYKLSF,TRAJ20;TRBV7-8,CASSLAEHEQFF,TRBJ2-1,TRBC2
693	AANFCALILA	B.1.1.7_ORF1a_1707-16	TRAV1-2,CAVKEYGNKLVF,TRAJ47;TRBV30,CAWNGGPYGYTF,TRBJ1-2,TRBC1
694	AANFCALILA	B.1.1.7_ORF1a_1707-16	TRAV14/DV4,CAMREAYYSGNTPLVF,TRAJ29;TRBV6-1,CASSEWTNYQETQYF,TRBJ2-5,TRBC2
695	AANFCALILA	B.1.1.7_ORF1a_1707-16	TRAV25,CAGLTTSYDKVIF,TRAJ50;TRBV30,CAWSVGVAYEQYF,TRBJ2-7,TRBC2
696	AANFCALILA	B.1.1.7_ORF1a_1707-16	TRAV4,CLVERGGNKLVF,TRAJ47;TRBV6-2,CASSPSQWETGELFF,TRBJ2-2,TRBC2
697	AANFCALILA	B.1.1.7_ORF1a_1707-16	TRAV1-2,CAVQGFQKLVF,TRAJ8;TRBV3-1,CASSQGLAKSSYNEQFF,TRBJ2-1,TRBC2
698	AANFCALILA	B.1.1.7_ORF1a_1707-16	TRAV5,CAEINNFNKFYF,TRAJ21;TRBV27,CASSFSDRATEAFF,TRBJ1-1,TRBC1
699	AANFCALILA	B.1.1.7_ORF1a_1707-16	TRAV22,CAVKTSYDKVIF,TRAJ50;TRBV28,CASSSPYEQYF,TRBJ2-7,TRBC2
700	AANFCALILA	B.1.1.7_ORF1a_1707-16	TRAV24,CAFNRAGSYQLTF,TRAJ28;TRBV13,CASSLGLGQAGGYTF,TRBJ1-2,TRBC1
701	AANFCALILA	B.1.1.7_ORF1a_1707-16	TRAV8-6,CAVSVPNDYKLSF,TRAJ20;TRBV12-4,CASRRPGQGKREGLNEQFF,TRBJ2-1,TRBC2
702	AANFCALILA	B.1.1.7_ORF1a_1707-16	TRAV22,CAVVSGTASKLTF,TRAJ44;TRBV12-3,CASTPVTEAFF,TRBJ1-1,TRBC1
703	AANFCALILA	B.1.1.7_ORF1a_1707-16	TRAV35,CAGQYGETSGSRLTF,TRAJ58;TRBV28,CASSWGFPEEVYEQYF,TRBJ2-7,TRBC2
704	AANFCALILA	B.1.1.7_ORF1a_1707-16	TRAV12-2,CAVNSYGNQFYF,TRAJ49;TRBV7-2,CASTGGRDTQYF,TRBJ2-3,TRBC2
705	AANFCALILA	B.1.1.7_ORF1a_1707-16	TRAV8-3,CAVGALSNSGYALNF,TRAJ41;TRBV5-6,CASSLVDRGPLYGYTF,TRBJ1-2,TRBC1
706	AANFCALILA	B.1.1.7_ORF1a_1707-16	TRAV17,CAPHNSGAGSYQLTF,TRAJ28;TRBV5-4,CASSSGVDTQYF,TRBJ2-3,TRBC2
707	AANFCALILA	B.1.1.7_ORF1a_1707-16	TRAV13-1,CAAADRLGLTF,TRAJ44;TRBV3-1,CASSPVADRSYNEQFF,TRBJ2-1,TRBC2
708	AANFCALILA	B.1.1.7_ORF1a_1707-16	TRAV26-1,CIVVGGSNDYKLSF,TRAJ20;TRBV7-9,CASSPHNSYNEQFF,TRBJ2-1,TRBC2
709	AANFCALILA	B.1.1.7_ORF1a_1707-16	TRAV9-2,CALRFNQGGKLIF,TRAJ23;TRBV4-2,CASSQRVTGDRNSPLHF,TRBJ1-6,TRBC1
710	AANFCALILA	B.1.1.7_ORF1a_1707-16	TRAV26-2,CIRTTPTSGTYKYIF,TRAJ40;TRBV7-3,CASSLGLAGVYEQFF,TRBJ2-1,TRBC2
711	AANFCALILA	B.1.1.7_ORF1a_1707-16	TRAV20,CAVQAGYGGYNKLIF,TRAJ4;TRBV28,CASSSDRDWSYEQYF,TRBJ2-7,TRBC2
712	AANFCALILA	B.1.1.7_ORF1a_1707-16	TRAV8-3,CAARAYGNKLVF,TRAJ47;TRBV28,CASSFTVEQYF,TRBJ2-7,TRBC2
713	AANFCALILA	B.1.1.7_ORF1a_1707-16	TRAV12-2,CAVNRDDKIIF,TRAJ30;TRBV2,CASSEASFYGYTF,TRBJ1-2,TRBC1
714	AANFCALILA	B.1.1.7_ORF1a_1707-16	TRAV1-2,CAVRVLHTNNAGNMLTF,TRAJ39;TRBV7-8,CASSLSRGHNSPLHF,TRBJ1-6,TRBC1
715	AANFCALILA	B.1.1.7_ORF1a_1707-16	TRAV29/DV5,CAASALGGGATNKLIF,TRAJ32;TRBV4-3,CASSHGQGNNEQFF,TRBJ2-1,TRBC2
716	AANFCALILA	B.1.1.7_ORF1a_1707-16	TRAV5,CAEMRSNRLAF,TRAJ7;TRBV30,CAWTSVRNNEQFF,TRBJ2-1,TRBC2
717	AANFCALILA	B.1.1.7_ORF1a_1707-16	TRAV3,CAVRAVFDAGNMLTF,TRAJ39;TRBV27,CASSLGQGADTQYF,TRBJ2-3,TRBC2
718	AANFCALILA	B.1.1.7_ORF1a_1707-16	TRAV29/DV5,CAAEAGGGADGLTF,TRAJ45;TRBV7-9,CASSRRTETNEKLFF,TRBJ1-4,TRBC1
719	AANFCALILA	B.1.1.7_ORF1a_1707-16	TRAV38-1,CAFDFGNEKLTF,TRAJ48;TRBV15,CATSRAGRALAEKLFF,TRBJ1-4,TRBC1
720	AANFCALILA	B.1.1.7_ORF1a_1707-16	TRAV17,CATAHKFGNEKLTF,TRAJ48;TRBV27,CASTLIPLSGGELFF,TRBJ2-2,TRBC2
721	AANFCALILA	B.1.1.7_ORF1a_1707-16	TRAV1-1,CAVLNNARLMF,TRAJ31;TRBV29-1,CSVVLSSTVQGRNTEAFF,TRBJ1-1,TRBC1
722	AANFCALILA	B.1.1.7_ORF1a_1707-16	TRAV8-1,CAVLIYNQGGKLIF,TRAJ23;TRBV4-3,CASSQVATNEQFF,TRBJ2-1,TRBC2
723	AANFCALILA	B.1.1.7_ORF1a_1707-16	TRAV12-2,CADTGRRALTF,TRAJ5;TRBV7-9,CASSRSDNYEQYF,TRBJ2-7,TRBC2
724	AANFCALILA	B.1.1.7_ORF1a_1707-16	TRAV25,CAGRGGGGNKLTF,TRAJ10;TRBV7-9,CASSHRDRETQYF,TRBJ2-5,TRBC2
725	AANFCALILA	B.1.1.7_ORF1a_1707-16	TRAV9-2,CALSDVSTLTF,TRAJ11;TRBV7-9,CASSLGLGEGTEAFF,TRBJ1-1,TRBC1
726	AANFCALILA	B.1.1.7_ORF1a_1707-16	TRAV5,CAERRQGGKLIF,TRAJ23;TRBV12-4,CASWAGGIEQFF,TRBJ2-1,TRBC2
727	AANFCALILA	B.1.1.7_ORF1a_1707-16	TRAV10,CVVYPLSGGSYIPTF,TRAJ6;TRBV3-1,CASSQDLPGDEKLFF,TRBJ1-4,TRBC1
728	AANFCALILA	B.1.1.7_ORF1a_1707-16	TRAV14/DV4,CAMSAPQGGSEKLVF,TRAJ57;TRBV7-9,CASSSPEERSYNEQFF,TRBJ2-1,TRBC2
729	AANFCALILA	B.1.1.7_ORF1a_1707-16	TRAV3,CAVSAGANNLFF,TRAJ36;TRBV29-1,CSVEKRGSSYNEQFF,TRBJ2-1,TRBC2
730	AANFCALILA	B.1.1.7_ORF1a_1707-16	TRAV17,CATDADQTGANNLFF,TRAJ36;TRBV25-1,CASSSTGVTEAFF,TRBJ1-1,TRBC1
731	AANFCALILA	B.1.1.7_ORF1a_1707-16	TRAV3,CAVPSGAGSYQLTF,TRAJ28;TRBV7-8,CASSLYWSGSAGELFF,TRBJ2-2,TRBC2
732	AANFCALILA	B.1.1.7_ORF1a_1707-16	TRAV39,CVSNSGYALNF,TRAJ41;TRBV9,CASSGGGGRALSSYNEQFF,TRBJ2-1,TRBC2
733	AANFCALILA	B.1.1.7_ORF1a_1707-16	TRAV12-2,CAVHGSGNTGKLIF,TRAJ37;TRBV7-9,CASSLFIIAGGTYEQYF,TRBJ2-7,TRBC2
734	AANFCALILA	B.1.1.7_ORF1a_1707-16	TRAV8-1,CAVKGNTDKLIF,TRAJ34;TRBV20-1,CSARRVDEQYF,TRBJ2-7,TRBC2
735	AANFCALILA	B.1.1.7_ORF1a_1707-16	TRAV12-1,CVVTRIRADGLTF,TRAJ45;TRBV20-1,CSASSGLGYEQYF,TRBJ2-7,TRBC2
736	AANFCALILA	B.1.1.7_ORF1a_1707-16	TRAV8-1,CAVNAMNSGGYQKVTF,TRAJ13;TRBV4-3,CASSHFPGARRTEAFF,TRBJ1-1,TRBC1
737	AANFCALILA	B.1.1.7_ORF1a_1707-16	TRAV38-2/DV8,CAYRLYSGGGADGLTF,TRAJ45;TRBV11-2,CASSLAYNEQFF,TRBJ2-1,TRBC2
738	AANFCALILA	B.1.1.7_ORF1a_1707-16	TRAV8-6,CAVIDGNAGNMLTF,TRAJ39;TRBV4-1,CASSQASANNEQFF,TRBJ2-1,TRBC2
739	AANFCALILA	B.1.1.7_ORF1a_1707-16	TRAV12-3,CASGGGADGLTF,TRAJ45;TRBV11-3,CASSTYRGRNTEAFF,TRBJ1-1,TRBC1
740	AANFCALILA	B.1.1.7_ORF1a_1707-16	TRAV21,CAVRGSNYKLTF,TRAJ53;TRBV6-5,CASRRGTGNSNEQYF,TRBJ2-7,TRBC2
741	AANFCALILA	B.1.1.7_ORF1a_1707-16	TRAV3,CAVRDRDNFNKFYF,TRAJ21;TRBV4-3,CASSQGFLEGRETEAFF,TRBJ1-1,TRBC1
742	AANFCALILA	B.1.1.7_ORF1a_1707-16	TRAV3,CAVRDRYNNARLMF,TRAJ31;TRBV27,CASSQLAGVYEQYF,TRBJ2-7,TRBC2
743	AANFCALILA	B.1.1.7_ORF1a_1707-16	TRAV20,CAVRPNTGNQFYF,TRAJ49;TRBV12-3,CASSLGSYEQYF,TRBJ2-7,TRBC2
744	AANFCALILA	B.1.1.7_ORF1a_1707-16	TRAV12-2,CAVTDPGRNQFYF,TRAJ49;TRBV6-6,CATLAGGGETQYF,TRBJ2-5,TRBC2
745	AANFCALILA	B.1.1.7_ORF1a_1707-16	TRAV1-2,CAVVTHRLSSGTYKYIF,TRAJ40;TRBV6-1,CAITTVMKETQYF,TRBJ2-5,TRBC2
746	AANFCALILA	B.1.1.7_ORF1a_1707-16	TRAV27,CAGDPLAGNNRKLIW,TRAJ38;TRBV4-3,CASSPESGLNTEAFF,TRBJ1-1,TRBC1
747	AANFCALILA	B.1.1.7_ORF1a_1707-16	TRAV26-2,CSNNAGNMLTF,TRAJ39;TRBV24-1,CATSDSRDNEQFF,TRBJ2-1,TRBC2
748	AANFCALILA	B.1.1.7_ORF1a_1707-16	TRAV9-2,CALSPMDSNYQLIW,TRAJ33;TRBV5-6,CASSLVGAETQYF,TRBJ2-5,TRBC2
749	AANFCALILA	B.1.1.7_ORF1a_1707-16	TRAV29/DV5,CAASALDDKIIF,TRAJ30;TRBV11-3,CASSSTGFYGYTF,TRBJ1-2,TRBC1
750	AANFCALILA	B.1.1.7_ORF1a_1707-16	TRAV17,CARGMDSNYQLIW,TRAJ33;TRBV5-1,CASSLVRGETQYF,TRBJ2-5,TRBC2
751	AANFCALILA	B.1.1.7_ORF1a_1707-16	TRAV9-2,CALNDYKLSF,TRAJ20;TRBV10-1,CASSEDRDFGYTF,TRBJ1-2,TRBC1
752	AANFCALILA	B.1.1.7_ORF1a_1707-16	TRAV12-2,CAVIEGGGKLIF,TRAJ37;TRBV20-1,CSARDLGTSDIYGYTF,TRBJ1-2,TRBC1
753	AANFCALILA	B.1.1.7_ORF1a_1707-16	TRAV39,CAGEGAGSYQLTF,TRAJ28;TRBV9,CASSGTIDNEQFF,TRBJ2-1,TRBC2
754	AANFCALILA	B.1.1.7_ORF1a_1707-16	TRAV26-2,CILLNILTGGGNKLTF,TRAJ10;TRBV10-3,CAISESRDSTLTGELFF,TRBJ2-2,TRBC2
755	AANFCALILA	B.1.1.7_ORF1a_1707-16	TRAV12-1,CAVNGDMRF,TRAJ43;TRBV30,CACELALNEQFF,TRBJ2-1,TRBC2
756	AANFCALILA	B.1.1.7_ORF1a_1707-16	TRAV8-4,CAVSYNAGNMLTF,TRAJ39;TRBV5-6,CASLRTGTYEQYF,TRBJ2-7,TRBC2
757	AANFCALILA	B.1.1.7_ORF1a_1707-16	TRAV1-2,CAVRDISNDYKLSF,TRAJ20;TRBV20-1,CSALSQDSGNTIYF,TRBJ1-3,TRBC1
758	AANFCALILA	B.1.1.7_ORF1a_1707-16	TRAV14/DV4,CAITGNEKLTF,TRAJ48;TRBV5-5,CASSFTGFRGDGYTF,TRBJ1-2,TRBC1
759	AANFCALILA	B.1.1.7_ORF1a_1707-16	TRAV13-1,CFYEESQGNLIF,TRAJ42;TRBV9,CASSVGRGEDEQYF,TRBJ2-7,TRBC2
760	AANFCALILA	B.1.1.7_ORF1a_1707-16	TRAV12-2,CAVFPTQPTGGGADGLTF,TRAJ45;TRBV24-1,CATSDPRTNSYEQYF,TRBJ2-7,TRBC2
761	AANFCALILA	B.1.1.7_ORF1a_1707-16	TRAV8-6,CAVSGLGGYNKLIF,TRAJ4;TRBV27,CASSLSSNPTGDTDTQYF,TRBJ2-3,TRBC2
762	AANFCALILA	B.1.1.7_ORF1a_1707-16	TRAV38-2/DV8,CALPQGSNYKLTF,TRAJ53;TRBV7-9,CASSLLTGGSDTQYF,TRBJ2-3,TRBC2
763	AANFCALILA	B.1.1.7_ORF1a_1707-16	TRAV21,CAVVRGSARQLTF,TRAJ22;TRBV19,CASSISISYTEAFF,TRBJ1-1,TRBC1
764	AANFCALILA	B.1.1.7_ORF1a_1707-16	TRAV5,CAESMGNQGGKLIF,TRAJ23;TRBV7-9,CASSMTGQPEAFF,TRBJ1-1,TRBC1
765	AANFCALILA	B.1.1.7_ORF1a_1707-16	TRAV8-3,CATRGGTSYGKLTF,TRAJ52;TRBV5-5,CASCRDLSYNEQFF,TRBJ2-1,TRBC2
766	AANFCALILA	B.1.1.7_ORF1a_1707-16	TRAV8-4,CAVSGYSGYALNF,TRAJ41;TRBV5-6,CASSPKTGYYGYTF,TRBJ1-2,TRBC1
767	AANFCALILA	B.1.1.7_ORF1a_1707-16	TRAV24,CAFTYNFNKFYF,TRAJ21;TRBV12-4,CASSLYYQAGLSSYEQYF,TRBJ2-7,TRBC2
768	AANFCALILA	B.1.1.7_ORF1a_1707-16	TRAV12-2,CAVNARLMF,TRAJ31;TRBV9,CASTPSGAGVAFF,TRBJ1-1,TRBC1
769	AANFCALILA	B.1.1.7_ORF1a_1707-16	TRAV3,CAVRDIYSPRGQKLLF,TRAJ16;TRBV9,CASSVDEAYEQYF,TRBJ2-7,TRBC2
770	AANFCALILA	B.1.1.7_ORF1a_1707-16	TRAV21,CAVQTSGSRLTF,TRAJ58;TRBV6-6,CASSYLPGGQGQYEQYF,TRBJ2-7,TRBC2
771	AANFCALILA	B.1.1.7_ORF1a_1707-16	TRAV2,CAVEDQAGTALIF,TRAJ15;TRBV7-3,CASSPSGGRPSTDTQYF,TRBJ2-3,TRBC2
772	AANFCALILA	B.1.1.7_ORF1a_1707-16	TRAV12-2,CAVKPLFSGGYNKLIF,TRAJ4;TRBV20-1,CSARDVSVSDTANYGYTF,TRBJ1-2,TRBC1
773	AANFCALILA	B.1.1.7_ORF1a_1707-16	TRAV26-1,CIVNQGGSEKLVF,TRAJ57;TRBV2,CASLWTQNTGELFF,TRBJ2-2,TRBC2
774	AANFCALILA	B.1.1.7_ORF1a_1707-16	TRAV10,CVVSANNARLMF,TRAJ31;TRBV28,CASSLGETFPTDTQYF,TRBJ2-3,TRBC2
775	AANFCALILA	B.1.1.7_ORF1a_1707-16	TRAV12-1,CAVNGRDSSYKLIF,TRAJ12;TRBV12-4,CASSFGRGSSYNEQFF,TRBJ2-1,TRBC2
776	AANFCALILA	B.1.1.7_ORF1a_1707-16	TRAV3,CAVRDLGDYGGSQGNLIF,TRAJ42;TRBV20-1,CSAPPGGDTDTGELFF,TRBJ2-2,TRBC2
777	AANFCALILA	B.1.1.7_ORF1a_1707-16	TRAV8-1,CAVMSTTDSWGKFQF,TRAJ24;TRBV7-9,CASSLTSGYEQYF,TRBJ2-7,TRBC2
778	AANFCALILA	B.1.1.7_ORF1a_1707-16	TRAV38-2/DV8,CAYRSPFGSTDKLIF,TRAJ34;TRBV4-3,CASSPGTSGSLSSYEQYF,TRBJ2-7,TRBC2
779	AANFCALILA	B.1.1.7_ORF1a_1707-16	TRAV19,CALSEVAIQGAQKLVF,TRAJ54;TRBV20-1,CSASLIARLEAFF,TRBJ1-1,TRBC1
780	AANFCALILA	B.1.1.7_ORF1a_1707-16	TRAV38-1,CAFMKHAGASGSRLTF,TRAJ58;TRBV29-1,CSAKPDRGRTGELFF,TRBJ2-2,TRBC2
781	AANFCALILA	B.1.1.7_ORF1a_1707-16	TRAV14/DV4,CAMITGNQFYF,TRAJ49;TRBV16,CASSQVHSFYGYTF,TRBJ1-2,TRBC1
782	AANFCALILA	B.1.1.7_ORF1a_1707-16	TRAV8-3,CAVGGTSYGKLTF,TRAJ52;TRBV2,CASSVSEVGRTDTQYF,TRBJ2-3,TRBC2
783	AANFCALILA	B.1.1.7_ORF1a_1707-16	TRAV8-1,CAVKDQGGSEKLVF,TRAJ57;TRBV7-9,CASQGQGIYGYTF,TRBJ1-2,TRBC1
784	AANFCALILA	B.1.1.7_ORF1a_1707-16	TRAV8-6,CAVRETSGSRLTF,TRAJ58;TRBV7-8,CASSSLVGMENTIYF,TRBJ1-3,TRBC1
785	AANFCALILA	B.1.1.7_ORF1a_1707-16	TRAV29/DV5,CAAFNTDKLIF,TRAJ34;TRBV20-1,CSTHRRDRGVSGYTF,TRBJ1-2,TRBC1
786	AANFCALILA	B.1.1.7_ORF1a_1707-16	TRAV1-2,CAPQEAGNNRKLIW,TRAJ38;TRBV6-1,CASSGGSTGADTQYF,TRBJ2-3,TRBC2
787	AANFCALILA	B.1.1.7_ORF1a_1707-16	TRAV12-2,CAVNLGYGNKLVF,TRAJ47;TRBV27,CASRRAGDYNEQFF,TRBJ2-1,TRBC2
788	AANFCALILA	B.1.1.7_ORF1a_1707-16	TRAV41,CAGRSQGNLIF,TRAJ42;TRBV9,CASSVSGTQSAYNEQFF,TRBJ2-1,TRBC2
789	AANFCALILA	B.1.1.7_ORF1a_1707-16	TRAV39,CASPGGSQGNLIF,TRAJ42;TRBV6-2,CATWTKPGRRPPYEQFF,TRBJ2-1,TRBC2
790	AANFCALILA	B.1.1.7_ORF1a_1707-16	TRAV8-3,CVRSEGGADGLTF,TRAJ45;TRBV6-6,CATGAGSTYEQYF,TRBJ2-7,TRBC2
791	AANFCALILA	B.1.1.7_ORF1a_1707-16	TRAV12-3,CAMSLYNTDKLIF,TRAJ34;TRBV2,CASSETGQLDSNQPQHF,TRBJ1-5,TRBC1
792	AANFCALILA	B.1.1.7_ORF1a_1707-16	TRAV17,CATDRDRDDKIIF,TRAJ30;TRBV9,CASSVGSSPDYEQYF,TRBJ2-7,TRBC2
793	AANFCALILA	B.1.1.7_ORF1a_1707-16	TRAV3,CAVREGSSYKLIF,TRAJ12;TRBV5-6,CASSLEPNTEAFF,TRBJ1-1,TRBC1
794	AANFCALILA	B.1.1.7_ORF1a_1707-16	TRAV19,CALSEATYNTDKLIF,TRAJ34;TRBV6-5,CASRQLGYGYTF,TRBJ1-2,TRBC1
795	AANFCALILA	B.1.1.7_ORF1a_1707-16	TRAV27,CAESGGGADGLTF,TRAJ45;TRBV7-2,CASSFGALTSDTQYF,TRBJ2-3,TRBC2
796	AANFCALILA	B.1.1.7_ORF1a_1707-16	TRAV4,CLVGTNNAGNMLTF,TRAJ39;TRBV7-9,CASSPGPHSVNTEAFF,TRBJ1-1,TRBC1
797	AANFCALILA	B.1.1.7_ORF1a_1707-16	TRAV8-3,CAVGADYKLSF,TRAJ20;TRBV28,CASSPTGGADEQFF,TRBJ2-1,TRBC2
798	AANFCALILA	B.1.1.7_ORF1a_1707-16	TRAV35,CAGQGIQGGSEKLVF,TRAJ57;TRBV20-1,CSATATKYEQYF,TRBJ2-7,TRBC2
799	AANFCALILA	B.1.1.7_ORF1a_1707-16	TRAV19,CALSQYNNDMRF,TRAJ43;TRBV30,CAWSVSTGKYHEQYF,TRBJ2-7,TRBC2
800	AANFCALILA	B.1.1.7_ORF1a_1707-16	TRAV12-1,CAVNVDTGRRALTF,TRAJ5;TRBV13,CASSRDSYEQYF,TRBJ2-7,TRBC2
801	AANFCALILA	B.1.1.7_ORF1a_1707-16	TRAV4,CLVGAPGGIGNTPLVF,TRAJ29;TRBV11-2,CASSFGQGPLYGYTF,TRBJ1-2,TRBC1
802	AANFCALILA	B.1.1.7_ORF1a_1707-16	TRAV1-2,CAVRIDYKLSF,TRAJ20;TRBV30,CAWLFEGAGDNEQFF,TRBJ2-1,TRBC2
803	AANFCALILA	B.1.1.7_ORF1a_1707-16	TRAV20,CAVQADSRAGTYKYIF,TRAJ40;TRBV12-3,CASSTLGGNNYEQYF,TRBJ2-7,TRBC2
804	AANFCALILA	B.1.1.7_ORF1a_1707-16	TRAV26-2,CILSRRDDKIIF,TRAJ30;TRBV13,CASRQDLTTDTQYF,TRBJ2-3,TRBC2
805	AANFCALILA	B.1.1.7_ORF1a_1707-16	TRAV12-2,CAVTSSNTGKLIF,TRAJ37;TRBV20-1,CSARGNYGYTF,TRBJ1-2,TRBC1
806	AANFCALILA	B.1.1.7_ORF1a_1707-16	TRAV1-2,CAVRDTDKLIF,TRAJ34;TRBV2,CASTGNTENTEAFF,TRBJ1-1,TRBC1
807	AANFCALILA	B.1.1.7_ORF1a_1707-16	TRAV8-2,CVVTSGYALNF,TRAJ41;TRBV2,CASSERSTDTQYF,TRBJ2-3,TRBC2
808	AANFCALILA	B.1.1.7_ORF1a_1707-16	TRAV35,CAGRKGGSEKLVF,TRAJ57;TRBV12-4,CASSLFPGRNTIYF,TRBJ1-3,TRBC1
809	AANFCALILA	B.1.1.7_ORF1a_1707-16	TRAV5,CAESLTQAGTALIF,TRAJ15;TRBV5-4,CASSYAANEQFF,TRBJ2-1,TRBC2
810	AANFCALILA	B.1.1.7_ORF1a_1707-16	TRAV8-6,CAVSDSTPEGGSYIPTF,TRAJ6;TRBV3-1,CASSQDAAGIIGYTF,TRBJ1-2,TRBC1
811	AANFCALILA	B.1.1.7_ORF1a_1707-16	TRAV19,CALGGINDYKLSF,TRAJ20;TRBV11-3,CASSLAMSDWHYGYTF,TRBJ1-2,TRBC1
812	AANFCALILA	B.1.1.7_ORF1a_1707-16	TRAV19,CALSPIIQGAQKLVF,TRAJ54;TRBV20-1,CSARMLPRVEQYF,TRBJ2-7,TRBC2
813	AANFCALILA	B.1.1.7_ORF1a_1707-16	TRAV12-1,CVVNRNNDMRF,TRAJ43;TRBV7-6,CASSNGQSLADTQYF,TRBJ2-3,TRBC2
814	AANFCALILA	B.1.1.7_ORF1a_1707-16	TRAV39,CAVVLPSGAGSYQLTF,TRAJ28;TRBV7-9,CASLGLGPPNEQFF,TRBJ2-1,TRBC2
815	AANFCALILA	B.1.1.7_ORF1a_1707-16	TRAV13-1,CAAFSGGSQGNLIF,TRAJ42;TRBV6-2,CASGAGGLYEQYF,TRBJ2-7,TRBC2
816	AANFCALILA	B.1.1.7_ORF1a_1707-16	TRAV38-2/DV8,CAYRDNSGGSNYKLTF,TRAJ53;TRBV3-1,CASSQDGLALSEQYF,TRBJ2-7,TRBC2
817	AANFCALILA	B.1.1.7_ORF1a_1707-16	TRAV21,CAAESNTGNQFYF,TRAJ49;TRBV6-2,CASSHAYEQYF,TRBJ2-7,TRBC2
818	AANFCALILA	B.1.1.7_ORF1a_1707-16	TRAV8-2,CVVSGPPIIQGAQKLVF,TRAJ54;TRBV27,CASSFIQGETQYF,TRBJ2-5,TRBC2
819	AANFCALILA	B.1.1.7_ORF1a_1707-16	TRAV8-6,CAVSDGTGFQKLVF,TRAJ8;TRBV7-2,CASSLYWSGRANEQFF,TRBJ2-1,TRBC2
820	AANFCALILA	B.1.1.7_ORF1a_1707-16	TRAV13-2,CAENIFSGNKLVF,TRAJ47;TRBV2,CASMGGLGTDTQYF,TRBJ2-3,TRBC2
821	AANFCALILA	B.1.1.7_ORF1a_1707-16	TRAV4,CLVVGDDKIIF,TRAJ30;TRBV5-1,CASTKQGDTEAFF,TRBJ1-1,TRBC1
822	AANFCALILA	B.1.1.7_ORF1a_1707-16	TRAV13-2,CAENPDTGNQFYF,TRAJ49;TRBV28,CASSHGTGYEQYF,TRBJ2-7,TRBC2
823	AANFCALILA	B.1.1.7_ORF1a_1707-16	TRAV8-4,CAVSDPRGFGNEKLTF,TRAJ48;TRBV13,CASSSPGGRLNYGYTF,TRBJ1-2,TRBC1
824	AANFCALILA	B.1.1.7_ORF1a_1707-16	TRAV19,CALSEAPSGTYKYIF,TRAJ40;TRBV4-3,CASSQVGRRMNTGELFF,TRBJ2-2,TRBC2
825	AANFCALILA	B.1.1.7_ORF1a_1707-16	TRAV22,CAVEDSGGYQKVTF,TRAJ13;TRBV28,CASKLSGGQETQYF,TRBJ2-5,TRBC2
826	AANFCALILA	B.1.1.7_ORF1a_1707-16	TRAV12-3,CAMSFESQGNLIF,TRAJ42;TRBV5-1,CASSLGTGTQYF,TRBJ2-3,TRBC2
827	AANFCALILA	B.1.1.7_ORF1a_1707-16	TRAV12-3,CAMSLGNTGKLIF,TRAJ37;TRBV6-5,CASSSNSPLHF,TRBJ1-6,TRBC1
828	AANFCALILA	B.1.1.7_ORF1a_1707-16	TRAV14/DV4,CAMRSFLNTDKLIF,TRAJ34;TRBV24-1,CATSGSATGTDTQYF,TRBJ2-3,TRBC2
829	AANFCALILA	B.1.1.7_ORF1a_1707-16	TRAV12-3,CAMSPLPLVF,TRAJ29;TRBV5-1,CASSLGQGKGYEQYF,TRBJ2-7,TRBC2
830	AANFCALILA	B.1.1.7_ORF1a_1707-16	TRAV6,CALGSSNTGKLIF,TRAJ37;TRBV29-1,CSGTEMNTEAFF,TRBJ1-1,TRBC1
831	AANFCALILA	B.1.1.7_ORF1a_1707-16	TRAV3,CAVRPLIGFGNVLHC,TRAJ35;TRBV30,CAWSVSSGRPDTQYF,TRBJ2-3,TRBC2
832	AANFCALILA	B.1.1.7_ORF1a_1707-16	TRAV41,CAGYPPSGGGADGLTF,TRAJ45;TRBV7-8,CASTVWGPGTGELFF,TRBJ2-2,TRBC2
833	AANFCALILA	B.1.1.7_ORF1a_1707-16	TRAV5,CAEMKSNRLAF,TRAJ7;TRBV30,CAGTGTANTEAFF,TRBJ1-1,TRBC1
834	AANFCALILA	B.1.1.7_ORF1a_1707-16	TRAV8-1,CAVDGGGNKLTF,TRAJ10;TRBV4-3,CASRSGPGYTF,TRBJ1-2,TRBC1
835	AANFCALILA	B.1.1.7_ORF1a_1707-16	TRAV29/DV5,CAAMGGSQGNLIF,TRAJ42;TRBV4-1,CASSGGGTSKSSYNEQFF,TRBJ2-1,TRBC2
836	AANFCALILA	B.1.1.7_ORF1a_1707-16	TRAV4,CLVGDLYSGAGSYQLTF,TRAJ28;TRBV5-8,CASSPLVDDYEQYF,TRBJ2-7,TRBC2
837	AANFCALILA	B.1.1.7_ORF1a_1707-16	TRAV38-2/DV8,CALMDSSYKLIF,TRAJ12;TRBV7-8,CASRPEGQAGNSPLHF,TRBJ1-6,TRBC1
838	AANFCALILA	B.1.1.7_ORF1a_1707-16	TRAV12-2,CAVGGGADGLTF,TRAJ45;TRBV19,CASALTDNQPQHF,TRBJ1-5,TRBC1
839	AANFCALILA	B.1.1.7_ORF1a_1707-16	TRAV35,CGAFYGNKLVF,TRAJ47;TRBV6-5,CASSYSTGKHATPHYGYTF,TRBJ1-2,TRBC1
840	AANFCALILA	B.1.1.7_ORF1a_1707-16	TRAV14/DV4,CAGPQHSGGSNYKLTF,TRAJ53;TRBV30,CAWSAGVRTGELFF,TRBJ2-2,TRBC2
841	AANFCALILA	B.1.1.7_ORF1a_1707-16	TRAV8-3,CAVGSSNDYKLSF,TRAJ20;TRBV19,CATATGNTEAFF,TRBJ1-1,TRBC1
842	AANFCALILA	B.1.1.7_ORF1a_1707-16	TRAV27,CAGWTSGNTPLVF,TRAJ29;TRBV7-2,CASSLIAVRSYNEQFF,TRBJ2-1,TRBC2
843	AANFCALILA	B.1.1.7_ORF1a_1707-16	TRAV1-2,CAVNNDYKLSF,TRAJ20;TRBV20-1,CSASELAGAGETQYF,TRBJ2-5,TRBC2
844	AANFCALILA	B.1.1.7_ORF1a_1707-16	TRAV5,CAERDSWGKFQF,TRAJ24;TRBV30,CACQDENTEAFF,TRBJ1-1,TRBC1
845	AANFCALILA	B.1.1.7_ORF1a_1707-16	TRAV19,CALLISNSGYALNF,TRAJ41;TRBV19,CASRPHSGQETQYF,TRBJ2-5,TRBC2
846	AANFCALILA	B.1.1.7_ORF1a_1707-16	TRAV19,CALWEGGKLIF,TRAJ23;TRBV27,CASSLGQGTREQYF,TRBJ2-7,TRBC2
847	AANFCALILA	B.1.1.7_ORF1a_1707-16	TRAV19,CALSEARFQEYGNKLVF,TRAJ47;TRBV13,CASSPRTSGGPGDTQYF,TRBJ2-3,TRBC2
848	AANFCALILA	B.1.1.7_ORF1a_1707-16	TRAV8-3,CAALRSNDYKLSF,TRAJ20;TRBV28,CASNTGGEQYF,TRBJ2-7,TRBC2
849	AANFCALILA	B.1.1.7_ORF1a_1707-16	TRAV12-1,CVVEGTGANNLFF,TRAJ36;TRBV9,CASSVGHLNQPQHF,TRBJ1-5,TRBC1
850	AANFCALILA	B.1.1.7_ORF1a_1707-16	TRAV8-1,CAVTPIDNTNAGKSTF,TRAJ27;TRBV19,CASSTTPSPYNEQFF,TRBJ2-1,TRBC2
851	AANFCALILA	B.1.1.7_ORF1a_1707-16	TRAV29/DV5,CAASAINQAGTALIF,TRAJ15;TRBV12-4,CASNSPRGNEQFF,TRBJ2-1,TRBC2
852	AANFCALILA	B.1.1.7_ORF1a_1707-16	TRAV25,CAGLEFSGGYNKLIF,TRAJ4;TRBV4-3,CASSLRDRGLDEQYF,TRBJ2-7,TRBC2
853	AANFCALILA	B.1.1.7_ORF1a_1707-16	TRAV17,CATDNTGANSKLTF,TRAJ56;TRBV7-9,CASSLQGMSTEAFF,TRBJ1-1,TRBC1
854	AANFCALILA	B.1.1.7_ORF1a_1707-16	TRAV1-2,CAVSPDTGGGADGLTF,TRAJ45;TRBV24-1,CATSDLSGGSYNEQFF,TRBJ2-1,TRBC2
855	AANFCALILA	B.1.1.7_ORF1a_1707-16	TRAV4,CLVGDGSGAGSYQLTF,TRAJ28;TRBV9,CASSVRPESHGGGPDEQFF,TRBJ2-1,TRBC2
856	AANFCALILA	B.1.1.7_ORF1a_1707-16	TRAV12-3,CAMSEGGGADGLTF,TRAJ45;TRBV5-6,CASSGGTSILYNEQFF,TRBJ2-1,TRBC2
857	AANFCALILA	B.1.1.7_ORF1a_1707-16	TRAV14/DV4,CAMRLRHLIYNQGGKLIF,TRAJ23;TRBV5-1,CASSLVTSNYGYTF,TRBJ1-2,TRBC1
858	AANFCALILA	B.1.1.7_ORF1a_1707-16	TRAV5,CAEVIDSGYALNF,TRAJ41;TRBV7-3,CASAEGLTTAGELFF,TRBJ2-2,TRBC2
859	AANFCALILA	B.1.1.7_ORF1a_1707-16	TRAV1-2,CAVRDYSNDYKLSF,TRAJ20;TRBV20-1,CSALGQGVGNTIYF,TRBJ1-3,TRBC1
860	AANFCALILA	B.1.1.7_ORF1a_1707-16	TRAV3,CAVRDEDSNYQLIW,TRAJ33;TRBV3-1,CASSPGLAAAYEQYF,TRBJ2-7,TRBC2
861	AANFCALILA	B.1.1.7_ORF1a_1707-16	TRAV12-2,CAVMDTGGFKTIF,TRAJ9;TRBV5-1,CASRGSGAYNEQFF,TRBJ2-1,TRBC2
862	AANFCALILA	B.1.1.7_ORF1a_1707-16	TRAV3,CAVRDTTGTASKLTF,TRAJ44;TRBV6-5,CASSNSGQGGDEQFF,TRBJ2-1,TRBC2
863	AANFCALILA	B.1.1.7_ORF1a_1707-16	TRAV20,CAVGNSGGSNYKLTF,TRAJ53;TRBV4-3,CASSHLTGGGYEQYF,TRBJ2-7,TRBC2
864	AANFCALILA	B.1.1.7_ORF1a_1707-16	TRAV27,CAGAMGNQFYF,TRAJ49;TRBV6-5,CASSSGREQFF,TRBJ2-1,TRBC2
865	AANFCALILA	B.1.1.7_ORF1a_1707-16	TRAV12-3,CAMSDRAGKSTF,TRAJ27;TRBV12-4,CASSFSGQINLYGYTF,TRBJ1-2,TRBC1
866	AANFCALILA	B.1.1.7_ORF1a_1707-16	TRAV8-3,CAVTGGGADGLTF,TRAJ45;TRBV5-4,CASSLLAGSAEAFF,TRBJ1-1,TRBC1
867	AANFCALILA	B.1.1.7_ORF1a_1707-16	TRAV4,CLVGDTRQAGTALIF,TRAJ15;TRBV12-3,CASSSKREYQETQYF,TRBJ2-5,TRBC2
868	AANFCALILA	B.1.1.7_ORF1a_1707-16	TRAV29/DV5,CAASDQAGTALIF,TRAJ15;TRBV4-1,CASSPSFSDEQFF,TRBJ2-1,TRBC2
869	AANFCALILA	B.1.1.7_ORF1a_1707-16	TRAV1-2,CAVRGSGYSTLTF,TRAJ11;TRBV15,CATSRDTGGNTEAFF,TRBJ1-1,TRBC1
870	AANFCALILA	B.1.1.7_ORF1a_1707-16	TRAV1-1,CAVRDTGFNKFYF,TRAJ21;TRBV30,CAYLLAGDIDTQYF,TRBJ2-3,TRBC2
871	AANFCALILA	B.1.1.7_ORF1a_1707-16	TRAV12-1,CAVNTPMNSGYSTLTF,TRAJ11;TRBV2,CASSEGVTGGGYEQYF,TRBJ2-7,TRBC2
872	AANFCALILA	B.1.1.7_ORF1a_1707-16	TRAV22,CAVERTSGTYKYIF,TRAJ40;TRBV13,CASSLGLRIYNEQFF,TRBJ2-1,TRBC2
873	AANFCALILA	B.1.1.7_ORF1a_1707-16	TRAV8-6,CAVSVGDKLIF,TRAJ34;TRBV4-2,CASSPQRTGTHGYTF,TRBJ1-2,TRBC1
874	AANFCALILA	B.1.1.7_ORF1a_1707-16	TRAV13-1,CAARWVGTNAGKSTF,TRAJ27;TRBV5-6,CASSFGGPKFF,TRBJ2-1,TRBC2
875	AANFCALILA	B.1.1.7_ORF1a_1707-16	TRAV3,CAVRDKDDTDKLIF,TRAJ34;TRBV11-1,CASSTTPGKAGEQYF,TRBJ2-7,TRBC2
876	AANFCALILA	B.1.1.7_ORF1a_1707-16	TRAV8-1,CAVNAGLSNYQLIW,TRAJ33;TRBV27,CASSSSGQGTNEQFF,TRBJ2-1,TRBC2
877	AANFCALILA	B.1.1.7_ORF1a_1707-16	TRAV19,CALSGAVYNDMRF,TRAJ43;TRBV7-9,CASSSDRGYGYTF,TRBJ1-2,TRBC1
878	AANFCALILA	B.1.1.7_ORF1a_1707-16	TRAV4,CLVGQYSGAGSYQLTF,TRAJ28;TRBV20-1,CSAKRRGRPSYEQYF,TRBJ2-7,TRBC2
879	AANFCALILA	B.1.1.7_ORF1a_1707-16	TRAV8-4,CAVSASGTYKYIF,TRAJ40;TRBV19,CASSTHLTSGLNYNEQFF,TRBJ2-1,TRBC2
880	AANFCALILA	B.1.1.7_ORF1a_1707-16	TRAV5,CAEIGYASGGSYIPTF,TRAJ6;TRBV2,CASSAVNTEAFF,TRBJ1-1,TRBC1
881	AANFCALILA	B.1.1.7_ORF1a_1707-16	TRAV1-2,CAVSLRGNTPLVF,TRAJ29;TRBV9,CASSVEQTSGNTIYF,TRBJ1-3,TRBC1
882	AANFCALILA	B.1.1.7_ORF1a_1707-16	TRAV24,CAWDNDYKLSF,TRAJ20;TRBV27,CASSIIPAGGSVSYEQYF,TRBJ2-7,TRBC2
883	AANFCALILA	B.1.1.7_ORF1a_1707-16	TRAV8-6,CAVSDRLSGNTPLVF,TRAJ29;TRBV6-5,CASESSGGAAGELFF,TRBJ2-2,TRBC2
884	AANFCALILA	B.1.1.7_ORF1a_1707-16	TRAV26-1,CIVRVHNKAAGNKLTF,TRAJ17;TRBV5-4,CASSVVGQGNEKLFF,TRBJ1-4,TRBC1
885	AANFCALILA	B.1.1.7_ORF1a_1707-16	TRAV1-2,CAVVDSNYQLIW,TRAJ33;TRBV6-2,CASRTGQGQTDTQYF,TRBJ2-3,TRBC2
886	AANFCALILA	B.1.1.7_ORF1a_1707-16	TRAV1-2,CAPETAARLMF,TRAJ31;TRBV15,CATSRDREGGTEAFF,TRBJ1-1,TRBC1
887	AANFCALILA	B.1.1.7_ORF1a_1707-16	TRAV5,CAEPRGFKTIF,TRAJ9;TRBV7-2,CASSLAGRSEQFF,TRBJ2-1,TRBC2
888	AANFCALILA	B.1.1.7_ORF1a_1707-16	TRAV39,CAVTTRDSNYQLIW,TRAJ33;TRBV28,CASSFVQGYEQYF,TRBJ2-7,TRBC2
889	AANFCALILA	B.1.1.7_ORF1a_1707-16	TRAV8-1,CAVKSTGKLIF,TRAJ37;TRBV7-9,CASSPEAAGYSYEQYF,TRBJ2-7,TRBC2
890	AANFCALILA	B.1.1.7_ORF1a_1707-16	TRAV1-2,CAVMDSNYQLIW,TRAJ33;TRBV20-1,CSAKPGQGADYEQYF,TRBJ2-7,TRBC2
891	AANFCALILA	B.1.1.7_ORF1a_1707-16	TRAV8-2,CVVTLRGFGNVLHC,TRAJ35;TRBV19,CASSIETERDQPQHF,TRBJ1-5,TRBC1
892	AANFCALILA	B.1.1.7_ORF1a_1707-16	TRAV19,CALSEAEGAQKLVF,TRAJ54;TRBV27,CASSLGQGVGELFF,TRBJ2-2,TRBC2
893	AANFCALILA	B.1.1.7_ORF1a_1707-16	TRAV14/DV4,CAMRGIGFQKLVF,TRAJ8;TRBV11-2,CASSLSTGLPADTQYF,TRBJ2-3,TRBC2
894	AANFCALILA	B.1.1.7_ORF1a_1707-16	TRAV12-2,CAVNMRREETSGSRLTF,TRAJ58;TRBV7-6,CASSLGGAGELFF,TRBJ2-2,TRBC2
895	AANFCALILA	B.1.1.7_ORF1a_1707-16	TRAV12-2,CAVKYDTGRRALTF,TRAJ5;TRBV25-1,CASSVTGRSAVGGYTF,TRBJ1-2,TRBC1
896	AANFCALILA	B.1.1.7_ORF1a_1707-16	TRAV19,CALSEFWTGANNLFF,TRAJ36;TRBV12-4,CASSLSGLAGGPTDTQYF,TRBJ2-3,TRBC2
897	AANFCALILA	B.1.1.7_ORF1a_1707-16	TRAV14/DV4,CAMREGGTGNQFYF,TRAJ49;TRBV9,CASSAGGGLGTDTQYF,TRBJ2-3,TRBC2
898	AANFCALILA	B.1.1.7_ORF1a_1707-16	TRAV38-2/DV8,CAYKSIGAGSYQLTF,TRAJ28;TRBV12-4,CASSFGGGGYEQYF,TRBJ2-7,TRBC2
899	AANFCALILA	B.1.1.7_ORF1a_1707-16	TRAV17,CVIMNTGFQKLVF,TRAJ8;TRBV7-9,CASSVGQNLSYEQYF,TRBJ2-7,TRBC2
900	AANFCALILA	B.1.1.7_ORF1a_1707-16	TRAV38-2/DV8,CAYRTANNDMRF,TRAJ43;TRBV7-9,CASSTTTGVNSYEQYF,TRBJ2-7,TRBC2
901	AANFCALILA	B.1.1.7_ORF1a_1707-16	TRAV12-2,CAVSSGGGADGLTF,TRAJ45;TRBV6-5,CASSPPPYNEQFF,TRBJ2-1,TRBC2
902	AANFCALILA	B.1.1.7_ORF1a_1707-16	TRAV8-4,CAVSGGGYNKLIF,TRAJ4;TRBV7-2,CASSLGGPDFSGNTIYF,TRBJ1-3,TRBC1
903	AANFCALILA	B.1.1.7_ORF1a_1707-16	TRAV3,CAVRDNQAGTALIF,TRAJ15;TRBV7-2,CASSPAGIGNTIYF,TRBJ1-3,TRBC1
904	AANFCALILA	B.1.1.7_ORF1a_1707-16	TRAV21,CAVLVNTGNQFYF,TRAJ49;TRBV12-3,CASSLRGLFTDTQYF,TRBJ2-3,TRBC2
905	AANFCALILA	B.1.1.7_ORF1a_1707-16	TRAV12-2,CAVNRVGGYQKVTF,TRAJ13;TRBV20-1,CSARTAGAYEQYF,TRBJ2-7,TRBC2
906	AANFCALILA	B.1.1.7_ORF1a_1707-16	TRAV4,CLVGDGQAGTALIF,TRAJ15;TRBV11-2,CASSLVTATEAFF,TRBJ1-1,TRBC1
907	AANFCALILA	B.1.1.7_ORF1a_1707-16	TRAV6,CALVDGTSYDKVIF,TRAJ50;TRBV27,CASSFIGSNYGYTF,TRBJ1-2,TRBC1
908	AANFCALILA	B.1.1.7_ORF1a_1707-16	TRAV17,CATAPRFSDGQKLLF,TRAJ16;TRBV5-5,CASSLAFTRTPTYNEQFF,TRBJ2-1,TRBC2
909	AANFCALILA	B.1.1.7_ORF1a_1707-16	TRAV17,CASPNTPLVF,TRAJ29;TRBV7-9,CASSSTGSTGLFF,TRBJ2-2,TRBC2
910	AANFCALILA	B.1.1.7_ORF1a_1707-16	TRAV8-1,CAVNAAGAGSYQLTF,TRAJ28;TRBV9,CASSVVGGGHGYTF,TRBJ1-2,TRBC1
911	AANFCALILA	B.1.1.7_ORF1a_1707-16	TRAV14/DV4,CAMISIQGAQKLVF,TRAJ54;TRBV28,CASSATPGKMKNTEAFF,TRBJ1-1,TRBC1
912	AANFCALILA	B.1.1.7_ORF1a_1707-16	TRAV19,CALSAYGQNFVF,TRAJ26;TRBV3-1,CASSHPGSYNEQFF,TRBJ2-1,TRBC2
913	AANFCALILA	B.1.1.7_ORF1a_1707-16	TRAV29/DV5,CAASLNTGNQFYF,TRAJ49;TRBV27,CASSPLDSNTEAFF,TRBJ1-1,TRBC1
914	AANFCALILA	B.1.1.7_ORF1a_1707-16	TRAV19,CALSEARGDYKLSF,TRAJ20;TRBV2,CASSEWGAKGYTF,TRBJ1-2,TRBC1
915	AANFCALILA	B.1.1.7_ORF1a_1707-16	TRAV8-6,CAVSADDYKLSF,TRAJ20;TRBV7-6,CASSPGLARTYEQYF,TRBJ2-7,TRBC2
916	AANFCALILA	B.1.1.7_ORF1a_1707-16	TRAV13-1,CAAYTGGFKTIF,TRAJ9;TRBV3-1,CASSQVGWVSSGGARHKDTQYF,TRBJ2-3,TRBC2
917	AANFCALILA	B.1.1.7_ORF1a_1707-16	TRAV26-1,CIALRTDSWGKFQF,TRAJ24;TRBV15,CATSRGRTGENQPQHF,TRBJ1-5,TRBC1
918	AANFCALILA	B.1.1.7_ORF1a_1707-16	TRAV8-3,CAVGTYGQNFVF,TRAJ26;TRBV12-4,CASTDVNEQFF,TRBJ2-1,TRBC2
919	AANFCALILA	B.1.1.7_ORF1a_1707-16	TRAV2,CAVEDLLSGNTPLVF,TRAJ29;TRBV9,CASSTTGGSGNTIYF,TRBJ1-3,TRBC1
920	AANFCALILA	B.1.1.7_ORF1a_1707-16	TRAV13-1,CAASMTGTASKLTF,TRAJ44;TRBV29-1,CSVEAGYTEAFF,TRBJ1-1,TRBC1
921	AANFCALILA	B.1.1.7_ORF1a_1707-16	TRAV8-3,CAVVLLNDYKLSF,TRAJ20;TRBV6-2,CASSKGASNQPQHF,TRBJ1-5,TRBC1
922	AANFCALILA	B.1.1.7_ORF1a_1707-16	TRAV17,CATPPTQGGSEKLVF,TRAJ57;TRBV2,CASIGGYTEAFF,TRBJ1-1,TRBC1
923	AANFCALILA	B.1.1.7_ORF1a_1707-16	TRAV17,CATDDNYGQNFVF,TRAJ26;TRBV27,CASSLIAGAFNEKLFF,TRBJ1-4,TRBC1
924	AANFCALILA	B.1.1.7_ORF1a_1707-16	TRAV27,CAGWDNYGQNFVF,TRAJ26;TRBV9,CASSRIGSLNYNEQFF,TRBJ2-1,TRBC2
925	AANFCALILA	B.1.1.7_ORF1a_1707-16	TRAV39,CAVENSGSRLTF,TRAJ58;TRBV18,CASSPGGRDSYLYGYTF,TRBJ1-2,TRBC1
926	AANFCALILA	B.1.1.7_ORF1a_1707-16	TRAV1-2,CAVRVRNSGYALNF,TRAJ41;TRBV7-8,CASSLSAGAGPLEEQYF,TRBJ2-7,TRBC2
927	AANFCALILA	B.1.1.7_ORF1a_1707-16	TRAV12-1,CAVMEGAQKLVF,TRAJ54;TRBV2,CASSGTEYYGYTF,TRBJ1-2,TRBC1
928	AANFCALILA	B.1.1.7_ORF1a_1707-16	TRAV8-6,CAAQRNNAGNMLTF,TRAJ39;TRBV12-4,CASSSQETQYF,TRBJ2-5,TRBC2
929	AANFCALILA	B.1.1.7_ORF1a_1707-16	TRAV19,CALSEALEDFNKFYF,TRAJ21;TRBV19,CASSIYQGAGELFF,TRBJ2-2,TRBC2
930	AANFCALILA	B.1.1.7_ORF1a_1707-16	TRAV29/DV5,CAASEGNNNDMRF,TRAJ43;TRBV19,CASSMALNSYNEQFF,TRBJ2-1,TRBC2
931	AANFCALILA	B.1.1.7_ORF1a_1707-16	TRAV13-2,CAENGGVEGNMLTF,TRAJ39;TRBV13,CASSSPLAETGGADTQYF,TRBJ2-3,TRBC2
932	AANFCALILA	B.1.1.7_ORF1a_1707-16	TRAV3,CAVRVYNTDKLIF,TRAJ34;TRBV6-2,CASSLGDTAYEQYF,TRBJ2-7,TRBC2
933	AANFCALILA	B.1.1.7_ORF1a_1707-16	TRAV12-1,CVVNVVSSASKIIF,TRAJ3;TRBV7-2,CASSSPGQEIYYGYTF,TRBJ1-2,TRBC1
934	AANFCALILA	B.1.1.7_ORF1a_1707-16	TRAV29/DV5,CAASIFQGAQKLVF,TRAJ54;TRBV2,CASSEGGSGNHNEQFF,TRBJ2-1,TRBC2
935	AANFCALILA	B.1.1.7_ORF1a_1707-16	TRAV13-1,CAASKGGNKLVF,TRAJ47;TRBV9,CASSSRTSGTRNEQFF,TRBJ2-1,TRBC2
936	AANFCALILA	B.1.1.7_ORF1a_1707-16	TRAV12-3,CAMIDSSYKLIF,TRAJ12;TRBV6-5,CAATAGGTYEQYF,TRBJ2-7,TRBC2
937	AANFCALILA	B.1.1.7_ORF1a_1707-16	TRAV29/DV5,CAATSYSGAGSYQLTF,TRAJ28;TRBV4-3,CASSQYGLAGGETQYF,TRBJ2-5,TRBC2
938	AANFCALILA	B.1.1.7_ORF1a_1707-16	TRAV30,CGTDSARGGATNKLIF,TRAJ32;TRBV6-2,CATGTGTYGYTF,TRBJ1-2,TRBC1
939	AANFCALILA	B.1.1.7_ORF1a_1707-16	TRAV38-2/DV8,CAYRALFGNEKLTF,TRAJ48;TRBV2,CASRDPGQSLFF,TRBJ1-4,TRBC1
940	AANFCALILA	B.1.1.7_ORF1a_1707-16	TRAV14/DV4,CAMRETREGGSEKLVF,TRAJ57;TRBV4-3,CASSQVTGYNQPQHF,TRBJ1-5,TRBC1
941	AANFCALILA	B.1.1.7_ORF1a_1707-16	TRAV5,CAADDFSGGSYIPTF,TRAJ6;TRBV28,CASSMTGATEAFF,TRBJ1-1,TRBC1
942	AANFCALILA	B.1.1.7_ORF1a_1707-16	TRAV19,CALSGLSGNTPLVF,TRAJ29;TRBV20-1,CSARDRWTGIMNTEAFF,TRBJ1-1,TRBC1
943	AANFCALILA	B.1.1.7_ORF1a_1707-16	TRAV8-3,CAVGAHNTDKLIF,TRAJ34;TRBV6-5,CATASGGYEQFF,TRBJ2-1,TRBC2
944	AANFCALILA	B.1.1.7_ORF1a_1707-16	TRAV41,CAAPRNNNDMRF,TRAJ43;TRBV6-2,CASSLAPYEQYF,TRBJ2-7,TRBC2
945	AANFCALILA	B.1.1.7_ORF1a_1707-16	TRAV12-2,CAVDRNSGNTPLVF,TRAJ29;TRBV28,CATLIGGEVVYGYTF,TRBJ1-2,TRBC1
946	AANFCALILA	B.1.1.7_ORF1a_1707-16	TRAV14/DV4,CAMREGGNDMRF,TRAJ43;TRBV28,CASSVGLAGEYEQYF,TRBJ2-7,TRBC2
947	AANFCALILA	B.1.1.7_ORF1a_1707-16	TRAV19,CALSEEGGGSYIPTF,TRAJ6;TRBV6-2,CASSFPSGLTDTQYF,TRBJ2-3,TRBC2
948	AANFCALILA	B.1.1.7_ORF1a_1707-16	TRAV4,CLVGVSSGSARQLTF,TRAJ22;TRBV28,CASSPRTGRGYEQYF,TRBJ2-7,TRBC2
949	AANFCALILA	B.1.1.7_ORF1a_1707-16	TRAV12-2,CAVSTTYSGGGADGLTF,TRAJ45;TRBV29-1,CSVDPGYGYTF,TRBJ1-2,TRBC1
950	AANFCALILA	B.1.1.7_ORF1a_1707-16	TRAV3,CAVRPYTPSGGYNKLIF,TRAJ4;TRBV5-1,CASSLSPGTGINTEAFF,TRBJ1-1,TRBC1
951	AANFCALILA	B.1.1.7_ORF1a_1707-16	TRAV13-1,CAAPSGGDFNKFYF,TRAJ21;TRBV12-4,CASSLQGAATGELFF,TRBJ2-2,TRBC2
952	AANFCALILA	B.1.1.7_ORF1a_1707-16	TRAV1-2,CAVLSHVNYGGATNKLIF,TRAJ32;TRBV2,CATSNGGEQYF,TRBJ2-7,TRBC2
953	AANFCALILA	B.1.1.7_ORF1a_1707-16	TRAV29/DV5,CAASSPLQGAQKLVF,TRAJ54;TRBV11-2,CASSLASYEQYF,TRBJ2-7,TRBC2
954	AANFCALILA	B.1.1.7_ORF1a_1707-16	TRAV35,CAGLAAGGTSYGKLTF,TRAJ52;TRBV27,CASSLDGIQPQHF,TRBJ1-5,TRBC1
955	AANFCALILA	B.1.1.7_ORF1a_1707-16	TRAV25,CAGRDDYKLSF,TRAJ20;TRBV6-6,CASSYSTGDQNGYTF,TRBJ1-2,TRBC1
956	AANFCALILA	B.1.1.7_ORF1a_1707-16	TRAV8-6,CAVSEGSSNTGKLIF,TRAJ37;TRBV6-6,CASSYARDGTYEQYF,TRBJ2-7,TRBC2
957	AANFCALILA	B.1.1.7_ORF1a_1707-16	TRAV12-1,CVVTPAEDTGTASKLTF,TRAJ44;TRBV9,CASSPPGGYNEQFF,TRBJ2-1,TRBC2
958	AANFCALILA	B.1.1.7_ORF1a_1707-16	TRAV25,CAPYGGATNKLIF,TRAJ32;TRBV10-2,CASSESWALNEKLFF,TRBJ1-4,TRBC1
959	AANFCALILA	B.1.1.7_ORF1a_1707-16	TRAV1-2,CAVSMTTDSWGKFQF,TRAJ24;TRBV28,CASSFGDDPSYNSPLHF,TRBJ1-6,TRBC1
960	AANFCALILA	B.1.1.7_ORF1a_1707-16	TRAV12-3,CAMRGNSGGYQKVTF,TRAJ13;TRBV29-1,CSVLGQYYGYTF,TRBJ1-2,TRBC1
961	AANFCALILA	B.1.1.7_ORF1a_1707-16	TRAV8-6,CAVNNAGNMLTF,TRAJ39;TRBV29-1,CSVVAGGLNEQFF,TRBJ2-1,TRBC2
962	AANFCALILA	B.1.1.7_ORF1a_1707-16	TRAV41,CAVRGGADGLTF,TRAJ45;TRBV2,CASSEGLVRYEQFF,TRBJ2-1,TRBC2
963	AANFCALILA	B.1.1.7_ORF1a_1707-16	TRAV12-2,CAVRDADMRF,TRAJ43;TRBV5-4,CASSPPDRVTDTQYF,TRBJ2-3,TRBC2
964	AANFCALILA	B.1.1.7_ORF1a_1707-16	TRAV3,CAVRAMPRGSQGNLIF,TRAJ42;TRBV4-3,CASSRVSGTEPTDTQYF,TRBJ2-3,TRBC2
965	AANFCALILA	B.1.1.7_ORF1a_1707-16	TRAV21,CAVRQGGAAGNKLTF,TRAJ17;TRBV6-2,CASSRLAGAYNEQFF,TRBJ2-1,TRBC2
966	AANFCALILA	B.1.1.7_ORF1a_1707-16	TRAV14/DV4,CAMRFPYSGAGSYQLTF,TRAJ28;TRBV6-5,CASSYSLGGMSSKETQYF,TRBJ2-5,TRBC2
967	AANFCALILA	B.1.1.7_ORF1a_1707-16	TRAV26-2,CILRDVPGNQGGKLIF,TRAJ23;TRBV13,CASSLGWGQPQHF,TRBJ1-5,TRBC1
968	AANFCALILA	B.1.1.7_ORF1a_1707-16	TRAV12-3,CAMRDYTGNQFYF,TRAJ49;TRBV12-4,CASSLGKLGPQHF,TRBJ1-5,TRBC1
969	AANFCALILA	B.1.1.7_ORF1a_1707-16	TRAV21,CAVRSDGNQFYF,TRAJ49;TRBV30,CAWVTVNTEAFF,TRBJ1-1,TRBC1
970	AANFCALILA	B.1.1.7_ORF1a_1707-16	TRAV10,CVVSHYGGSQGNLIF,TRAJ42;TRBV20-1,CSARDGIGGGAYNEQFF,TRBJ2-1,TRBC2
971	AANFCALILA	B.1.1.7_ORF1a_1707-16	TRAV12-1,CVVIPDAQGGSQGNLIF,TRAJ42;TRBV4-3,CASSQDPAGGLSNEQFF,TRBJ2-1,TRBC2
972	AANFCALILA	B.1.1.7_ORF1a_1707-16	TRAV12-2,CAVNGLKGDSNYQLIW,TRAJ33;TRBV9,CASSVVQVGGYTF,TRBJ1-2,TRBC1
973	AANFCALILA	B.1.1.7_ORF1a_1707-16	TRAV21,CAVYIADGGTSYGKLTF,TRAJ52;TRBV5-4,CASSSRDNSYEQYF,TRBJ2-7,TRBC2
974	AANFCALILA	B.1.1.7_ORF1a_1707-16	TRAV6,CALDIPNNAGNMLTF,TRAJ39;TRBV5-6,CASSTGTYYEQYF,TRBJ2-7,TRBC2
975	AANFCALILA	B.1.1.7_ORF1a_1707-16	TRAV17,CATDASSGGGADGLTF,TRAJ45;TRBV27,CASSFGGDEQYF,TRBJ2-7,TRBC2
976	AANFCALILA	B.1.1.7_ORF1a_1707-16	TRAV17,CATDARSGGSNYKLTF,TRAJ53;TRBV27,CASSLYRTDTQYF,TRBJ2-3,TRBC2
977	AANFCALILA	B.1.1.7_ORF1a_1707-16	TRAV12-1,CVVNRILTGGGNKLTF,TRAJ10;TRBV9,CASSVAGQEIYYGYTF,TRBJ1-2,TRBC1
978	AANFCALILA	B.1.1.7_ORF1a_1707-16	TRAV8-6,CAVSDLNTDKLIF,TRAJ34;TRBV13,CASGPGRTSDNEQFF,TRBJ2-1,TRBC2
979	AANFCALILA	B.1.1.7_ORF1a_1707-16	TRAV14/DV4,CAMSPNSGGSNYKLTF,TRAJ53;TRBV30,CAMWGAAPTDTQYF,TRBJ2-3,TRBC2
980	AANFCALILA	B.1.1.7_ORF1a_1707-16	TRAV19,CALSEAYTGGFKTIF,TRAJ9;TRBV12-5,CASGFETNPWTGVEQYF,TRBJ2-7,TRBC2
981	AANFCALILA	B.1.1.7_ORF1a_1707-16	TRAV3,CAVRDMGYELTF,TRAJ44;TRBV6-5,CASSYSGNTEAFF,TRBJ1-1,TRBC1
982	AANFCALILA	B.1.1.7_ORF1a_1707-16	TRAV12-2,CAVNQGGKLIF,TRAJ23;TRBV4-3,CASSPWAGGRDEQFF,TRBJ2-1,TRBC2
983	AANFCALILA	B.1.1.7_ORF1a_1707-16	TRAV13-1,CAALNEKLTF,TRAJ48;TRBV4-1,CASSPNRGYYGYTF,TRBJ1-2,TRBC1
984	AANFCALILA	B.1.1.7_ORF1a_1707-16	TRAV12-2,CAVRIGNQGGKLIF,TRAJ23;TRBV12-4,CASSIGGDTQYF,TRBJ2-3,TRBC2
985	AANFCALILA	B.1.1.7_ORF1a_1707-16	TRAV19,CALSEVSSGTYKYIF,TRAJ40;TRBV25-1,CASSEWAGANTGELFF,TRBJ2-2,TRBC2
986	AANFCALILA	B.1.1.7_ORF1a_1707-16	TRAV3,CAVRDEANDMRF,TRAJ43;TRBV28,CASSFSSAQFF,TRBJ2-1,TRBC2
987	AANFCALILA	B.1.1.7_ORF1a_1707-16	TRAV20,CAVQTYYGGSQGNLIF,TRAJ42;TRBV20-1,CSAGVDGYTF,TRBJ1-2,TRBC1
988	AANFCALILA	B.1.1.7_ORF1a_1707-16	TRAV29/DV5,CAVSARQLTF,TRAJ22;TRBV9,CASSVDGTSGHNEQFF,TRBJ2-1,TRBC2
989	AANFCALILA	B.1.1.7_ORF1a_1707-16	TRAV8-6,CAVTPNQGGKLIF,TRAJ23;TRBV7-2,CASRGTSGGASYEQYF,TRBJ2-7,TRBC2
990	AANFCALILA	B.1.1.7_ORF1a_1707-16	TRAV8-2,CVVSPFTGGGNKLTF,TRAJ10;TRBV27,CASRQENQETQYF,TRBJ2-5,TRBC2
991	AANFCALILA	B.1.1.7_ORF1a_1707-16	TRAV38-2/DV8,CAYRSAQIQGAQKLVF,TRAJ54;TRBV27,CASSTYGPPNPYNEQFF,TRBJ2-1,TRBC2
992	AANFCALILA	B.1.1.7_ORF1a_1707-16	TRAV29/DV5,CAVAGGTSYGKLTF,TRAJ52;TRBV28,CASSPLAGEIYEQYF,TRBJ2-7,TRBC2
993	AANFCALILA	B.1.1.7_ORF1a_1707-16	TRAV5,CALRGNAGNMLTF,TRAJ39;TRBV28,CASSGLAGGLNEQFF,TRBJ2-1,TRBC2
994	AANFCALILA	B.1.1.7_ORF1a_1707-16	TRAV8-3,CAVDISDGQKLLF,TRAJ16;TRBV4-1,CASSQESSSGVYGYTF,TRBJ1-2,TRBC1
995	AANFCALILA	B.1.1.7_ORF1a_1707-16	TRAV38-1,CAFMKLSTGSADKLIF,TRAJ34;TRBV15,CATSRFGTGKNIQYF,TRBJ2-4,TRBC2
996	AANFCALILA	B.1.1.7_ORF1a_1707-16	TRAV20,CAVQAAGGYQKVTF,TRAJ13;TRBV20-1,CSASRRAGTGTNEQYF,TRBJ2-7,TRBC2
997	AANFCALILA	B.1.1.7_ORF1a_1707-16	TRAV20,CAVQGFRGGGSNYKLTF,TRAJ53;TRBV12-4,CASSLGISYGYTF,TRBJ1-2,TRBC1
998	AANFCALILA	B.1.1.7_ORF1a_1707-16	TRAV8-1,CASNYNQGGKLIF,TRAJ23;TRBV7-9,CASSPIAGDGYNEQFF,TRBJ2-1,TRBC2
999	AANFCALILA	B.1.1.7_ORF1a_1707-16	TRAV14/DV4,CAMREALFQGAQKLVF,TRAJ54;TRBV7-6,CASSPQRQGTNEKLFF,TRBJ1-4,TRBC1
1000	AANFCALILA	B.1.1.7_ORF1a_1707-16	TRAV1-2,CAAHNTNAGKSTF,TRAJ27;TRBV4-1,CASSQERQGLPYEQYF,TRBJ2-7,TRBC2
1001	AANFCALILA	B.1.1.7_ORF1a_1707-16	TRAV20,CAVQTFSGSARQLTF,TRAJ22;TRBV20-1,CSARDRAVTDTQYF,TRBJ2-3,TRBC2
1002	AANFCALILA	B.1.1.7_ORF1a_1707-16	TRAV27,CAGVRTTDSWGKFQF,TRAJ24;TRBV7-3,CASSPDGYEQYF,TRBJ2-7,TRBC2
1003	AANFCALILA	B.1.1.7_ORF1a_1707-16	TRAV14/DV4,CAMRTPGYSTLTF,TRAJ11;TRBV28,CASTSGGADTQYF,TRBJ2-3,TRBC2
1004	AANFCALILA	B.1.1.7_ORF1a_1707-16	TRAV8-4,CAVSAGGSEKLVF,TRAJ57;TRBV2,CATQQVPTDTQYF,TRBJ2-3,TRBC2
1005	AANFCALILA	B.1.1.7_ORF1a_1707-16	TRAV1-2,CAVRGNAGNMLTF,TRAJ39;TRBV29-1,CSVEKPPRHRDGETQYF,TRBJ2-5,TRBC2
1006	AANFCALILA	B.1.1.7_ORF1a_1707-16	TRAV8-3,CAVVPRGSGAGSYQLTF,TRAJ28;TRBV4-1,CASSQDPKVPPLHF,TRBJ1-6,TRBC1
1007	AANFCALILA	B.1.1.7_ORF1a_1707-16	TRAV21,CAVRSLNDYKLSF,TRAJ20;TRBV5-4,CASSPEGYGYTF,TRBJ1-2,TRBC1
1008	AANFCALILA	B.1.1.7_ORF1a_1707-16	TRAV25,CAGPNLGAQKLVF,TRAJ54;TRBV4-3,CASSQDNGGYTEAFF,TRBJ1-1,TRBC1
1009	AANFCALILA	B.1.1.7_ORF1a_1707-16	TRAV14/DV4,CAMSDAGGGLWKADF,TRAJ52;TRBV15,CATSDGVVGYTF,TRBJ1-2,TRBC1
1010	AANFCALILA	B.1.1.7_ORF1a_1707-16	TRAV5,CAEKRNAGNMLTF,TRAJ39;TRBV25-1,CASSEPLSSGEQFF,TRBJ2-1,TRBC2
1011	AANFCALILA	B.1.1.7_ORF1a_1707-16	TRAV13-1,CAASMTGANNLFF,TRAJ36;TRBV5-8,CASSLVGDSQISYEQYF,TRBJ2-7,TRBC2
1012	AANFCALILA	B.1.1.7_ORF1a_1707-16	TRAV19,CALSEAWITGGGNKLTF,TRAJ10;TRBV7-9,CASSLTRTGGEDTEAFF,TRBJ1-1,TRBC1
1013	AANFCALILA	B.1.1.7_ORF1a_1707-16	TRAV19,CALSEALDGANNLFF,TRAJ36;TRBV7-9,CASSLDRVTEAFF,TRBJ1-1,TRBC1
1014	AANFCALILA	B.1.1.7_ORF1a_1707-16	TRAV12-2,CAVGFGSARQLTF,TRAJ22;TRBV7-8,CASSPGQGDTEAFF,TRBJ1-1,TRBC1
1015	AANFCALILA	B.1.1.7_ORF1a_1707-16	TRAV4,CLVGDHGAGANNLFF,TRAJ36;TRBV5-1,CASSFPPDYQNTGELFF,TRBJ2-2,TRBC2
1016	AANFCALILA	B.1.1.7_ORF1a_1707-16	TRAV12-3,CARTANPGAGSYQLTF,TRAJ28;TRBV7-3,CASSLGPDAAPGYNEQFF,TRBJ2-1,TRBC2
1017	AANFCALILA	B.1.1.7_ORF1a_1707-16	TRAV13-2,CAETTLLDTGNQFYF,TRAJ49;TRBV2,CASSKSRTGLYNEQFF,TRBJ2-1,TRBC2
1018	AANFCALILA	B.1.1.7_ORF1a_1707-16	TRAV8-4,CAFDTGRRALTF,TRAJ5;TRBV6-2,CASSYSTGTEQETQYF,TRBJ2-5,TRBC2
1019	AANFCALILA	B.1.1.7_ORF1a_1707-16	TRAV12-1,CVVNSQAGTALIF,TRAJ15;TRBV7-2,CASSLAARGEQFF,TRBJ2-1,TRBC2
1020	AANFCALILA	B.1.1.7_ORF1a_1707-16	TRAV1-2,CAVRDDGGANNLFF,TRAJ36;TRBV11-3,CASSLAAGYEQYF,TRBJ2-7,TRBC2
1021	AANFCALILA	B.1.1.7_ORF1a_1707-16	TRAV24,CAFETSYDKVIF,TRAJ50;TRBV2,CASRKRDTMGNEQFF,TRBJ2-1,TRBC2
1022	AANFCALILA	B.1.1.7_ORF1a_1707-16	TRAV8-1,CAVNSGYSTLTF,TRAJ11;TRBV28,CASSRRDGRHEQYF,TRBJ2-7,TRBC2
1023	AANFCALILA	B.1.1.7_ORF1a_1707-16	TRAV14/DV4,CAMREGTGNQFYF,TRAJ49;TRBV19,CATTWGLEQYF,TRBJ2-7,TRBC2
1024	AANFCALILA	B.1.1.7_ORF1a_1707-16	TRAV21,CAVISPGGSYIPTF,TRAJ6;TRBV5-1,CASSLGGLAGLVDEQFF,TRBJ2-1,TRBC2
1025	AANFCALILA	B.1.1.7_ORF1a_1707-16	TRAV9-2,CALSDSYPFYF,TRAJ49;TRBV5-1,CASSSGQGHYGYTF,TRBJ1-2,TRBC1
1026	AANFCALILA	B.1.1.7_ORF1a_1707-16	TRAV1-2,CAANDYKLSF,TRAJ20;TRBV11-2,CASSHTGTEAFF,TRBJ1-1,TRBC1
1027	AANFCALILA	B.1.1.7_ORF1a_1707-16	TRAV26-1,CIALRTDSWGKFQF,TRAJ24;TRBV9,CASSNGQQNQETQYF,TRBJ2-5,TRBC2
1028	AANFCALILA	B.1.1.7_ORF1a_1707-16	TRAV22,CAGNQFYF,TRAJ49;TRBV12-4,CASSGTEAFF,TRBJ1-1,TRBC1
1029	AANFCALILA	B.1.1.7_ORF1a_1707-16	TRAV27,CAGEDTGGFKTIF,TRAJ9;TRBV7-9,CASSPPFGAVTYEQYF,TRBJ2-7,TRBC2
1030	AANFCALILA	B.1.1.7_ORF1a_1707-16	TRAV9-2,CALSGGSQGNLIF,TRAJ42;TRBV12-4,CASADLAGLAFSGANVLTF,TRBJ2-6,TRBC2
1031	AANFCALILA	B.1.1.7_ORF1a_1707-16	TRAV9-2,CALVLILTGGGNKLTF,TRAJ10;TRBV6-6,CASSPLRDSLTDTQYF,TRBJ2-3,TRBC2
1032	AANFCALILA	B.1.1.7_ORF1a_1707-16	TRAV12-2,CAVNGGSNYKLTF,TRAJ53;TRBV10-2,CASSTSGSSYNEQFF,TRBJ2-1,TRBC2
1033	AANFCALILA	B.1.1.7_ORF1a_1707-16	TRAV14/DV4,CAMREGTYNTNAGKSTF,TRAJ27;TRBV20-1,CSASSAEWYQPQHF,TRBJ1-5,TRBC1
1034	AANFCALILA	B.1.1.7_ORF1a_1707-16	TRAV3,CAVSDSGAGSYQLTF,TRAJ28;TRBV5-1,CASSFLGDYGYTF,TRBJ1-2,TRBC1
1035	AANFCALILA	B.1.1.7_ORF1a_1707-16	TRAV3,CAVRDGGGSYIPTF,TRAJ6;TRBV27,CASRSAYTPYEQYF,TRBJ2-7,TRBC2
1036	AANFCALILA	B.1.1.7_ORF1a_1707-16	TRAV19,CALSEQYGNKLVF,TRAJ47;TRBV5-1,CASSLTPTGNTEAFF,TRBJ1-1,TRBC1
1037	AANFCALILA	B.1.1.7_ORF1a_1707-16	TRAV1-2,CAVPFSGGYNKLIF,TRAJ4;TRBV4-3,CASSQRGGGPEAFF,TRBJ1-1,TRBC1
1038	AANFCALILA	B.1.1.7_ORF1a_1707-16	TRAV12-2,CAVPGIYAGNNRKLIW,TRAJ38;TRBV5-1,CASSLGGTYNEQFF,TRBJ2-1,TRBC2
1039	AANFCALILA	B.1.1.7_ORF1a_1707-16	TRAV8-1,CAVNAGSNSGYALNF,TRAJ41;TRBV9,CASSEGGSLHF,TRBJ1-6,TRBC1
1040	AANFCALILA	B.1.1.7_ORF1a_1707-16	TRAV19,CALSEGGTDKLIF,TRAJ34;TRBV28,CASSFSLAGGNEQFF,TRBJ2-1,TRBC2
1041	AANFCALILA	B.1.1.7_ORF1a_1707-16	TRAV24,CAHQYNFNKFYF,TRAJ21;TRBV3-1,CASSQDRRRKGIDDYGYTF,TRBJ1-2,TRBC1
1042	AANFCALILA	B.1.1.7_ORF1a_1707-16	TRAV3,CAVRDPNSGNTPLVF,TRAJ29;TRBV6-1,CASRVSGDSNQPQHF,TRBJ1-5,TRBC1
1043	AANFCALILA	B.1.1.7_ORF1a_1707-16	TRAV10,CVVISYNQGGKLIF,TRAJ23;TRBV9,CASSDTSDVTDTQYF,TRBJ2-3,TRBC2
1044	AANFCALILA	B.1.1.7_ORF1a_1707-16	TRAV6,CAPAGAPSYNDMRF,TRAJ43;TRBV30,CAWRAWGGETQYF,TRBJ2-5,TRBC2
1045	AANFCALILA	B.1.1.7_ORF1a_1707-16	TRAV19,CALSEIGRDDKIIF,TRAJ30;TRBV19,CACGAASTDTQYF,TRBJ2-3,TRBC2
1046	AANFCALILA	B.1.1.7_ORF1a_1707-16	TRAV8-6,CAVTNNNARLMF,TRAJ31;TRBV27,CASSLEGNSYNEQFF,TRBJ2-1,TRBC2
1047	AANFCALILA	B.1.1.7_ORF1a_1707-16	TRAV20,CAFPGSGTYKYIF,TRAJ40;TRBV30,CAWSSLTAEAFF,TRBJ1-1,TRBC1
1048	AANFCALILA	B.1.1.7_ORF1a_1707-16	TRAV21,CAVRGDYGGATNKLIF,TRAJ32;TRBV6-5,CASSLNRGVNTEAFF,TRBJ1-1,TRBC1
1049	AANFCALILA	B.1.1.7_ORF1a_1707-16	TRAV21,CAVSAVTGKLIF,TRAJ37;TRBV27,CASGPYSPLHF,TRBJ1-6,TRBC1
1050	AANFCALILA	B.1.1.7_ORF1a_1707-16	TRAV4,CLVGDTQTGANNLFF,TRAJ36;TRBV4-1,CASSPTPMAAPPYF,TRBJ2-7,TRBC2
1051	AANFCALILA	B.1.1.7_ORF1a_1707-16	TRAV39,CAVDGGINYKLTF,TRAJ53;TRBV4-3,CASSQDGVWDTEAFF,TRBJ1-1,TRBC1
1052	AANFCALILA	B.1.1.7_ORF1a_1707-16	TRAV20,CAVQVASGTYKYIF,TRAJ40;TRBV12-4,CASMGGELFF,TRBJ2-2,TRBC2
1053	AANFCALILA	B.1.1.7_ORF1a_1707-16	TRAV20,CAVQPETIKLIF,TRAJ4;TRBV6-5,CASNPTTTSTDTQYF,TRBJ2-3,TRBC2
1054	AANFCALILA	B.1.1.7_ORF1a_1707-16	TRAV36/DV7,CAVANARLMF,TRAJ31;TRBV6-2,CASSLVSGGNEQFF,TRBJ2-1,TRBC2
1055	AANFCALILA	B.1.1.7_ORF1a_1707-16	TRAV16,CALSPQGAQKLVF,TRAJ54;TRBV15,CATSRESGIGDLGYGYTF,TRBJ1-2,TRBC1
1056	AANFCALILA	B.1.1.7_ORF1a_1707-16	TRAV17,CATVDNFNKFYF,TRAJ21;TRBV5-4,CASSFSSSYEQYF,TRBJ2-7,TRBC2
1057	AANFCALILA	B.1.1.7_ORF1a_1707-16	TRAV8-2,CVVSDLNSGYALNF,TRAJ41;TRBV12-4,CASSSASGSGANVLTF,TRBJ2-6,TRBC2
1058	AANFCALILA	B.1.1.7_ORF1a_1707-16	TRAV29/DV5,CAANWGAGNQFYF,TRAJ49;TRBV2,CASSEARVSGRATDTQYF,TRBJ2-3,TRBC2
1059	AANFCALILA	B.1.1.7_ORF1a_1707-16	TRAV12-1,CAETGYNTDKLIF,TRAJ34;TRBV9,CASSVGGSGELFF,TRBJ2-2,TRBC2
1060	AANFCALILA	B.1.1.7_ORF1a_1707-16	TRAV39,CAVRASGSRLTF,TRAJ58;TRBV5-1,CASIGGGSSYNEQFF,TRBJ2-1,TRBC2
1061	AANFCALILA	B.1.1.7_ORF1a_1707-16	TRAV12-2,CAVNKEEGRGAQKLVF,TRAJ54;TRBV6-1,CASSPLAYEQYF,TRBJ2-7,TRBC2
1062	AANFCALILA	B.1.1.7_ORF1a_1707-16	TRAV16,CALSRYGQNFVF,TRAJ26;TRBV11-2,CASSHYRWGTGSGNTIYF,TRBJ1-3,TRBC1
1063	AANFCALILA	B.1.1.7_ORF1a_1707-16	TRAV9-2,CALSNYGGATNKLIF,TRAJ32;TRBV4-3,CASSQDRWTGSTNEQFF,TRBJ2-1,TRBC2
1064	AANFCALILA	B.1.1.7_ORF1a_1707-16	TRAV8-6,CAVSDGADKLIF,TRAJ34;TRBV5-4,CASSPLGGLGVRGGYTF,TRBJ1-2,TRBC1
1065	AANFCALILA	B.1.1.7_ORF1a_1707-16	TRAV1-1,CAVRDTGNSGAGSYQLTF,TRAJ28;TRBV11-3,CASSLGTGRDYLSYEQYF,TRBJ2-7,TRBC2
1066	AANFCALILA	B.1.1.7_ORF1a_1707-16	TRAV12-1,CAVNINDKIIF,TRAJ30;TRBV6-1,CASSRLAGGNNEQFF,TRBJ2-1,TRBC2
1067	AANFCALILA	B.1.1.7_ORF1a_1707-16	TRAV12-1,CVVNLGDNNARLMF,TRAJ31;TRBV12-4,CASSFNPDRVDLNEKLFF,TRBJ1-4,TRBC1
1068	AANFCALILA	B.1.1.7_ORF1a_1707-16	TRAV24,CASLWYNDMRF,TRAJ43;TRBV7-3,CASSLVVPAGRSTDTQYF,TRBJ2-3,TRBC2
1069	AANFCALILA	B.1.1.7_ORF1a_1707-16	TRAV14/DV4,CAMRETNTGGFKTIF,TRAJ9;TRBV9,CASTPRNRDNEQFF,TRBJ2-1,TRBC2
1070	AANFCALILA	B.1.1.7_ORF1a_1707-16	TRAV19,CALRGSNYKLTF,TRAJ53;TRBV5-1,CASSFEAVVYNEQFF,TRBJ2-1,TRBC2
1071	AANFCALILA	B.1.1.7_ORF1a_1707-16	TRAV1-1,CAVRDGNNAGNMLTF,TRAJ39;TRBV18,CASSQDRYNEQFF,TRBJ2-1,TRBC2
1072	AANFCALILA	B.1.1.7_ORF1a_1707-16	TRAV8-3,CAVVPISNFGNEKLTF,TRAJ48;TRBV24-1,CATTDNGAIYTF,TRBJ1-2,TRBC1
1073	AANFCALILA	B.1.1.7_ORF1a_1707-16	TRAV1-2,CAVSQGSMDSNYQLIW,TRAJ33;TRBV2,CAIETGTYEQYF,TRBJ2-7,TRBC2
1074	AANFCALILA	B.1.1.7_ORF1a_1707-16	TRAV12-3,CAMTLFNDMRF,TRAJ43;TRBV20-1,CSARDSAPTLYEQYF,TRBJ2-7,TRBC2
1075	AANFCALILA	B.1.1.7_ORF1a_1707-16	TRAV12-1,CVVNGDNYGQNFVF,TRAJ26;TRBV9,CASSEGADTQYF,TRBJ2-3,TRBC2
1076	AANFCALILA	B.1.1.7_ORF1a_1707-16	TRAV9-2,CALSEDNFNKFYF,TRAJ21;TRBV2,CASSVQVHTEAFF,TRBJ1-1,TRBC1
1077	AANFCALILA	B.1.1.7_ORF1a_1707-16	TRAV5,CAVPPYSNYQLIW,TRAJ33;TRBV7-9,CASSPSSGSVYEQYF,TRBJ2-7,TRBC2
1078	AANFCALILA	B.1.1.7_ORF1a_1707-16	TRAV1-2,CAVRDRPGGYNKLIF,TRAJ4;TRBV5-1,CASSPRDRGGQETQYF,TRBJ2-5,TRBC2
1079	AANFCALILA	B.1.1.7_ORF1a_1707-16	TRAV8-3,CAVKDSAQGGSEKLVF,TRAJ57;TRBV12-3,CASRPLLARLDTQYF,TRBJ2-3,TRBC2
1080	AANFCALILA	B.1.1.7_ORF1a_1707-16	TRAV12-2,CAVKGWNNRLAF,TRAJ7;TRBV11-1,CASSKAPSGEGGQETQYF,TRBJ2-5,TRBC2
1081	AANFCALILA	B.1.1.7_ORF1a_1707-16	TRAV8-6,CAVSVNQGGKLIF,TRAJ23;TRBV11-2,CASSLPKIRDRANEQFF,TRBJ2-1,TRBC2
1082	AANFCALILA	B.1.1.7_ORF1a_1707-16	TRAV8-3,CAIQSVLSPDMRF,TRAJ43;TRBV6-6,CASSSGRVNEKLFF,TRBJ1-4,TRBC1
1083	AANFCALILA	B.1.1.7_ORF1a_1707-16	TRAV12-1,CVVNRNNNARLMF,TRAJ31;TRBV13,CASNILAANTGELFF,TRBJ2-2,TRBC2
1084	AANFCALILA	B.1.1.7_ORF1a_1707-16	TRAV8-1,CAVNAGHNNDMRF,TRAJ43;TRBV12-4,CASGITGLKFF,TRBJ2-1,TRBC2
1085	AANFCALILA	B.1.1.7_ORF1a_1707-16	TRAV3,CAVRDGGATNKLIF,TRAJ32;TRBV24-1,CATSARNLTGAQDGYTF,TRBJ1-2,TRBC1
1086	AANFCALILA	B.1.1.7_ORF1a_1707-16	TRAV17,CATQTGGYQKVTF,TRAJ13;TRBV7-9,CASSPGALLPGSSYEQYF,TRBJ2-7,TRBC2
1087	AANFCALILA	B.1.1.7_ORF1a_1707-16	TRAV35,CAGQGFGNEKLTF,TRAJ48;TRBV11-3,CASSLGAYEQFF,TRBJ2-1,TRBC2
1088	AANFCALILA	B.1.1.7_ORF1a_1707-16	TRAV19,CALSEGGFNSGGSNYKLTF,TRAJ53;TRBV6-6,CASSYSYTEAFF,TRBJ1-1,TRBC1
1089	AANFCALILA	B.1.1.7_ORF1a_1707-16	TRAV25,CAGRDAGGTSYGKLTF,TRAJ52;TRBV13,CASSLLEVQETQYF,TRBJ2-5,TRBC2
1090	AANFCALILA	B.1.1.7_ORF1a_1707-16	TRAV26-2,CILNQAGTALIF,TRAJ15;TRBV7-9,CASSPWLAGEQDTQYF,TRBJ2-3,TRBC2
1091	AANFCALILA	B.1.1.7_ORF1a_1707-16	TRAV4,CLVGDRGGYSTLTF,TRAJ11;TRBV7-2,CASSTGTGASSWAFF,TRBJ1-1,TRBC1
1092	AANFCALILA	B.1.1.7_ORF1a_1707-16	TRAV3,CAVSLIESGGGADGLTF,TRAJ45;TRBV5-1,CASSLWQAEETQYF,TRBJ2-5,TRBC2
1093	AANFCALILA	B.1.1.7_ORF1a_1707-16	TRAV5,CAETLSGNTPLVF,TRAJ29;TRBV14,CASSSPRSYEQYF,TRBJ2-7,TRBC2
1094	AANFCALILA	B.1.1.7_ORF1a_1707-16	TRAV3,CAVRDPFMNRDDKIIF,TRAJ30;TRBV5-6,CASSLGGGYNQPQHF,TRBJ1-5,TRBC1
1095	AANFCALILA	B.1.1.7_ORF1a_1707-16	TRAV19,CALSEAGGGSEKLVF,TRAJ57;TRBV20-1,CSAVNRDRDLKNIYEQYF,TRBJ2-7,TRBC2
1096	AANFCALILA	B.1.1.7_ORF1a_1707-16	TRAV19,CALSVHDMDTGRRALTF,TRAJ5;TRBV12-4,CASSFVGFQGHSNQPQHF,TRBJ1-5,TRBC1
1097	AANFCALILA	B.1.1.7_ORF1a_1707-16	TRAV13-2,CAETSGADGLTF,TRAJ45;TRBV5-4,CASSFDTISYNEQFF,TRBJ2-1,TRBC2
1098	AANFCALILA	B.1.1.7_ORF1a_1707-16	TRAV35,CAGRHSGGGADGLTF,TRAJ45;TRBV7-9,CASSLAGHGYTF,TRBJ1-2,TRBC1
1099	AANFCALILA	B.1.1.7_ORF1a_1707-16	TRAV25,CAVNTNAGKSTF,TRAJ27;TRBV19,CASSLSANSYNEQFF,TRBJ2-1,TRBC2
1100	AANFCALILA	B.1.1.7_ORF1a_1707-16	TRAV17,CATMKVMDAGNMLTF,TRAJ39;TRBV5-1,CASSLWGEKLFF,TRBJ1-4,TRBC1
1101	AANFCALILA	B.1.1.7_ORF1a_1707-16	TRAV35,CAGQLRGGSEKLVF,TRAJ57;TRBV7-2,CASSPTGVEQYF,TRBJ2-7,TRBC2
1102	AANFCALILA	B.1.1.7_ORF1a_1707-16	TRAV14/DV4,CAMREGLMFSGGYNKLIF,TRAJ4;TRBV20-1,CSARLPQGPQETQYF,TRBJ2-5,TRBC2
1103	AANFCALILA	B.1.1.7_ORF1a_1707-16	TRAV29/DV5,CAAQGGSEKLVF,TRAJ57;TRBV4-3,CASSQDPSGGAVSKNIQYF,TRBJ2-4,TRBC2
1104	AANFCALILA	B.1.1.7_ORF1a_1707-16	TRAV3,CAVRDRDSGYSTLTF,TRAJ11;TRBV9,CASSASGQSSYEQYF,TRBJ2-7,TRBC2
1105	AANFCALILA	B.1.1.7_ORF1a_1707-16	TRAV29/DV5,CAARYTANSGYALNF,TRAJ41;TRBV28,CASSLYGSYEQYF,TRBJ2-7,TRBC2
1106	AANFCALILA	B.1.1.7_ORF1a_1707-16	TRAV38-2/DV8,CAYRSEGAQKLVF,TRAJ54;TRBV4-1,CASSPEGIGARGAFF,TRBJ1-1,TRBC1
1107	AANFCALILA	B.1.1.7_ORF1a_1707-16	TRAV1-2,CAVRATDSWGKFQF,TRAJ24;TRBV4-3,CASSQERALSGSPLHF,TRBJ1-6,TRBC1
1108	AANFCALILA	B.1.1.7_ORF1a_1707-16	TRAV29/DV5,CAASTLQSGTYKYIF,TRAJ40;TRBV5-4,CASSFSSYEQYF,TRBJ2-7,TRBC2
1109	AANFCALILA	B.1.1.7_ORF1a_1707-16	TRAV12-3,CATPLGNQFYF,TRAJ49;TRBV6-5,CASSSGTVGELFF,TRBJ2-2,TRBC2
1110	AANFCALILA	B.1.1.7_ORF1a_1707-16	TRAV13-1,CAASKGWLDGNKLVF,TRAJ47;TRBV6-1,CASSEARGTGTIQPQHF,TRBJ1-5,TRBC1
1111	AANFCALILA	B.1.1.7_ORF1a_1707-16	TRAV38-2/DV8,CAYGGLDDMRF,TRAJ43;TRBV7-6,CASSPTPGDEQFF,TRBJ2-1,TRBC2
1112	AANFCALILA	B.1.1.7_ORF1a_1707-16	TRAV27,CAGGGAYSGAGSYQLTF,TRAJ28;TRBV4-3,CASSQERFTGLNADTQYF,TRBJ2-3,TRBC2
1113	AANFCALILA	B.1.1.7_ORF1a_1707-16	TRAV2,CAVEDIKDKIIF,TRAJ30;TRBV24-1,CATKGPGTHDNEQFF,TRBJ2-1,TRBC2
1114	AANFCALILA	B.1.1.7_ORF1a_1707-16	TRAV17,CATDGPYSSASKIIF,TRAJ3;TRBV28,CASSFIAGSTDTQYF,TRBJ2-3,TRBC2
1115	AANFCALILA	B.1.1.7_ORF1a_1707-16	TRAV8-6,CAVSGGSKSTF,TRAJ27;TRBV4-1,CASSQVGPGLAEETQYF,TRBJ2-5,TRBC2
1116	AANFCALILA	B.1.1.7_ORF1a_1707-16	TRAV17,CATDGGYSGGGADGLTF,TRAJ45;TRBV10-3,CAISELARELFF,TRBJ2-2,TRBC2
1117	AANFCALILA	B.1.1.7_ORF1a_1707-16	TRAV12-2,CAAQTSYDKVIF,TRAJ50;TRBV28,CASSFKELAGSYEQYF,TRBJ2-7,TRBC2
1118	AANFCALILA	B.1.1.7_ORF1a_1707-16	TRAV4,CLVGDGGAYNTDKLIF,TRAJ34;TRBV24-1,CATSEVKGDEQYF,TRBJ2-7,TRBC2
1119	AANFCALILA	B.1.1.7_ORF1a_1707-16	TRAV4,CLVGAPLIW,TRAJ33;TRBV28,CASRSDRVSSYEQYF,TRBJ2-7,TRBC2
1120	AANFCALILA	B.1.1.7_ORF1a_1707-16	TRAV20,CAVHVSNDYKLSF,TRAJ20;TRBV4-1,CASTLASEDYNEQFF,TRBJ2-1,TRBC2
1121	AANFCALILA	B.1.1.7_ORF1a_1707-16	TRAV12-2,CAVKRSGYSTLTF,TRAJ11;TRBV28,CASSSTESSYEQYF,TRBJ2-7,TRBC2
1122	AANFCALILA	B.1.1.7_ORF1a_1707-16	TRAV29/DV5,CAPWGRGADGLTF,TRAJ45;TRBV9,CASSVGQGEAFF,TRBJ1-1,TRBC1
1123	AANFCALILA	B.1.1.7_ORF1a_1707-16	TRAV19,CALSEAETSGSRLTF,TRAJ58;TRBV3-1,CASSQDREGGYEQYF,TRBJ2-7,TRBC2
1124	AANFCALILA	B.1.1.7_ORF1a_1707-16	TRAV10,CVVSAFTGGGNKLTF,TRAJ10;TRBV28,CASSSGQVNYGYTF,TRBJ1-2,TRBC1
1125	AANFCALILA	B.1.1.7_ORF1a_1707-16	TRAV1-2,CAVRDSGTGRRALTF,TRAJ5;TRBV6-5,CASSYVSVADEQFF,TRBJ2-1,TRBC2
1126	AANFCALILA	B.1.1.7_ORF1a_1707-16	TRAV17,CATDVLTGGGNKLTF,TRAJ10;TRBV5-1,CASSSAGAYNEQFF,TRBJ2-1,TRBC2
1127	AANFCALILA	B.1.1.7_ORF1a_1707-16	TRAV12-2,CAVNHNDMRF,TRAJ43;TRBV11-2,CASSPWGNEQFF,TRBJ2-1,TRBC2
1128	AANFCALILA	B.1.1.7_ORF1a_1707-16	TRAV38-2/DV8,CANLNNNDMRF,TRAJ43;TRBV29-1,CSVRQGMNTEAFF,TRBJ1-1,TRBC1
1129	AANFCALILA	B.1.1.7_ORF1a_1707-16	TRAV41,CAPYHGNKLVF,TRAJ47;TRBV7-9,CASSGISSGNEQFF,TRBJ2-1,TRBC2
1130	AANFCALILA	B.1.1.7_ORF1a_1707-16	TRAV24,CAFQGAQKLVF,TRAJ54;TRBV2,CASSEAVASVQFF,TRBJ2-1,TRBC2
1131	AANFCALILA	B.1.1.7_ORF1a_1707-16	TRAV13-2,CANISYNNNDMRF,TRAJ43;TRBV27,CASRWTGRNTEAFF,TRBJ1-1,TRBC1
1132	AANFCALILA	B.1.1.7_ORF1a_1707-16	TRAV38-1,CAFMKRDSGAGSYQLTF,TRAJ28;TRBV19,CASSIGPTLEQYF,TRBJ2-7,TRBC2
1133	AANFCALILA	B.1.1.7_ORF1a_1707-16	TRAV29/DV5,CAASEVGVDMRF,TRAJ43;TRBV7-9,CASSRKVGGDRFEAFF,TRBJ1-1,TRBC1
1134	AANFCALILA	B.1.1.7_ORF1a_1707-16	TRAV12-2,CALRQWDNDMRF,TRAJ43;TRBV4-2,CASSQDTNTGELFF,TRBJ2-2,TRBC2
1135	AANFCALILA	B.1.1.7_ORF1a_1707-16	TRAV9-2,CALRDAGNMLTF,TRAJ39;TRBV2,CASKPPGASYEQYF,TRBJ2-7,TRBC2
1136	AANFCALILA	B.1.1.7_ORF1a_1707-16	TRAV21,CAGPDNYGQNFVF,TRAJ26;TRBV2,CASSDAGANYGYTF,TRBJ1-2,TRBC1
1137	AANFCALILA	B.1.1.7_ORF1a_1707-16	TRAV19,CALPYTGRRALTF,TRAJ5;TRBV20-1,CSARWENTEAFF,TRBJ1-1,TRBC1
1138	AANFCALILA	B.1.1.7_ORF1a_1707-16	TRAV13-2,CAEKGGIYNQGGKLIF,TRAJ23;TRBV29-1,CSVEGRAGAGGVYGYTF,TRBJ1-2,TRBC1
1139	AANFCALILA	B.1.1.7_ORF1a_1707-16	TRAV5,CAAYGQNFVF,TRAJ26;TRBV6-1,CASSLLDTSNQPQHF,TRBJ1-5,TRBC1
1140	AANFCALILA	B.1.1.7_ORF1a_1707-16	TRAV38-2/DV8,CASNTGNQFYF,TRAJ49;TRBV5-1,CASSSTPLDEQYF,TRBJ2-7,TRBC2
1141	AANFCALILA	B.1.1.7_ORF1a_1707-16	TRAV14/DV4,CAMNLYGQNFVF,TRAJ26;TRBV4-2,CASSQVSGVGVRSEAFF,TRBJ1-1,TRBC1
1142	AANFCALILA	B.1.1.7_ORF1a_1707-16	TRAV12-3,CAMSLREDNNDMRF,TRAJ43;TRBV5-4,CASSSNLLGSTEAFF,TRBJ1-1,TRBC1
1143	AANFCALILA	B.1.1.7_ORF1a_1707-16	TRAV29/DV5,CAASLRMNSGGYQKVTF,TRAJ13;TRBV4-2,CASSQLAGAYSGANVLTF,TRBJ2-6,TRBC2
1144	AANFCALILA	B.1.1.7_ORF1a_1707-16	TRAV29/DV5,CAASADTDKLIF,TRAJ34;TRBV6-1,CASTDRIGGYTF,TRBJ1-2,TRBC1
1145	AANFCALILA	B.1.1.7_ORF1a_1707-16	TRAV26-1,CIVRVGPSGTYKYIF,TRAJ40;TRBV7-9,CASSLGWVGGASSYEQYF,TRBJ2-7,TRBC2
1146	AANFCALILA	B.1.1.7_ORF1a_1707-16	TRAV38-2/DV8,CAYRSAISSGDKLTF,TRAJ46;TRBV9,CASSVGTQTEAFF,TRBJ1-1,TRBC1
1147	AANFCALILA	B.1.1.7_ORF1a_1707-16	TRAV27,CAGVKDGQKLLF,TRAJ16;TRBV4-3,CASSQDSLTGQLYNEKLFF,TRBJ1-4,TRBC1
1148	AANFCALILA	B.1.1.7_ORF1a_1707-16	TRAV19,CALSEAYTGRRALTF,TRAJ5;TRBV6-2,CASSYSGAPEAFF,TRBJ1-1,TRBC1
1149	AANFCALILA	B.1.1.7_ORF1a_1707-16	TRAV13-1,CAARAGRTSGTYKYIF,TRAJ40;TRBV2,CASSELGTGEIQETQYF,TRBJ2-5,TRBC2
1150	AANFCALILA	B.1.1.7_ORF1a_1707-16	TRAV3,CAVRDTYNTNAGKSTF,TRAJ27;TRBV4-3,CASSQGRTGGYEQYF,TRBJ2-7,TRBC2
1151	AANFCALILA	B.1.1.7_ORF1a_1707-16	TRAV20,CAVRDAGNMLTF,TRAJ39;TRBV28,CASRDYSGTGYNEQFF,TRBJ2-1,TRBC2
1152	AANFCALILA	B.1.1.7_ORF1a_1707-16	TRAV8-6,CAVSDTDGQKLLF,TRAJ16;TRBV5-5,CASSFGGNTEAFF,TRBJ1-1,TRBC1
1153	AANFCALILA	B.1.1.7_ORF1a_1707-16	TRAV13-1,CAASMEGGNKLTF,TRAJ10;TRBV24-1,CATSDQLQETQYF,TRBJ2-5,TRBC2
1154	AANFCALILA	B.1.1.7_ORF1a_1707-16	TRAV19,CALSGNARLMF,TRAJ31;TRBV20-1,CSADGDSYEQYF,TRBJ2-7,TRBC2
1155	AANFCALILA	B.1.1.7_ORF1a_1707-16	TRAV3,CAVRVSGGNARLMF,TRAJ31;TRBV9,CASSVVGRHTNTGELFF,TRBJ2-2,TRBC2
1156	AANFCALILA	B.1.1.7_ORF1a_1707-16	TRAV17,CATGSGGGNKLTF,TRAJ10;TRBV12-4,CASSLMLTTQETQYF,TRBJ2-5,TRBC2
1157	AANFCALILA	B.1.1.7_ORF1a_1707-16	TRAV38-2/DV8,CAHNAGNMLTF,TRAJ39;TRBV20-1,CSAREAGADTQYF,TRBJ2-3,TRBC2
1158	AANFCALILA	B.1.1.7_ORF1a_1707-16	TRAV5,CVLDTGRRALTF,TRAJ5;TRBV12-4,CASSAGGETQYF,TRBJ2-5,TRBC2
1159	AANFCALILA	B.1.1.7_ORF1a_1707-16	TRAV29/DV5,CAANAGTYKYIF,TRAJ40;TRBV6-5,CASCPVPGNTIYF,TRBJ1-3,TRBC1
1160	AANFCALILA	B.1.1.7_ORF1a_1707-16	TRAV5,CADETYNTDKLIF,TRAJ34;TRBV20-1,CSARDLAGGYNEQFF,TRBJ2-1,TRBC2
1161	AANFCALILA	B.1.1.7_ORF1a_1707-16	TRAV38-2/DV8,CAYGPYQLIW,TRAJ33;TRBV20-1,CSAVPGGREGYEQYF,TRBJ2-7,TRBC2
1162	AANFCALILA	B.1.1.7_ORF1a_1707-16	TRAV13-1,CAARPYGQNFVF,TRAJ26;TRBV11-2,CASSLGSGRAGEQYF,TRBJ2-7,TRBC2
1163	AANFCALILA	B.1.1.7_ORF1a_1707-16	TRAV36/DV7,CAVGGYRGRKDSNYQLIW,TRAJ33;TRBV6-2,CASSWTSGNNEQYF,TRBJ2-7,TRBC2
1164	AANFCALILA	B.1.1.7_ORF1a_1707-16	TRAV21,CAVEMDSSYKLIF,TRAJ12;TRBV7-8,CASSLQGSPYEQYF,TRBJ2-7,TRBC2
1165	AANFCALILA	B.1.1.7_ORF1a_1707-16	TRAV8-1,CAVIESGAGSYQLTF,TRAJ28;TRBV9,CASSPGVFGGRFFGYTF,TRBJ1-2,TRBC1
1166	AANFCALILA	B.1.1.7_ORF1a_1707-16	TRAV8-6,CAVMFSGRF,TRAJ43;TRBV27,CASSSRDYGYTF,TRBJ1-2,TRBC1
1167	AANFCALILA	B.1.1.7_ORF1a_1707-16	TRAV14/DV4,CAMRANSKLTF,TRAJ56;TRBV4-3,CASSQVATLYGYTF,TRBJ1-2,TRBC1
1168	AANFCALILA	B.1.1.7_ORF1a_1707-16	TRAV12-3,CAMSPFTSGTYKYIF,TRAJ40;TRBV5-6,CASSWDSLRETQYF,TRBJ2-5,TRBC2
1169	AANFCALILA	B.1.1.7_ORF1a_1707-16	TRAV21,CAAASGTYKYIF,TRAJ40;TRBV12-3,CASSPGTVYGYTF,TRBJ1-2,TRBC1
1170	AANFCALILA	B.1.1.7_ORF1a_1707-16	TRAV12-1,CAVRFISNFGNEKLTF,TRAJ48;TRBV20-1,CSARDFRTGDSIQYF,TRBJ2-4,TRBC2
1171	AANFCALILA	B.1.1.7_ORF1a_1707-16	TRAV21,CAVRDNYGQNFVF,TRAJ26;TRBV29-1,CSAWTGGSEKLFF,TRBJ1-4,TRBC1
1172	AANFCALILA	B.1.1.7_ORF1a_1707-16	TRAV14/DV4,CAMRRFYSGAGSYQLTF,TRAJ28;TRBV6-5,CASSYSSQGVSYEQYF,TRBJ2-7,TRBC2
1173	AANFCALILA	B.1.1.7_ORF1a_1707-16	TRAV27,CAGRGDNFNKFYF,TRAJ21;TRBV9,CASSWGQETYEQYF,TRBJ2-7,TRBC2
1174	AANFCALILA	B.1.1.7_ORF1a_1707-16	TRAV39,CAVVDSGGGADGLTF,TRAJ45;TRBV2,CASSDEGQGMEQYF,TRBJ2-7,TRBC2
1175	AANFCALILA	B.1.1.7_ORF1a_1707-16	TRAV1-2,CAVREMSNFGNEKLTF,TRAJ48;TRBV7-9,CASSPDRGQSDTQYF,TRBJ2-3,TRBC2
1176	AANFCALILA	B.1.1.7_ORF1a_1707-16	TRAV14/DV4,CAMRGSGGGADGLTF,TRAJ45;TRBV6-5,CASSYSVGSGAYEQYF,TRBJ2-7,TRBC2
1177	AANFCALILA	B.1.1.7_ORF1a_1707-16	TRAV17,CATDFNNDMRF,TRAJ43;TRBV5-5,CASSFSPGGYEQYF,TRBJ2-7,TRBC2
1178	AANFCALILA	B.1.1.7_ORF1a_1707-16	TRAV29/DV5,CAAIELSGQLTF,TRAJ22;TRBV10-3,CAISITDSSSTDTQYF,TRBJ2-3,TRBC2
1179	AANFCALILA	B.1.1.7_ORF1a_1707-16	TRAV29/DV5,CAPLGGSNYKLTF,TRAJ53;TRBV12-3,CASSLVGRVDYGYTF,TRBJ1-2,TRBC1
1180	AANFCALILA	B.1.1.7_ORF1a_1707-16	TRAV5,CAEWHNFNKFYF,TRAJ21;TRBV5-1,CASRSGQGQHEQYF,TRBJ2-7,TRBC2
1181	AANFCALILA	B.1.1.7_ORF1a_1707-16	TRAV12-3,CAMSQSNFGNEKLTF,TRAJ48;TRBV2,CASSVSGSYSVTQEYNEQFF,TRBJ2-1,TRBC2
1182	AANFCALILA	B.1.1.7_ORF1a_1707-16	TRAV21,CAVIFWEDSSYKLIF,TRAJ12;TRBV6-6,CATYWPAIRGNNEQFF,TRBJ2-1,TRBC2
1183	AANFCALILA	B.1.1.7_ORF1a_1707-16	TRAV13-2,CNNDMRF,TRAJ43;TRBV6-2,CASGGGQNTEAFF,TRBJ1-1,TRBC1
1184	AANFCALILA	B.1.1.7_ORF1a_1707-16	TRAV2,CAVDRDDKIIF,TRAJ30;TRBV19,CATRDGNYGYTF,TRBJ1-2,TRBC1
1185	AANFCALILA	B.1.1.7_ORF1a_1707-16	TRAV8-2,CVVTPGGGTYKYIF,TRAJ40;TRBV7-2,CASSLLGQGRYNEQFF,TRBJ2-1,TRBC2
1186	AANFCALILA	B.1.1.7_ORF1a_1707-16	TRAV1-2,CAVRDWGGSQGNLIF,TRAJ42;TRBV5-4,CASSPLGTGGALNTEAFF,TRBJ1-1,TRBC1
1187	AANFCALILA	B.1.1.7_ORF1a_1707-16	TRAV20,CAVQAGTALIF,TRAJ15;TRBV7-3,CASIGPSGELFF,TRBJ2-2,TRBC2
1188	AANFCALILA	B.1.1.7_ORF1a_1707-16	TRAV2,CAGSSNTGKLIF,TRAJ37;TRBV6-5,CASSYSIEGAVYEQYF,TRBJ2-7,TRBC2
1189	AANFCALILA	B.1.1.7_ORF1a_1707-16	TRAV38-2/DV8,CAYRNGNQFYF,TRAJ49;TRBV6-6,CASSVSSYNEQFF,TRBJ2-1,TRBC2
1190	AANFCALILA	B.1.1.7_ORF1a_1707-16	TRAV21,CAVLDNNNDMRF,TRAJ43;TRBV29-1,CSVWGTLNTEAFF,TRBJ1-1,TRBC1
1191	AANFCALILA	B.1.1.7_ORF1a_1707-16	TRAV12-1,CVVIPNYGGATNKLIF,TRAJ32;TRBV6-2,CASSYSGLAVTDTQYF,TRBJ2-3,TRBC2
1192	AANFCALILA	B.1.1.7_ORF1a_1707-16	TRAV19,CALSEAYGGANSKLTF,TRAJ56;TRBV19,CASSHPGGARNSPLHF,TRBJ1-6,TRBC1
1193	AANFCALILA	B.1.1.7_ORF1a_1707-16	TRAV26-2,CILNRGGKLIF,TRAJ23;TRBV9,CASSVDLNTEAFF,TRBJ1-1,TRBC1
1194	AANFCALILA	B.1.1.7_ORF1a_1707-16	TRAV26-1,CIVPRSYNTDKLIF,TRAJ34;TRBV2,CASKFGTGPYTGELFF,TRBJ2-2,TRBC2
1195	AANFCALILA	B.1.1.7_ORF1a_1707-16	TRAV14/DV4,CAMREGRTGGFKTIF,TRAJ9;TRBV4-3,CASSQLIGQGSYNEQFF,TRBJ2-1,TRBC2
1196	AANFCALILA	B.1.1.7_ORF1a_1707-16	TRAV8-3,CAVVSHGATYNTDKLIF,TRAJ34;TRBV7-6,CASSPREQETQYF,TRBJ2-5,TRBC2
1197	AANFCALILA	B.1.1.7_ORF1a_1707-16	TRAV1-2,CAVSMPVGNTDKLIF,TRAJ34;TRBV9,CASSGTASFSEAFF,TRBJ1-1,TRBC1
1198	AANFCALILA	B.1.1.7_ORF1a_1707-16	TRAV12-1,CVVINFSGTYKYIF,TRAJ40;TRBV20-1,CSARDRDTAVYGYTF,TRBJ1-2,TRBC1
1199	AANFCALILA	B.1.1.7_ORF1a_1707-16	TRAV12-3,CAMRDDYKLSF,TRAJ20;TRBV7-8,CASSYLLGPYGYTF,TRBJ1-2,TRBC1
1200	AANFCALILA	B.1.1.7_ORF1a_1707-16	TRAV12-3,CAMTEGAQKLVF,TRAJ54;TRBV4-2,CASSQEWTGRISNQPQHF,TRBJ1-5,TRBC1
1201	AANFCALILA	B.1.1.7_ORF1a_1707-16	TRAV21,CAVTAHGQNFVF,TRAJ26;TRBV25-1,CASSEDGRSTNTGELFF,TRBJ2-2,TRBC2
1202	AANFCALILA	B.1.1.7_ORF1a_1707-16	TRAV12-2,CAFDGGSQGNLIF,TRAJ42;TRBV5-5,CASSSRDSGAGYTF,TRBJ1-2,TRBC1
1203	AANFCALILA	B.1.1.7_ORF1a_1707-16	TRAV19,CALTILQGAQKLVF,TRAJ54;TRBV10-3,CAIRRGETVYQETQYF,TRBJ2-5,TRBC2
1204	AANFCALILA	B.1.1.7_ORF1a_1707-16	TRAV2,CALTTDSWGKFQF,TRAJ24;TRBV4-3,CASSQYSGGLYEQYF,TRBJ2-7,TRBC2
1205	AANFCALILA	B.1.1.7_ORF1a_1707-16	TRAV5,CASGEGGYQKVTF,TRAJ13;TRBV7-2,CASSLGGGLQEGVSYNEQFF,TRBJ2-1,TRBC2
1206	AANFCALILA	B.1.1.7_ORF1a_1707-16	TRAV14/DV4,CAMRGPTGANSKLTF,TRAJ56;TRBV7-9,CASSLAGVDAFF,TRBJ1-1,TRBC1
1207	AANFCALILA	B.1.1.7_ORF1a_1707-16	TRAV14/DV4,CAMRSSGGGADGLTF,TRAJ45;TRBV6-5,CASSGGLGAGVYEQYF,TRBJ2-7,TRBC2
1208	AANFCALILA	B.1.1.7_ORF1a_1707-16	TRAV1-1,CAVVPSYNTDKLIF,TRAJ34;TRBV11-2,CASSSDYEQYF,TRBJ2-7,TRBC2
1209	AANFCALILA	B.1.1.7_ORF1a_1707-16	TRAV8-1,CAVFKAAGNKLTF,TRAJ17;TRBV13,CASSFWGMGETQYF,TRBJ2-5,TRBC2
1210	AANFCALILA	B.1.1.7_ORF1a_1707-16	TRAV12-1,CAVQETGGFKTIF,TRAJ9;TRBV2,CASSKGTSGTDTQYF,TRBJ2-3,TRBC2
1211	AANFCALILA	B.1.1.7_ORF1a_1707-16	TRAV12-2,CAVKGRAGRGSTLGRLYF,TRAJ18;TRBV7-6,CASSSGGDNEQFF,TRBJ2-1,TRBC2
1212	AANFCALILA	B.1.1.7_ORF1a_1707-16	TRAV8-6,CAVSETGANNLFF,TRAJ36;TRBV30,CAWGGMGQDGYTF,TRBJ1-2,TRBC1
1213	AANFCALILA	B.1.1.7_ORF1a_1707-16	TRAV13-2,CAENSGNTGKLIF,TRAJ37;TRBV7-6,CASSLRAEGVGETQYF,TRBJ2-5,TRBC2
1214	AANFCALILA	B.1.1.7_ORF1a_1707-16	TRAV8-4,CAVSDSGAGSYQLTF,TRAJ28;TRBV7-9,CASSFERADTQYF,TRBJ2-3,TRBC2
1215	AANFCALILA	B.1.1.7_ORF1a_1707-16	TRAV12-2,CAVNRDDKIIF,TRAJ30;TRBV12-4,CASSYKGEQFF,TRBJ2-1,TRBC2
1216	AANFCALILA	B.1.1.7_ORF1a_1707-16	TRAV19,CALSEAYQTGANNLFF,TRAJ36;TRBV27,CASSLYTRDTQYF,TRBJ2-3,TRBC2
1217	AANFCALILA	B.1.1.7_ORF1a_1707-16	TRAV22,CAVLSGGYNKLIF,TRAJ4;TRBV20-1,CSAIGAQVRNTEAFF,TRBJ1-1,TRBC1
1218	AANFCALILA	B.1.1.7_ORF1a_1707-16	TRAV12-1,CAVNFYGQNFVF,TRAJ26;TRBV4-3,CASSPRGDTEAFF,TRBJ1-1,TRBC1
1219	AANFCALILA	B.1.1.7_ORF1a_1707-16	TRAV35,CAGQSSGGSNYKLTF,TRAJ53;TRBV27,CASSLVGINEQFF,TRBJ2-1,TRBC2
1220	AANFCALILA	B.1.1.7_ORF1a_1707-16	TRAV19,CALRGGETSGSRLTF,TRAJ58;TRBV6-5,CASSYDGGTGGFYGYTF,TRBJ1-2,TRBC1
1221	AANFCALILA	B.1.1.7_ORF1a_1707-16	TRAV19,CALMYYNNNDMRF,TRAJ43;TRBV18,CASSRNQETQYF,TRBJ2-5,TRBC2
1222	AANFCALILA	B.1.1.7_ORF1a_1707-16	TRAV12-1,CVVRTGFQKLVF,TRAJ8;TRBV7-6,CASTPTGAGRGGTDTQYF,TRBJ2-3,TRBC2
1223	AANFCALILA	B.1.1.7_ORF1a_1707-16	TRAV8-3,CAVGQGAQKLVF,TRAJ54;TRBV7-3,CASSTRDSPSMTDTQYF,TRBJ2-3,TRBC2
1224	AANFCALILA	B.1.1.7_ORF1a_1707-16	TRAV17,CATDAGRDTGFQKLVF,TRAJ8;TRBV2,CASSTWGPVDEQYF,TRBJ2-7,TRBC2
1225	AANFCALILA	B.1.1.7_ORF1a_1707-16	TRAV20,CAVQALVGTDSWGKFQF,TRAJ24;TRBV3-1,CASSQSSYEQYF,TRBJ2-7,TRBC2
1226	AANFCALILA	B.1.1.7_ORF1a_1707-16	TRAV13-1,CAAPMLEGNLIF,TRAJ42;TRBV24-1,CATSDRTEGRYNEQFF,TRBJ2-1,TRBC2
1227	AANFCALILA	B.1.1.7_ORF1a_1707-16	TRAV12-2,CAVNSYYKLSF,TRAJ20;TRBV28,CASLTSGTSGIQETQYF,TRBJ2-5,TRBC2
1228	AANFCALILA	B.1.1.7_ORF1a_1707-16	TRAV21,CAVWESWGKLQF,TRAJ24;TRBV9,CASSVEAGSSTDTQYF,TRBJ2-3,TRBC2
1229	AANFCALILA	B.1.1.7_ORF1a_1707-16	TRAV12-2,CAVHYNNAGNMLTF,TRAJ39;TRBV4-3,CASSQGSGGDSGPTRIYGYTF,TRBJ1-2,TRBC1
1230	AANFCALILA	B.1.1.7_ORF1a_1707-16	TRAV35,CAGQLSGAGSYQLTF,TRAJ28;TRBV7-6,CASSGLAGGYEQYF,TRBJ2-7,TRBC2
1231	AANFCALILA	B.1.1.7_ORF1a_1707-16	TRAV8-3,CAVGSPYGNNRLAF,TRAJ7;TRBV20-1,CSATELGGLELVDTDTQYF,TRBJ2-3,TRBC2
1232	AANFCALILA	B.1.1.7_ORF1a_1707-16	TRAV26-2,CILRASNQFYF,TRAJ49;TRBV11-3,CASSPRTGTTNEKLFF,TRBJ1-4,TRBC1
1233	AANFCALILA	B.1.1.7_ORF1a_1707-16	TRAV4,CLVGDNYGQNFVF,TRAJ26;TRBV29-1,CSVELDRDSYGYTF,TRBJ1-2,TRBC1
1234	AANFCALILA	B.1.1.7_ORF1a_1707-16	TRAV3,CAVRDGGNARLMF,TRAJ31;TRBV11-2,CASSLDSPYSNTGELFF,TRBJ2-2,TRBC2
1235	AANFCALILA	B.1.1.7_ORF1a_1707-16	TRAV8-6,CAVTPSNDYKLSF,TRAJ20;TRBV29-1,CSVVGQSTDTQYF,TRBJ2-3,TRBC2
1236	AANFCALILA	B.1.1.7_ORF1a_1707-16	TRAV8-4,CAVSPGPHSGGGADGLTF,TRAJ45;TRBV27,CASSYISTGGFYNEQFF,TRBJ2-1,TRBC2
1237	AANFCALILA	B.1.1.7_ORF1a_1707-16	TRAV20,CAVRDTDKLIF,TRAJ34;TRBV7-9,CASSSTLAARRAYEQYF,TRBJ2-7,TRBC2
1238	AANFCALILA	B.1.1.7_ORF1a_1707-16	TRAV4,CLVTGGGNKLTF,TRAJ10;TRBV4-1,CASSPAGGPGSSYNEQFF,TRBJ2-1,TRBC2
1239	AANFCALILA	B.1.1.7_ORF1a_1707-16	TRAV19,CALSEATGRRALTF,TRAJ5;TRBV5-6,CASSLKGFNAYNEQFF,TRBJ2-1,TRBC2
1240	AANFCALILA	B.1.1.7_ORF1a_1707-16	TRAV27,CAGDADNYGQNFVF,TRAJ26;TRBV12-4,CASSPGTGGLFF,TRBJ1-4,TRBC1
1241	AANFCALILA	B.1.1.7_ORF1a_1707-16	TRAV24,CAFVDNARLMF,TRAJ31;TRBV7-3,CASSLTRGPNTEAFF,TRBJ1-1,TRBC1
1242	AANFCALILA	B.1.1.7_ORF1a_1707-16	TRAV12-1,CVVNTRDNARLMF,TRAJ31;TRBV5-1,CASSWTSGRANEQYF,TRBJ2-7,TRBC2
1243	AANFCALILA	B.1.1.7_ORF1a_1707-16	TRAV3,CAVRDLRGNTGKLIF,TRAJ37;TRBV20-1,CSAKPPNTGELFF,TRBJ2-2,TRBC2
1244	AANFCALILA	B.1.1.7_ORF1a_1707-16	TRAV1-2,CAVAHVGDRLAF,TRAJ7;TRBV19,CASSIGTSGSADTQYF,TRBJ2-3,TRBC2
1245	AANFCALILA	B.1.1.7_ORF1a_1707-16	TRAV22,CAVDIISGAGSYQLTF,TRAJ28;TRBV27,CASSQLQVPGELFF,TRBJ2-2,TRBC2
1246	AANFCALILA	B.1.1.7_ORF1a_1707-16	TRAV41,CAVRANTGNQFYF,TRAJ49;TRBV28,CASNNQPQHF,TRBJ1-5,TRBC1
1247	AANFCALILA	B.1.1.7_ORF1a_1707-16	TRAV8-2,CVAYYNQGGKLIF,TRAJ23;TRBV12-4,CASSSGGRNYNEQFF,TRBJ2-1,TRBC2
1248	AANFCALILA	B.1.1.7_ORF1a_1707-16	TRAV1-2,CAVSRGGGATNKLIF,TRAJ32;TRBV4-3,CASSQERDGSYEQYF,TRBJ2-7,TRBC2
1249	AANFCALILA	B.1.1.7_ORF1a_1707-16	TRAV8-2,CVVSDPGYDMRF,TRAJ43;TRBV7-9,CASSWAEDSNTEAFF,TRBJ1-1,TRBC1
1250	AANFCALILA	B.1.1.7_ORF1a_1707-16	TRAV5,CAETLNSGNTPLVF,TRAJ29;TRBV7-2,CASSPGLLGDTEAFF,TRBJ1-1,TRBC1
1251	AANFCALILA	B.1.1.7_ORF1a_1707-16	TRAV19,CALLAISGGSNYKLTF,TRAJ53;TRBV12-4,CASSLGRNTEAFF,TRBJ1-1,TRBC1
1252	AANFCALILA	B.1.1.7_ORF1a_1707-16	TRAV12-2,CAVNSPYSGAGSYQLTF,TRAJ28;TRBV7-3,CASSFAGNTGELFF,TRBJ2-2,TRBC2
1253	AANFCALILA	B.1.1.7_ORF1a_1707-16	TRAV12-1,CAVRSNDYKLSF,TRAJ20;TRBV20-1,CSAGGISTDTQYF,TRBJ2-3,TRBC2
1254	AANFCALILA	B.1.1.7_ORF1a_1707-16	TRAV21,CAVGSNFGNEKLTF,TRAJ48;TRBV4-3,CASSLTQGYNYGYTF,TRBJ1-2,TRBC1
1255	AANFCALILA	B.1.1.7_ORF1a_1707-16	TRAV8-3,CSGAGSYQLTF,TRAJ28;TRBV19,CASSIPAMNTEAFF,TRBJ1-1,TRBC1
1256	AANFCALILA	B.1.1.7_ORF1a_1707-16	TRAV12-2,CAVNRDYKLSF,TRAJ20;TRBV3-1,CASSQMGQGATDTQYF,TRBJ2-3,TRBC2
1257	AANFCALILA	B.1.1.7_ORF1a_1707-16	TRAV24,CAFIRDYGGSQGNLIF,TRAJ42;TRBV4-2,CASSQSLAYEQYF,TRBJ2-7,TRBC2
1258	AANFCALILA	B.1.1.7_ORF1a_1707-16	TRAV14/DV4,CATNQGGKLIF,TRAJ23;TRBV30,CAWSVGTTISNEQFF,TRBJ2-1,TRBC2
1259	AANFCALILA	B.1.1.7_ORF1a_1707-16	TRAV13-2,CAEKPLEYGNKLVF,TRAJ47;TRBV20-1,CSANSGTSGTDTQYF,TRBJ2-3,TRBC2
1260	AANFCALILA	B.1.1.7_ORF1a_1707-16	TRAV5,CADLNSGAGSYQLTF,TRAJ28;TRBV9,CASGKTGGTDTQYF,TRBJ2-3,TRBC2
1261	AANFCALILA	B.1.1.7_ORF1a_1707-16	TRAV35,CAGRVSGSARQLTF,TRAJ22;TRBV5-1,CATRDDRVDQYF,TRBJ2-3,TRBC2
1262	AANFCALILA	B.1.1.7_ORF1a_1707-16	TRAV8-3,CAVDPYNNNDMRF,TRAJ43;TRBV9,CASSAGSVLTQFF,TRBJ2-1,TRBC2
1263	AANFCALILA	B.1.1.7_ORF1a_1707-16	TRAV14/DV4,CAMRVWDSGAGSYQLTF,TRAJ28;TRBV6-2,CASSYMALNEQFF,TRBJ2-1,TRBC2
1264	AANFCALILA	B.1.1.7_ORF1a_1707-16	TRAV5,CAEHNDYKLSF,TRAJ20;TRBV24-1,CATSVGTGEQYF,TRBJ2-7,TRBC2
1265	AANFCALILA	B.1.1.7_ORF1a_1707-16	TRAV14/DV4,CAMREGHGGSNYKLTF,TRAJ53;TRBV29-1,CSVGNRIANEKLFF,TRBJ1-4,TRBC1
1266	AANFCALILA	B.1.1.7_ORF1a_1707-16	TRAV4,CLVHPGFSGGYNKLIF,TRAJ4;TRBV4-3,CASSQEGGAPTNTEAFF,TRBJ1-1,TRBC1
1267	AANFCALILA	B.1.1.7_ORF1a_1707-16	TRAV24,CASLLDYGGSQGNLIF,TRAJ42;TRBV4-3,CASSLISSGNKRF,TRBJ1-1,TRBC1
1268	AANFCALILA	B.1.1.7_ORF1a_1707-16	TRAV3,CAVRIGFGNVLHC,TRAJ35;TRBV2,CASSESYSNQPQHF,TRBJ1-5,TRBC1
1269	AANFCALILA	B.1.1.7_ORF1a_1707-16	TRAV29/DV5,CAAKDSGGSNYKLTF,TRAJ53;TRBV7-8,CASTSILIGEAFF,TRBJ1-1,TRBC1
1270	AANFCALILA	B.1.1.7_ORF1a_1707-16	TRAV16,CALSGPEDSNYQLIW,TRAJ33;TRBV19,CASSIVASIAGRTEQYF,TRBJ2-7,TRBC2
1271	AANFCALILA	B.1.1.7_ORF1a_1707-16	TRAV39,CAVGESGTYKYIF,TRAJ40;TRBV3-1,CASSQEDTVSTDTQYF,TRBJ2-3,TRBC2
1272	AANFCALILA	B.1.1.7_ORF1a_1707-16	TRAV26-1,CTVPSGGSYIPTF,TRAJ6;TRBV7-9,CASSLGQSEAFF,TRBJ1-1,TRBC1
1273	AANFCALILA	B.1.1.7_ORF1a_1707-16	TRAV25,CAGRSYNTDKLIF,TRAJ34;TRBV6-6,CASTLRGYEQYF,TRBJ2-7,TRBC2
1274	AANFCALILA	B.1.1.7_ORF1a_1707-16	TRAV8-3,CAVAEGGKLIF,TRAJ23;TRBV20-1,CSARDGRGNTEAFF,TRBJ1-1,TRBC1
1275	AANFCALILA	B.1.1.7_ORF1a_1707-16	TRAV14/DV4,CAMRDAGGDYKLSF,TRAJ20;TRBV29-1,CSVEVWGESGNTIYF,TRBJ1-3,TRBC1
1276	AANFCALILA	B.1.1.7_ORF1a_1707-16	TRAV29/DV5,CAASYNTGKLIF,TRAJ37;TRBV6-2,CASSLAGFPYNEQFF,TRBJ2-1,TRBC2
1277	AANFCALILA	B.1.1.7_ORF1a_1707-16	TRAV4,CLVENYGQNFVF,TRAJ26;TRBV7-7,CASSLGGNSGYNEQFF,TRBJ2-1,TRBC2
1278	AANFCALILA	B.1.1.7_ORF1a_1707-16	TRAV12-3,CAIYNTDKLIF,TRAJ34;TRBV20-1,CSASVGGAQAFF,TRBJ1-1,TRBC1
1279	AANFCALILA	B.1.1.7_ORF1a_1707-16	TRAV13-2,CAETGGTSYGKLTF,TRAJ52;TRBV28,CASSFSDYEQYF,TRBJ2-7,TRBC2
1280	AANFCALILA	B.1.1.7_ORF1a_1707-16	TRAV9-2,CALRENIQGAQKLVF,TRAJ54;TRBV6-5,CASEWGQATYEQYF,TRBJ2-7,TRBC2
1281	AANFCALILA	B.1.1.7_ORF1a_1707-16	TRAV27,CAAKPRTGNQFYF,TRAJ49;TRBV27,CATAELQHSGANVLTF,TRBJ2-6,TRBC2
1282	AANFCALILA	B.1.1.7_ORF1a_1707-16	TRAV38-1,CARNTDKLIF,TRAJ34;TRBV12-4,CASSLEGAYEQYF,TRBJ2-7,TRBC2
1283	AANFCALILA	B.1.1.7_ORF1a_1707-16	TRAV14/DV4,CAMREGRGDSSYKLIF,TRAJ12;TRBV2,CASIFFVGTGHMNTEAFF,TRBJ1-1,TRBC1
1284	AANFCALILA	B.1.1.7_ORF1a_1707-16	TRAV35,CAGQLVTSGSRLTF,TRAJ58;TRBV5-1,CASSSLVGGKNQETQYF,TRBJ2-5,TRBC2
1285	AANFCALILA	B.1.1.7_ORF1a_1707-16	TRAV34,CGATKWNNNARLMF,TRAJ31;TRBV28,CASSSETFYQSYNSPLHF,TRBJ1-6,TRBC1
1286	AANFCALILA	B.1.1.7_ORF1a_1707-16	TRAV21,CAVGPRDDKIIF,TRAJ30;TRBV19,CASSPGLGVNYGYTF,TRBJ1-2,TRBC1
1287	AANFCALILA	B.1.1.7_ORF1a_1707-16	TRAV14/DV4,CAMREGPDFGNEKLTF,TRAJ48;TRBV13,CASSYAGSSDGNTIYF,TRBJ1-3,TRBC1
1288	AANFCALILA	B.1.1.7_ORF1a_1707-16	TRAV8-2,CVVSEGNYGQNFVF,TRAJ26;TRBV6-2,CASSSRDSTNTEAFF,TRBJ1-1,TRBC1
1289	AANFCALILA	B.1.1.7_ORF1a_1707-16	TRAV13-1,CAATSWLSNFGNEKLTF,TRAJ48;TRBV7-6,CASSLGAGGGHIQYF,TRBJ2-4,TRBC2
1290	AANFCALILA	B.1.1.7_ORF1a_1707-16	TRAV3,CAVREGSSGTYKYIF,TRAJ40;TRBV4-1,CASSQDLGWVNEKLFF,TRBJ1-4,TRBC1
1291	AANFCALILA	B.1.1.7_ORF1a_1707-16	TRAV30,CGTENPEDSNYQLIW,TRAJ33;TRBV7-9,CASRATGFGQTEAFF,TRBJ1-1,TRBC1
1292	AANFCALILA	B.1.1.7_ORF1a_1707-16	TRAV5,CAANRDDKIIF,TRAJ30;TRBV12-4,CASTGLVGLNYGYTF,TRBJ1-2,TRBC1
1293	AANFCALILA	B.1.1.7_ORF1a_1707-16	TRAV19,CALSAPTSGTYKYIF,TRAJ40;TRBV9,CASSEEGFNNSPLHF,TRBJ1-6,TRBC1
1294	AANFCALILA	B.1.1.7_ORF1a_1707-16	TRAV21,CAGRSNDYKLSF,TRAJ20;TRBV6-6,CANLNEEGGYTF,TRBJ1-2,TRBC1
1295	AANFCALILA	B.1.1.7_ORF1a_1707-16	TRAV12-2,CAVAEPYSGGSNYKLTF,TRAJ53;TRBV7-9,CASSLGAGLSYEQYF,TRBJ2-7,TRBC2
1296	AANFCALILA	B.1.1.7_ORF1a_1707-16	TRAV14/DV4,CAMREGPGRRALTF,TRAJ5;TRBV29-1,CSVDDRGTEAFF,TRBJ1-1,TRBC1
1297	AANFCALILA	B.1.1.7_ORF1a_1707-16	TRAV35,CAGLGRYHARLMF,TRAJ31;TRBV19,CASSLGTAYEQYF,TRBJ2-7,TRBC2
1298	AANFCALILA	B.1.1.7_ORF1a_1707-16	TRAV1-2,CAVRDYNTDKLIF,TRAJ34;TRBV5-4,CASSLGGSGNTIYF,TRBJ1-3,TRBC1
1299	AANFCALILA	B.1.1.7_ORF1a_1707-16	TRAV19,CALSEPNFGNEKLTF,TRAJ48;TRBV9,CASSYFPGGNTGELFF,TRBJ2-2,TRBC2
1300	AANFCALILA	B.1.1.7_ORF1a_1707-16	TRAV19,CALSDVDSNYQLIW,TRAJ33;TRBV7-9,CASSLGSRGTDTQYF,TRBJ2-3,TRBC2
1301	AANFCALILA	B.1.1.7_ORF1a_1707-16	TRAV38-2/DV8,CAYKTNAGKSTF,TRAJ27;TRBV2,CASSWGPNEQYF,TRBJ2-7,TRBC2
1302	AANFCALILA	B.1.1.7_ORF1a_1707-16	TRAV8-6,CAVSEGSYDKVIF,TRAJ50;TRBV7-8,CASSFRQGHNEQFF,TRBJ2-1,TRBC2
1303	AANFCALILA	B.1.1.7_ORF1a_1707-16	TRAV38-1,CAFTPNFGNEKLTF,TRAJ48;TRBV9,CASSVVAGAPTDTQYF,TRBJ2-3,TRBC2
1304	AANFCALILA	B.1.1.7_ORF1a_1707-16	TRAV3,CAVEDFGNEKLTF,TRAJ48;TRBV5-4,CASSQLGEGAIYGYTF,TRBJ1-2,TRBC1
1305	AANFCALILA	B.1.1.7_ORF1a_1707-16	TRAV12-3,CAMNTGFQKLVF,TRAJ8;TRBV28,CASSLSTDTQYF,TRBJ2-3,TRBC2
1306	AANFCALILA	B.1.1.7_ORF1a_1707-16	TRAV4,CLVGLGWDSNYQLIW,TRAJ33;TRBV9,CASSVDWRENTGELFF,TRBJ2-2,TRBC2
1307	AANFCALILA	B.1.1.7_ORF1a_1707-16	TRAV19,CALSEPRLGYNTDKLIF,TRAJ34;TRBV4-3,CASSQASGSSYEQYF,TRBJ2-7,TRBC2
1308	AANFCALILA	B.1.1.7_ORF1a_1707-16	TRAV12-2,CAASLYNNNDMRF,TRAJ43;TRBV30,CAWSWGAGSYEQYF,TRBJ2-7,TRBC2
1309	AANFCALILA	B.1.1.7_ORF1a_1707-16	TRAV16,CALSGHQGAQKLVF,TRAJ54;TRBV2,CASSVSRGSSNQPQHF,TRBJ1-5,TRBC1
1310	AANFCALILA	B.1.1.7_ORF1a_1707-16	TRAV14/DV4,CAMREGVGSYNTDKLIF,TRAJ34;TRBV9,CASSPTRGDREYTEAFF,TRBJ1-1,TRBC1
1311	AANFCALILA	B.1.1.7_ORF1a_1707-16	TRAV8-6,CAVSSGGYNKLIF,TRAJ4;TRBV4-1,CASSQVGQGSDYEQYF,TRBJ2-7,TRBC2
1312	AANFCALILA	B.1.1.7_ORF1a_1707-16	TRAV25,CAGLKLTTSGTYKYIF,TRAJ40;TRBV20-1,CSAHYFSVSYEQYF,TRBJ2-7,TRBC2
1313	AANFCALILA	B.1.1.7_ORF1a_1707-16	TRAV21,CAVNLYSGGYQKVTF,TRAJ13;TRBV6-5,CASSYSGGFGDTQYF,TRBJ2-3,TRBC2
1314	AANFCALILA	B.1.1.7_ORF1a_1707-16	TRAV25,CAGSLGRVGFGNVLHC,TRAJ35;TRBV19,CASSIVSGRENEQFF,TRBJ2-1,TRBC2
1315	AANFCALILA	B.1.1.7_ORF1a_1707-16	TRAV8-3,CAVGVLVGYSTLTF,TRAJ11;TRBV28,CASSSPLALWRDSKSGELFF,TRBJ2-2,TRBC2
1316	AANFCALILA	B.1.1.7_ORF1a_1707-16	TRAV3,CAVRDGDFGNVLHC,TRAJ35;TRBV11-2,CASSLGPISYF,TRBJ2-4,TRBC2
1317	AANFCALILA	B.1.1.7_ORF1a_1707-16	TRAV30,CGTVGGSQGNLIF,TRAJ42;TRBV11-3,CASSLESSGGWETQYF,TRBJ2-5,TRBC2
1318	AANFCALILA	B.1.1.7_ORF1a_1707-16	TRAV1-2,CAVRFFPGGYQKVTF,TRAJ13;TRBV6-5,CASSYSRPTGRTNTEAFF,TRBJ1-1,TRBC1
1319	AANFCALILA	B.1.1.7_ORF1a_1707-16	TRAV3,CAVRTSADRGSTLGRLYF,TRAJ18;TRBV4-1,CASSQRRSKRTGELFF,TRBJ2-2,TRBC2
1320	AANFCALILA	B.1.1.7_ORF1a_1707-16	TRAV8-6,CAVSEGSGGSNYKLTF,TRAJ53;TRBV15,CATSRDRSHSYGYTF,TRBJ1-2,TRBC1
1321	AANFCALILA	B.1.1.7_ORF1a_1707-16	TRAV10,CVVSAYQAGTALIF,TRAJ15;TRBV7-3,CASSVDGTGIDTQYF,TRBJ2-3,TRBC2
1322	AANFCALILA	B.1.1.7_ORF1a_1707-16	TRAV24,CAFWGGYQKVTF,TRAJ13;TRBV12-4,CASSGGETQYF,TRBJ2-5,TRBC2
1323	AANFCALILA	B.1.1.7_ORF1a_1707-16	TRAV22,CAVERPKLVF,TRAJ47;TRBV7-9,CASSESGQQGQYF,TRBJ2-7,TRBC2
1324	AANFCALILA	B.1.1.7_ORF1a_1707-16	TRAV10,CVVSASDYKLSF,TRAJ20;TRBV4-1,CASSQERDRGYEQYF,TRBJ2-7,TRBC2
1325	AANFCALILA	B.1.1.7_ORF1a_1707-16	TRAV35,CAGQRSGAGSYQLTF,TRAJ28;TRBV13,CASSLTMNTEAFF,TRBJ1-1,TRBC1
1326	AANFCALILA	B.1.1.7_ORF1a_1707-16	TRAV2,CAGGGGGADGLTF,TRAJ45;TRBV12-4,CASSSGTGGGYTF,TRBJ1-2,TRBC1
1327	AANFCALILA	B.1.1.7_ORF1a_1707-16	TRAV8-6,CAVSDPGAGSYQLTF,TRAJ28;TRBV29-1,CSVYLGVKHTGELFF,TRBJ2-2,TRBC2
1328	AANFCALILA	B.1.1.7_ORF1a_1707-16	TRAV24,CARGGVIQGAQKLVF,TRAJ54;TRBV12-4,CASSLGPPSSYNEQFF,TRBJ2-1,TRBC2
1329	AANFCALILA	B.1.1.7_ORF1a_1707-16	TRAV38-2/DV8,CARGGLDDMRF,TRAJ43;TRBV20-1,CSAWTGSNQPQHF,TRBJ1-5,TRBC1
1330	AANFCALILA	B.1.1.7_ORF1a_1707-16	TRAV29/DV5,CAASAYGGSQGNLIF,TRAJ42;TRBV4-2,CASSQEWGTGSQTYEQYF,TRBJ2-7,TRBC2
1331	AANFCALILA	B.1.1.7_ORF1a_1707-16	TRAV4,CLVGDGSPSNTGKLIF,TRAJ37;TRBV28,CASRDRGMIEAFF,TRBJ1-1,TRBC1
1332	AANFCALILA	B.1.1.7_ORF1a_1707-16	TRAV35,CAGQSIADKLIF,TRAJ34;TRBV20-1,CSARDGGQAIDEQYF,TRBJ2-7,TRBC2
1333	AANFCALILA	B.1.1.7_ORF1a_1707-16	TRAV17,CAHTNNNNDMRF,TRAJ43;TRBV2,CASSDTGYQEEQYF,TRBJ2-7,TRBC2
1334	AANFCALILA	B.1.1.7_ORF1a_1707-16	TRAV5,CAEIDYGGATNKLIF,TRAJ32;TRBV4-1,CASSQESLDNQPQHF,TRBJ1-5,TRBC1
1335	AANFCALILA	B.1.1.7_ORF1a_1707-16	TRAV17,CATDAGGYQKVTF,TRAJ13;TRBV13,CASSPSGAGSYEQYF,TRBJ2-7,TRBC2
1336	AANFCALILA	B.1.1.7_ORF1a_1707-16	TRAV12-2,CAVIDSWGKFQF,TRAJ24;TRBV5-5,CASSWETGASGYTF,TRBJ1-2,TRBC1
1337	AANFCALILA	B.1.1.7_ORF1a_1707-16	TRAV8-1,CAVNAQDTGNQFYF,TRAJ49;TRBV12-4,CASSPYGGGFGYTF,TRBJ1-2,TRBC1
1338	AANFCALILA	B.1.1.7_ORF1a_1707-16	TRAV19,CALNKDSNYQLIW,TRAJ33;TRBV28,CASSLIAGVSYEQYF,TRBJ2-7,TRBC2
1339	AANFCALILA	B.1.1.7_ORF1a_1707-16	TRAV9-2,CALRSFSGNTPLVF,TRAJ29;TRBV11-2,CASTTQGIYEQYF,TRBJ2-7,TRBC2
1340	AANFCALILA	B.1.1.7_ORF1a_1707-16	TRAV14/DV4,CAMREYTSGTYKYIF,TRAJ40;TRBV7-9,CASSLASSGGASEQFF,TRBJ2-1,TRBC2
1341	AANFCALILA	B.1.1.7_ORF1a_1707-16	TRAV29/DV5,CAAHRYNTDKLIF,TRAJ34;TRBV20-1,CSATAGTESSYEQYF,TRBJ2-7,TRBC2
1342	AANFCALILA	B.1.1.7_ORF1a_1707-16	TRAV14/DV4,CAMRLILTGGGNKLTF,TRAJ10;TRBV12-4,CASSLGEPQHF,TRBJ1-5,TRBC1
1343	AANFCALILA	B.1.1.7_ORF1a_1707-16	TRAV14/DV4,CAMREGRDSSYKLIF,TRAJ12;TRBV4-1,CASSQEHGNPHNEQFF,TRBJ2-1,TRBC2
1344	AANFCALILA	B.1.1.7_ORF1a_1707-16	TRAV8-3,CAVVLSGGSYIPTF,TRAJ6;TRBV5-6,CASSLGSGELFF,TRBJ2-2,TRBC2
1345	AANFCALILA	B.1.1.7_ORF1a_1707-16	TRAV19,CALSESGGATNKLIF,TRAJ32;TRBV12-3,CASGTGTGTEAFF,TRBJ1-1,TRBC1
1346	AANFCALILA	B.1.1.7_ORF1a_1707-16	TRAV19,CALSGYSGGGADGLTF,TRAJ45;TRBV7-2,CASSLMGSYNEQFF,TRBJ2-1,TRBC2
1347	AANFCALILA	B.1.1.7_ORF1a_1707-16	TRAV13-2,CAENIPGTYKYIF,TRAJ40;TRBV4-3,CASSQSHGGFYGYTF,TRBJ1-2,TRBC1
1348	AANFCALILA	B.1.1.7_ORF1a_1707-16	TRAV36/DV7,CASHGVVQGAQKLVF,TRAJ54;TRBV6-5,CASSPMGLRGYTF,TRBJ1-2,TRBC1
1349	AANFCALILA	B.1.1.7_ORF1a_1707-16	TRAV8-6,CAVSTDSWGKFQF,TRAJ24;TRBV6-1,CASNPMGIDEQYF,TRBJ2-7,TRBC2
1350	AANFCALILA	B.1.1.7_ORF1a_1707-16	TRAV12-1,CVVNMGGSTLGRLYF,TRAJ18;TRBV4-3,CASSPRTENTEAFF,TRBJ1-1,TRBC1
1351	AANFCALILA	B.1.1.7_ORF1a_1707-16	TRAV4,CLVGGMFGNARLMF,TRAJ31;TRBV7-9,CASSLARGLVSRNEQFF,TRBJ2-1,TRBC2
1352	AANFCALILA	B.1.1.7_ORF1a_1707-16	TRAV8-2,CVVSDPGSQGNLIF,TRAJ42;TRBV30,CAWSTGQGYQETQYF,TRBJ2-5,TRBC2
1353	AANFCALILA	B.1.1.7_ORF1a_1707-16	TRAV12-2,CALGDGGFKTIF,TRAJ9;TRBV27,CASSLSSGSYGYTF,TRBJ1-2,TRBC1
1354	AANFCALILA	B.1.1.7_ORF1a_1707-16	TRAV4,CLVGDKRDDKIIF,TRAJ30;TRBV6-5,CASSYSTLRLGDTEAFF,TRBJ1-1,TRBC1
1355	AANFCALILA	B.1.1.7_ORF1a_1707-16	TRAV5,CAERGSNFGNEKLTF,TRAJ48;TRBV5-4,CASSLDWSNEQYF,TRBJ2-7,TRBC2
1356	AANFCALILA	B.1.1.7_ORF1a_1707-16	TRAV29/DV5,CAAVSGNTGKLIF,TRAJ37;TRBV4-3,CASSQDWGTSYEQYF,TRBJ2-7,TRBC2
1357	AANFCALILA	B.1.1.7_ORF1a_1707-16	TRAV3,CAVRDVDSSYKLIF,TRAJ12;TRBV13,CASSLDRDNTEAFF,TRBJ1-1,TRBC1
1358	AANFCALILA	B.1.1.7_ORF1a_1707-16	TRAV8-4,CAVKVMTTDSWGKFQF,TRAJ24;TRBV6-5,CASSRLTSLNTEAFF,TRBJ1-1,TRBC1
1359	AANFCALILA	B.1.1.7_ORF1a_1707-16	TRAV39,CAVEEGQRF,TRAJ43;TRBV30,CAWSYSSGELFF,TRBJ2-2,TRBC2
1360	AANFCALILA	B.1.1.7_ORF1a_1707-16	TRAV1-2,CAVRFNTDKLIF,TRAJ34;TRBV18,CASSPLATQRDTDTQYF,TRBJ2-3,TRBC2
1361	AANFCALILA	B.1.1.7_ORF1a_1707-16	TRAV12-2,CAVVRVSGGGADGLTF,TRAJ45;TRBV27,CASSPTPYPNTGELFF,TRBJ2-2,TRBC2
1362	AANFCALILA	B.1.1.7_ORF1a_1707-16	TRAV4,CLVGGTGGGNKLTF,TRAJ10;TRBV27,CASSFVGLADTGELFF,TRBJ2-2,TRBC2
1363	AANFCALILA	B.1.1.7_ORF1a_1707-16	TRAV12-2,CAVNTGGFKTIF,TRAJ9;TRBV24-1,CATSDRGQGGTGELFF,TRBJ2-2,TRBC2
1364	AANFCALILA	B.1.1.7_ORF1a_1707-16	TRAV12-2,CAVNGNNRLAF,TRAJ7;TRBV29-1,CSVEGASGSYNEQFF,TRBJ2-1,TRBC2
1365	AANFCALILA	B.1.1.7_ORF1a_1707-16	TRAV8-4,CAVSPIYNQGGKLIF,TRAJ23;TRBV27,CASSLERGREETQYF,TRBJ2-5,TRBC2
1366	AANFCALILA	B.1.1.7_ORF1a_1707-16	TRAV25,CAGAIDYKLSF,TRAJ20;TRBV27,CASSLWPNEKLFF,TRBJ1-4,TRBC1
1367	AANFCALILA	B.1.1.7_ORF1a_1707-16	TRAV19,CALRRGFKTIF,TRAJ9;TRBV7-9,CASSFGGRDRVGNEQFF,TRBJ2-1,TRBC2
1368	AANFCALILA	B.1.1.7_ORF1a_1707-16	TRAV1-2,CAVRDWGSNYQLIW,TRAJ33;TRBV9,CASSVSGGGPTNTGELFF,TRBJ2-2,TRBC2
1369	AANFCALILA	B.1.1.7_ORF1a_1707-16	TRAV41,CAVRSETYKYIF,TRAJ40;TRBV5-8,CASSPMGVNYGYTF,TRBJ1-2,TRBC1
1370	AANFCALILA	B.1.1.7_ORF1a_1707-16	TRAV39,CAVDSFARLMF,TRAJ31;TRBV12-4,CASSLMGGFNSPLHF,TRBJ1-6,TRBC1
1371	AANFCALILA	B.1.1.7_ORF1a_1707-16	TRAV12-3,CAMSVGYNTDKLIF,TRAJ34;TRBV13,CASSPRGEQFF,TRBJ2-1,TRBC2
1372	AANFCALILA	B.1.1.7_ORF1a_1707-16	TRAV1-1,CAAYNARLMF,TRAJ31;TRBV12-4,CASSPENYGYTF,TRBJ1-2,TRBC1
1373	AANFCALILA	B.1.1.7_ORF1a_1707-16	TRAV9-2,CAPPIFRNNNARLMF,TRAJ31;TRBV7-9,CASSQPWNRNTGELFF,TRBJ2-2,TRBC2
1374	AANFCALILA	B.1.1.7_ORF1a_1707-16	TRAV8-1,CAVMHMDTGRRALTF,TRAJ5;TRBV5-5,CASSLRGTDIQYF,TRBJ2-4,TRBC2
1375	AANFCALILA	B.1.1.7_ORF1a_1707-16	TRAV4,CLVGGFSGGSNYKLTF,TRAJ53;TRBV19,CASSTKPTGGAAEAFF,TRBJ1-1,TRBC1
1376	AANFCALILA	B.1.1.7_ORF1a_1707-16	TRAV17,CATDLSQKLLF,TRAJ16;TRBV12-4,CASSPGSGEQYF,TRBJ2-7,TRBC2
1377	AANFCALILA	B.1.1.7_ORF1a_1707-16	TRAV1-2,CAVRDIVLTF,TRAJ39;TRBV9,CASSPSLTSGRGNEQFF,TRBJ2-1,TRBC2
1378	AANFCALILA	B.1.1.7_ORF1a_1707-16	TRAV4,CLVGDQGGKLIF,TRAJ23;TRBV27,CASHTGYEQYF,TRBJ2-7,TRBC2
1379	AANFCALILA	B.1.1.7_ORF1a_1707-16	TRAV27,CGYTGRRALTF,TRAJ5;TRBV19,CASRTDYGYTF,TRBJ1-2,TRBC1
1380	AANFCALILA	B.1.1.7_ORF1a_1707-16	TRAV24,CAFIMDSSYKLIF,TRAJ12;TRBV27,CASTTLATSTDTQYF,TRBJ2-3,TRBC2
1381	AANFCALILA	B.1.1.7_ORF1a_1707-16	TRAV38-1,CALENSGGSNYKLTF,TRAJ53;TRBV7-9,CASSSSKQGTGEQYF,TRBJ2-7,TRBC2
1382	AANFCALILA	B.1.1.7_ORF1a_1707-16	TRAV14/DV4,CAMREGWDSGYALNF,TRAJ41;TRBV6-5,CASSYSGSGANVLTF,TRBJ2-6,TRBC2
1383	AANFCALILA	B.1.1.7_ORF1a_1707-16	TRAV14/DV4,CAMRTGYSGGGADGLTF,TRAJ45;TRBV11-2,CASSVPLFPQDTQYF,TRBJ2-3,TRBC2
1384	AANFCALILA	B.1.1.7_ORF1a_1707-16	TRAV39,CAVDILNSGNTPLVF,TRAJ29;TRBV7-8,CASSPGLNTEAFF,TRBJ1-1,TRBC1
1385	AANFCALILA	B.1.1.7_ORF1a_1707-16	TRAV21,CAVVTSGTYKYIF,TRAJ40;TRBV7-2,CASSLYGAEYYEQYF,TRBJ2-7,TRBC2
1386	AANFCALILA	B.1.1.7_ORF1a_1707-16	TRAV29/DV5,CAASANNARLMF,TRAJ31;TRBV4-3,CASSQQRLGTGVEQYF,TRBJ2-7,TRBC2
1387	AANFCALILA	B.1.1.7_ORF1a_1707-16	TRAV1-2,CAVHSGAGSYQLTF,TRAJ28;TRBV28,CASSHRGQGAFYNEQFF,TRBJ2-1,TRBC2
1388	AANFCALILA	B.1.1.7_ORF1a_1707-16	TRAV12-2,CAVKEFITGNQFYF,TRAJ49;TRBV7-9,CASISRQGLNNEQFF,TRBJ2-1,TRBC2
1389	AANFCALILA	B.1.1.7_ORF1a_1707-16	TRAV12-1,CVVNLVIGDMRF,TRAJ43;TRBV4-2,CASSQEVGYEQYF,TRBJ2-7,TRBC2
1390	AANFCALILA	B.1.1.7_ORF1a_1707-16	TRAV12-1,CAVNRWRGGNKLTF,TRAJ10;TRBV12-4,CASSFDTGGSTDTQYF,TRBJ2-3,TRBC2
1391	AANFCALILA	B.1.1.7_ORF1a_1707-16	TRAV9-2,CALYQAGKSTF,TRAJ27;TRBV20-1,CSAKVTGAIYEQYF,TRBJ2-7,TRBC2
1392	AANFCALILA	B.1.1.7_ORF1a_1707-16	TRAV22,CAAGGGGATNKLIF,TRAJ32;TRBV4-2,CASSQGQGSQPQHF,TRBJ1-5,TRBC1
1393	AANFCALILA	B.1.1.7_ORF1a_1707-16	TRAV1-2,CAAGAYSGAGSYQLTF,TRAJ28;TRBV19,CASSIAATGGKNIQYF,TRBJ2-4,TRBC2
1394	AANFCALILA	B.1.1.7_ORF1a_1707-16	TRAV8-1,CAVNPFLSGNTGKLIF,TRAJ37;TRBV4-1,CASRSPGGNTEAFF,TRBJ1-1,TRBC1
1395	AANFCALILA	B.1.1.7_ORF1a_1707-16	TRAV13-2,CAENAPSGGSYIPTF,TRAJ6;TRBV6-5,CASSYSGPSYEQYF,TRBJ2-7,TRBC2
1396	AANFCALILA	B.1.1.7_ORF1a_1707-16	TRAV8-4,CAVSALRDQGGKLIF,TRAJ23;TRBV4-2,CASSQIESPNQPQHF,TRBJ1-5,TRBC1
1397	AANFCALILA	B.1.1.7_ORF1a_1707-16	TRAV14/DV4,CAMREPNQGGKLIF,TRAJ23;TRBV4-3,CASSQDYGANVLTF,TRBJ2-6,TRBC2
1398	AANFCALILA	B.1.1.7_ORF1a_1707-16	TRAV1-2,CAVRGYSGAGSYQLTF,TRAJ28;TRBV9,CASSVGGGTEAFF,TRBJ1-1,TRBC1
1399	AANFCALILA	B.1.1.7_ORF1a_1707-16	TRAV14/DV4,CAMREEDMRF,TRAJ43;TRBV9,CASSVDGVEEKLFF,TRBJ1-4,TRBC1
1400	AANFCALILA	B.1.1.7_ORF1a_1707-16	TRAV8-2,CGGNAGGTSYGKLTF,TRAJ52;TRBV7-6,CASSPVAAYEQYF,TRBJ2-7,TRBC2
1401	AANFCALILA	B.1.1.7_ORF1a_1707-16	TRAV14/DV4,CAIQNSGNTPLVF,TRAJ29;TRBV12-4,CASSLEFGTGVNQPQHF,TRBJ1-5,TRBC1
1402	AANFCALILA	B.1.1.7_ORF1a_1707-16	TRAV13-1,CAARGVRGAGGTSYGKLTF,TRAJ52;TRBV9,CASSVVGSSRRGGLNYNEQFF,TRBJ2-1,TRBC2
[truncated: 7,415 more rows]

## Sheet: Supplementary Table 9
Supplementary Table 9: The detail information of shared TCR TRB v, cdr3, j regions between VDJdb and our single-cell TCR results
[truncated: 5 more rows]

[truncated: 1 more sheets: Supplementary Table 10]
