# Supplementary material for: Insufficient epitope-specific T cell clones are responsible for impaired cellular immunity to inactivated SARS-CoV-2 vaccine in older adults
Source: Nat Aging. 2023 Mar 13;3(4):418–35. doi: 10.1038/s43587-023-00379-0 (PMC10154213; doi:10.1038/s43587-023-00379-0)
Supplement: Source Data Extended Data Fig./Table 1 — Statistical source data of flow cytometry. [file 43587_2023_379_MOESM3_ESM.xls]

## Sheet: SourceData_Table 1 (Fig. 4b)
	SourceData_Table 1：Comparison of epitope specific CD8 T cells between HLA-A2+ healthy young and old donors, 7 days after second doses of inactivated SARS-CoV-2 vaccine，related to Fig. 4b.
Epitopes	Young																																														Old
ORF1a 1707-16	2.84	3.68	2.28	3.26	2.38	2.12	2.82	3.68	3.18	2.9	3.64	3.68	2.84	3.62	2.6	2.98	3.28	2.38	2.36	2.14	3.64	2.58	3.6	3.8	3.52	2.96	2.36	3.64	2.9	2.42	3.06	2.56	3.36	3.12	3.04	3.52	3.52	3.24	3.32	3.64	3.2	2.7	2.54	2.96	3.14		0.38	0.28	0.36
ORF1a A1708D	2.72	2.42	3.36	2.96	2.68	2.22	2.26	2.8	3.34	2.42	2.04	2.08	2.78	3.1	2.64	2.72	3.02	2.62	3.12	2.82	2.7	2.96	2.8	2.24	2.46	2.84	2.76	2.34	3.18	2.08	2.18	3.4	2.36	3.36	2.04	2.04	2.16	3.1	3.36	3.34	2.9	2.32	2.78	2.98	2.48		0.3	0.5	0.28
ORF1a 2225-34	3.48	4.2	4.08	4.44	3.84	4.1	2.26	4.46	4.08	3.9	3.58	4.44	4.26	2.7	2.66	3.24	2.12	3.82	3.76	3.84	2.64	4.7	2.2	2.28	2.26	2.86	2.48	2.92	4.76	4.48	5	2.2	4.62	4.76	2.66	4.28	2.36	4.82	4.6	4.12	2.32	3.44	2.8	4.84	3.68		0.4	0.48	0.76
ORF1a I2230T	2.38	2.8	2.4	1.78	2.92	2.36	2.12	2.14	2.48	2.72	2.26	2.92	2.5	1.98	2.74	1.84	1.9	3	2.36	2.12	2.44	2.74	2.02	1.72	1.92	2.02	2.64	1.82	2.48	2.92	1.72	1.98	1.64	2.22	2.74	2.6	1.74	2.78	2.08	1.74	2.3	2.78	2.46	2.46	1.64		0.34	0.56	0.74
ORF1a 2230-38	4	3.44	5.58	4.44	2.16	2.82	5.88	2.34	4.6	2.54	3.2	2.46	3.04	2.28	5.68	5.92	2.58	5	5.6	5.74	3.16	5.18	4.68	5.08	5.5	4.04	5.9	5.62	6.12	2.56	2.36	2.94	5.58	3.94	5	4.7	4.04	3.82	3.64	6.04	2.38	5.42	5.34	5	3.1		0.36	0.76	0.76
ORF1a I2230T	3.62	2.36	2.56	3.22	2.74	2.42	3.42	4.74	5.08	2.3	4.42	4.7	4.48	2.36	2.32	3.38	4.3	3	2.3	5.04	3.5	2.3	2.42	2.92	3.32	3.28	2.46	3.28	4.66	2.92	4.92	2.42	4.18	3.8	3.52	5.18	4.48	2.52	5.32	3.12	5.32	2.28	2.4	3.18	5.4		0.3	0.32	0.18
ORF1a 3673-83	2.02	1.74	1.22	1.6	1.48	2.22	2.36	2.62	2.06	2.58	2.06	2	1.68	1.62	2.68	2.02	1.34	1.46	2.34	1.4	1.24	2.52	1.6	2.54	1.42	2.44	2	1.72	1.86	2.6	1.84	2.56	1.24	2.86	1.78	1.66	2.48	1.58	2.64	2.08	1.2	1.58	1.86	2.48	2.72		0.26	0.26	0.24
ORF1a ΔSGF 3675-7	1.84	0.88	2.96	2.18	0.82	1.46	1.14	1.58	1.3	1.78	2.96	1.2	2.16	1.56	2.22	1	1.98	1.32	1.46	0.92	1.86	1.72	1.68	1.78	2.3	1.78	2.7	2.26	1.1	2.68	2.16	1.2	2.4	2.42	2	1.76	1.94	2.04	1.28	1.34	2.02	1.96	1.06	1.56	1.44		0.24	0.16	0.18
S 1171-79	2.62	2.46	3.08	2.36	2.84	2.78	3.18	2.9	3.14	2.06	2.12	3.08	3	2.08	2.42	2.82	2.9	2.8	2.64	3.36	2.86	2.7	3.34	3.16	2.76	2.2	2.48	2.48	2.12	2.78	2.46	3.18	2.92	3.26	2.78	2.72	2.7	3.12	2.76	2.04	3.12	3.2	2.48	2.94	2.54		0.3	0.38	0.42
S V1176F	2.34	2.72	2.76	2.82	1.9	1.88	2.1	2.14	1.94	1.98	2.16	2.22	2.06	2.38	1.94	1.68	1.7	1.92	2.68	2.16	2.82	2.76	2.08	2.58	2.92	2.98	1.96	2.1	1.98	2.12	2.84	2.46	1.96	2.32	2.24	2.46	2.84	2.66	1.66	2.58	2.48	2.26	1.84	2.36	2.16		0.24	0.2	0.18
ORF8 6-13	2.56	1.82	1.86	2.52	3.1	2.42	2.24	2.96	2.06	2.94	3.28	1.74	2.92	2.6	3.34	3.36	1.98	2.92	3.38	2.04	1.98	2.1	2.22	2.98	3.32	2.5	2.52	3.08	2.04	1.6	1.74	2.96	1.72	3.14	2.46	3.06	2.46	2.12	1.8	3.04	2.78	2.38	2.26	2.54	2.6		0.3	0.4	0.26
ORF8 T11I	1.94	2.44	2.56	2.66	2.34	2.42	2.08	1.28	1.9	2.36	2.32	1.32	1.9	1.28	1.18	1.7	2.14	2.42	2.62	1.64	2.22	1.44	1.38	1.88	1.22	1.46	2.78	1.48	2.64	1.92	2.04	2.62	2.36	1.62	1.68	2.34	2.64	2.78	1.78	1.32	2.12	1.96	1.86	2.18	1.24		0.22	0.2	0.24
S 2-11	3.64	4.44	3.1	4.34	3.5	3.1	3.74	4.18	4.26	3.64	4.58	3.86	4.04	4.16	3.22	4.34	3.72	3.1	3.4	4.02	4.38	4.32	3.76	3.7	3.94	3.96	3.04	3.5	4.16	3.38	3.72	3.38	3.36	3.24	4.48	3.84	4.16	4.16	4.08	4.46	3.36	3.2	4.3	3.76	4.28		0.42	0.38	0.56
S L5F	1.86	2.68	1.12	1.16	1.12	1.96	2.56	2.18	2.36	1.1	2.58	2.16	2.62	1.84	2.24	1.6	1.36	2.5	1.46	2.16	2.1	1.5	2.36	1.64	2.34	2.76	1.18	1.02	1.28	1.94	1.98	1.24	1.5	2.28	2.12	1.36	1.16	2.76	1.42	2.24	1.38	1.36	1.44	1.4	1.68		0.1	0.16	0.08
ORF7b 26-34	2.62	2.12	3.32	2.34	2.6	2.68	3.32	2.8	2.94	2.06	2.52	2.86	2.06	2.74	2.78	2.56	2.96	2.02	2.7	3.08	2.16	2.54	2.82	2.5	2.4	2.48	3.16	2.28	2.94	3.28	2.64	2.78	2.46	2	3.18	2.34	2.78	3.34	2.44	2.98	3.34	2.3	2.78	2.46	3.08		0.36	0.28	0.3
ORF7b E33*	2.18	2.28	2.04	1.8	1.92	2.1	2.06	2.24	2.56	2.02	2.2	2.58	2.42	2.34	2	2.16	1.92	2	2.14	1.68	2	2.18	2.3	1.64	2.06	1.8	1.66	1.88	2.5	1.74	2.48	1.94	1.68	2.06	2.54	1.66	2.02	1.98	2.48	1.96	2.34	1.94	2.1	1.96	2.16		0.26	0.28	0.3
M 82-90	3.3	3.14	2.74	4.1	4.14	2.68	2.24	2.16	4.44	2.9	2.64	4.56	4.22	2.02	2.6	2.8	4.6	3.1	2.44	3.02	2.7	2.8	4.3	4.28	2.44	3.94	3.84	3.9	3.88	4.32	2.62	2.98	4.58	4.18	3.12	4.6	2.2	3.74	2.92	4.28	4.54	2.74	3.88	2.84	3.76		0.36	0.58	0.32
M I82T	2.8	2.32	2.56	3.18	2.34	1.82	2.54	1.78	2.44	3	2.46	2	3.08	3.12	2.44	1.6	2.82	2.58	2.6	2.36	2.38	2.08	2.78	1.84	3.16	1.7	2.5	2.88	2.48	2.12	2.2	2.74	2.78	3.1	2.08	2.12	2.78	1.94	2.92	1.94	2.42	2.1	1.86	2.94	1.78		0.3	0.2	0.36
ORF1a 2240-49	3.42	3.24	3.5	3.5	3.12	3.08	3.04	3.06	3.98	3.62	3.72	3.06	3.62	3.54	3.86	3.52	3.76	3.08	3.08	3.24	3.28	3.86	3.22	3.24	3.1	3	3.24	3.04	3	3.58	3.22	3.38	3.74	3.04	3.74	3.18	3.98	3.08	3.16	3.6	3.06	3	3.52	3.14	3		0.34	0.36	0.46
ORF1a A2344V	2.58	2.66	2.08	2.64	2.74	2.26	2.66	2.4	2.12	2.26	2.74	2.78	2.12	2.94	2.1	2.56	2.54	2.46	2.52	2.84	2.88	2.74	2.7	2.06	2.9	2.78	2.16	2.3	2.8	2.28	2.36	2.32	2.42	2.16	2.06	2.36	2.26	2.92	2.1	2.58	2.38	2.82	2.6	2.82	2.42		0.22	0.2	0.26
ORF1a 3683-92	4.08	4.32	3.42	4.54	5.16	4.98	4.2	3.56	3.06	4.02	3.36	4.9	4.34	4.9	3.22	4.38	4.24	5.08	4.44	3.1	4.22	4.1	4.86	4.16	4.96	4.98	3.44	4.26	3.14	4.06	4.74	3.4	4.54	3.24	3.46	4.9	4.14	4.52	4.28	5.08	3.1	4.12	3.46	4.1	4.04		0.42	0.58	0.26
ORF1a A3686V	1.8	1.94	2	2.32	1.92	1.28	1.38	1.44	1.34	1.2	1.86	1.24	2.5	1.7	1.64	2.28	1.46	2.34	2.16	2.44	1.26	2.44	1.82	1.96	2.52	1.66	1.86	2	1.26	1.88	2.56	1.82	1.34	1.42	1.24	2.16	2.4	2.58	2.1	1.66	2.14	2.06	1.26	1.66	1.36		0.22	0.18	0.22
S 269-277	1.02	1.04	0.94	0.9	1.46																																										0.64	0.62	0.56
P272L	0.34	0.32	0.36	0.3	0.3																																										0.26	0.22	0.24
[truncated: 42 more columns]

## Sheet: SourceData_Table 2 (Fig. 4b)
	SourceData_Table 2：Comparison of epitope specific CD8 T cells between HLA-A2+ healthy young and old donors, 50 days after second doses of inactivated SARS-CoV-2 vaccine, related to Fig. 4b.
Epitopes	Young																																														Old
ORF1a 1707-16	3.34	2.54	3.64	2.62	4.42	3.4	4.36	3.24	4.46	4.08	3.04	4.5	2.8	3.7	3.32	3.04	2.8	3.16	3.1	3.04	3.16	3.3	2.62	3.12	4.36	3.7	4.54	2.98	2.92	3.68	3.8	2.82	3.86	4.16	2.8	2.46	3.02	4.52	4.28	4.2	3.78	4.2	3.88	2.98	3.2		1.44	1.74	1.6
ORF1a A1708D	2.82	2.68	3.06	2.82	2.54	2.66	2.92	2.92	2.74	2.84	2.66	3.12	2.54	2.72	2.34	2.58	2.42	2.5	2.38	2.24	2.94	2.68	2.58	2.78	2.98	2.26	2.28	2.88	2.44	2.94	2.26	2.7	2.96	3.08	2.32	2.5	2.6	2.96	3.06	3.16	2.9	3.08	2.26	2.98	3.14		0.98	0.96	1.14
ORF1a 2225-34	4.66	4.22	4.12	5.2	4.48	4.76	4.7	5	4.14	4.88	4.42	5.16	4.16	4.12	4.24	4.86	4.66	4.22	4.96	5.3	4.92	5.06	4.28	5.4	4.16	4.7	4.4	4.82	4.14	4.4	4.32	5.26	5	5.38	4.4	5.22	5.06	4.66	4.7	4.94	4.54	5.38	5.12	4.02	4.42		1.62	1.6	1.58
ORF1a I2230T	2.8	3.38	2.5	2.42	2.28	3.24	2.46	2.4	2.5	2.3	2.52	2.54	3.26	2.94	3.34	2.46	3.18	2.58	3.24	3.06	2.24	2.32	2.6	2.28	2.56	2.44	3.18	2.76	2.42	3.16	2.82	2.52	2.26	2.68	2.54	2.84	2.92	2.34	2.46	3.16	2.5	2.7	2.84	2.4	2.88		1.18	1.26	0.82
ORF1a 2230-38	5.4	4.96	5.9	5.12	4.88	5.84	6.12	6.06	5.94	6.12	4.9	6.02	6.14	4.9	5.8	6.18	6	5.6	5.98	5.44	5.6	5.56	4.98	5.88	4.98	4.82	5.68	5.82	6.14	5.74	5.44	4.86	5.98	5.34	5.66	5.42	5.12	5.3	5.92	5.44	6.2	5.78	6.08	5.72	5.1		1.86	1.62	1.88
ORF1a I2230T	2.76	2.9	3.08	2.56	2.74	2.8	3.08	2.96	2.74	2.7	2.94	3.18	2.58	2.48	2.54	3.1	2.8	2.58	2.98	3.18	2.64	2.88	2.98	2.82	3.2	2.74	2.56	2.48	2.54	3.06	2.52	2.58	3.1	2.4	3.08	2.84	3.2	2.46	2.48	2.56	2.52	2.94	2.58	2.56	2.68		0.76	0.8	0.8
ORF1a 3673-83	2.4	2.62	2.44	2.54	2.44	2.12	2.14	2.34	2.28	2.64	2.76	2.48	2.48	2.12	2.02	2.64	2.68	2.7	2.36	2.42	2.68	2.34	2.4	2.22	2.74	2.52	2.44	2.6	2.7	2.1	2.14	2.02	2.12	2.58	2.34	2.78	2.68	2.46	2.42	2.04	2.1	2.14	2.16	2.64	2.14		0.78	0.96	0.52
ORF1a ΔSGF 3675-7	2.14	1.6	1.66	2.06	2.12	2.04	1.78	1.78	2.4	2.44	2.52	2.12	1.7	2.24	2.2	2.56	1.7	1.82	2.34	2.48	2.1	2.42	2.28	2.28	2.08	1.78	2.06	2.06	1.76	1.76	2.5	1.84	2.42	1.64	2.02	2.54	2.6	2	2.2	1.78	2.24	1.76	1.98	2.38	1.66		0.48	0.6	0.64
S 1171-79	3.22	2.86	3.46	3.74	2.96	3.44	3.38	3.26	3.66	3.46	3.02	3.78	3.28	3.04	3.18	2.8	3.76	3.42	3.52	3.34	3.54	3.64	3.18	3.48	3.12	3.4	3.12	3.5	3.74	2.88	3.14	3.16	3.5	2.94	3.3	3.18	2.92	3.42	3.04	3.1	3.32	2.86	3.3	2.9	3.7		1.06	1.32	0.98
S V1176F	2.5	2.46	2.32	2.36	2.18	2.72	2.3	2.3	2.98	2.48	2.86	2.06	2.94	2.86	2.98	2.72	2.16	2.38	2.3	2.52	2.56	2.32	2.68	2.32	2.16	2.74	2.48	2.68	2.06	2.92	2.66	2	2.72	2.2	2.08	2.88	2.34	2.72	2.54	2.38	2.36	2.54	2.36	2.86	2.06		0.56	0.52	0.66
ORF8 6-13	2.92	3.38	3.14	2.84	2.4	3.34	2.92	3.3	2.66	3.3	2.7	2.74	3.18	2.84	3.24	2.88	3.18	3.38	2.64	3.34	3.06	2.9	2.84	3.12	2.92	3.3	2.5	3.18	3.28	3.26	2.56	3.4	2.84	2.7	2.82	2.72	3	2.86	3.18	3.02	2.42	3.12	3	2.42	2.46		1.1	0.86	0.8
ORF8 T11I	2.14	1.62	4.34	3.6	2.72	3.02	2.14	3.26	4	2.8	3.9	4.34	2.26	3.72	1.66	2.02	1.62	4.42	1.8	1.8	1.76	2.58	3.88	3.9	3.58	3.72	4.54	3.44	3.02	1.92	2.78	2.42	2.24	2.74	1.98	3.96	4.3	4.44	1.92	2.24	2.06	3.56	2.2	1.78	2.28		0.42	0.44	0.46
S 2-11	3.84	3.78	3.52	3.5	3.96	3.78	4.18	4.6	3.74	3.5	4.5	4.46	3.2	3.78	3.44	4.24	3.56	3.62	4.54	4.34	3.22	4.28	3.58	3.86	3.78	4.22	4.1	3.88	4.24	3.8	3.56	4.6	3.38	3.5	3.84	4.46	3.96	3.86	4.38	4.4	4.28	3.84	3.94	3.6	3.34		1.8	1.76	1.9
S L5F	2.9	3.14	3.34	2.8	2.9	2.5	2.76	3.22	2.8	2.96	2.88	3.14	3.38	3.3	2.84	2.68	2.58	3.12	3.1	2.62	2.62	2.54	2.78	2.66	3.18	3.18	2.46	3.18	3.32	2.42	2.96	2.8	2.72	3.2	2.86	2.84	3	3.32	3.22	2.56	3.06	3.06	2.52	3.4	3.06		0.54	0.52	0.96
ORF7b 26-34	3.12	3.58	3.08	2.76	3.42	3	2.96	3.18	2.72	3.24	2.9	3.38	3.66	3.22	2.86	3.4	3.04	3.42	3.24	2.62	3.22	3.32	3.5	3.3	2.6	3.5	3.22	2.6	3.3	3.34	3.3	3.52	2.84	3.26	3.42	3.1	3.56	2.68	3.42	3.18	3	3.66	2.6	3.5	3.38		0.8	1	0.6
ORF7b E33*	2.36	1.7	1.7	2.56	2.44	1.9	2.26	1.84	2.16	2.32	1.64	1.96	2.22	2.32	2.5	2.12	2.32	2.12	1.82	1.72	2.36	2.22	2.48	2.06	1.94	2.2	1.76	2.46	1.76	1.88	1.64	2.2	1.78	1.7	2.02	1.9	2.4	2.44	2.6	2.34	2.32	1.8	2.34	2	2.24		0.4	0.58	0.46
M 82-90	4.12	3.6	4.8	3.86	4.98	3.48	4.34	3.82	3.64	4.52	3.56	3.28	5.06	3.72	5.16	4.5	5.12	3.98	5.08	3.76	4.36	4.74	3.42	4.4	4.48	5	4.84	4.62	4.66	3.72	3.42	5.14	5.08	3.26	3.46	4.14	4.32	3.58	3.5	3.96	3.68	4.34	4.3	5.16	4.96		1.36	1.58	0.9
M I82T	3.1	3	3.04	3.54	3.28	2.76	2.74	2.9	3.1	2.78	2.74	2.8	2.76	2.66	3.16	3.38	3.36	3.28	2.66	3.2	3.08	3.52	3	2.76	2.88	3.46	2.52	2.5	2.74	3.12	3.06	3.08	3.24	3.2	2.7	2.56	2.66	2.96	2.8	2.92	2.9	3.12	3.16	2.42	3.44		0.64	0.54	0.42
ORF1a 2240-49	4.8	4.42	4.12	5.52	4.28	4.76	4.4	5.54	4.42	4.18	5.6	5.72	4.38	4.84	5.5	4.98	5.48	4.08	4.86	4.66	5.04	4.08	4.22	5.18	5.28	4.66	4.72	5.76	4.58	5.42	5.34	5.56	4.5	5.6	4.3	4.6	5.68	4.08	4.72	5.72	4.6	4.02	5.08	4.92	5.02		2	1.78	2.38
ORF1a A2344V	3.24	3.26	3.9	2.64	3.58	2.76	3.44	2.94	3.12	3.2	3.42	3.3	3.72	3.24	2.78	3.4	3.7	3.04	3.5	3.34	3.06	3.68	3.3	3.84	2.64	3.28	2.9	3.7	3.54	3.62	3.12	3.62	3.56	3.2	2.8	3.72	3.48	2.92	2.78	3.58	3.76	3.74	3.46	3.2	2.94		0.56	0.58	0.7
ORF1a 3683-92	4.72	4.88	4.22	4.8	4.26	4.02	4.66	5.56	4.36	4.54	5.56	5.3	4.84	4.62	4.16	5.48	5.5	5.56	4.38	5.46	4.92	5.42	5.54	5.28	4.4	5.52	5.08	5.12	4.24	5.22	4.8	4.12	4.86	4.54	5.14	4.84	4.7	4.94	5.3	5.48	4.6	5.28	4.76	5.24	5.18		1.34	1.16	1.38
ORF1a A3686V	2.2	1.82	2.36	1.78	1.78	2.78	1.94	2.42	2.72	1.78	1.88	2.88	1.6	2.26	2.04	2.44	2.82	2.68	2.6	1.9	2.42	2.24	1.74	2.94	2.04	1.76	1.72	2.34	2.52	2.84	1.62	3	2.04	2.86	2.66	1.86	2.06	2.64	1.88	2.06	1.7	1.7	1.7	2.06	2.3		0.46	0.48	0.42
S 269-277	2.12	2.14	1.96	1.72	1.56																																										0.9	0.92	0.76
P272L	0.8	1.24	0.86	1.08	0.98																																										0.66	0.6	0.56
[truncated: 42 more columns]
